# Supplementary material for: Towards Understanding the Key Signature Pathways Associated from Differentially Expressed Gene Analysis in an Indian Prostate Cancer Cohort
Source: Diseases. 2023 May 11;11(2):72. doi: 10.3390/diseases11020072 (PMC10204445; doi:10.3390/diseases11020072)
Supplement: Supplementary file 1 [file diseases-11-00072-s001.zip]

Archive with 4 entries (3 files):
- diseases-2264046-supplementary/
- diseases-2264046-supplementary/Table S1 p values.xls
- diseases-2264046-supplementary/Table S2 lncPRO.xls
- diseases-2264046-supplementary/Table S3 all DEGs.xls
