# Supplementary material for: Towards Understanding the Key Signature Pathways Associated from Differentially Expressed Gene Analysis in an Indian Prostate Cancer Cohort
Source: Diseases. 2023 May 11;11(2):72. doi: 10.3390/diseases11020072 (PMC10204445; doi:10.3390/diseases11020072)
Supplement: Supplementary file 1 [file diseases-11-00072-s001.zip › diseases-2264046-supplementary/Table S2 lncPRO.xls]

## Sheet: Sheet1
Lnc-Pro results:
lncRNA	Interaction with Other Proteins	Percentage (>90%)
FLJ16779	BRCA1	0.93
	OTOF	0.974
	MRE11	0.956
	OPA1	0.97
LINC00940	BRCA1	0.96
NONHSAT025436	COL6A1	0.964
	MRE11	0.958
