# Supplementary material for: Towards Understanding the Key Signature Pathways Associated from Differentially Expressed Gene Analysis in an Indian Prostate Cancer Cohort
Source: Diseases. 2023 May 11;11(2):72. doi: 10.3390/diseases11020072 (PMC10204445; doi:10.3390/diseases11020072)
Supplement: Supplementary file 1 [file diseases-11-00072-s001.zip › diseases-2264046-supplementary/Table S3 all DEGs.xls]

## Sheet: sample 1
test_id	gene_id	gene	locus	sample_1	sample_2	status	log2(fold_change)	p_value
CUFF.1	CUFF.1	-	chr1:14618-14913	q1	q2	OK	-1.02354	0.5198
CUFF.10	CUFF.10	-	chr1:193897-194051	q1	q2	OK	#NAME?	0.07065
CUFF.100	CUFF.100	-	chr1:1264970-1265124	q1	q2	OK	#NAME?	0.1074
CUFF.1000	CUFF.1000	-	chr1:12314982-12315401	q1	q2	OK	3.142	0.0254
CUFF.10000	CUFF.10000	-	chr1:151199707-151199862	q1	q2	OK	#NAME?	0.1098
CUFF.100000	CUFF.100000	-	chr20:53943642-53944061	q1	q2	OK	0.653737	0.47465
CUFF.100001	CUFF.100001	-	chr20:53952153-53952369	q1	q2	OK	2.9034	0.0366
CUFF.100002	CUFF.100002	-	chr20:53955380-53955575	q1	q2	OK	#NAME?	0.1074
CUFF.100003	CUFF.100003	-	chr20:53957081-53957237	q1	q2	OK	#NAME?	0.0856
CUFF.100004	CUFF.100004	-	chr20:53957603-53957759	q1	q2	OK	#NAME?	0.0213
CUFF.100005	CUFF.100005	-	chr20:53958255-53958411	q1	q2	OK	#NAME?	0.0856
CUFF.100006	CUFF.100006	-	chr20:53962028-53962209	q1	q2	OK	#NAME?	0.1098
CUFF.100007	CUFF.100007	-	chr20:53963403-53963562	q1	q2	OK	#NAME?	0.0366
CUFF.100008	CUFF.100008	-	chr20:53963833-53964029	q1	q2	OK	#NAME?	0.0856
CUFF.100009	CUFF.100009	-	chr20:53964715-53964940	q1	q2	OK	#NAME?	0.0366
CUFF.10001	CUFF.10001	-	chr1:151200447-151200669	q1	q2	OK	#NAME?	0.05015
CUFF.100010	CUFF.100010	-	chr20:53967285-53967573	q1	q2	OK	#NAME?	0.02305
CUFF.100011	CUFF.100011	-	chr20:53968623-53968900	q1	q2	OK	#NAME?	0.0974
CUFF.100012	CUFF.100012	-	chr20:53969132-53969296	q1	q2	OK	-0.819498	0.3825
CUFF.100013	CUFF.100013	-	chr20:53969517-53969677	q1	q2	OK	#NAME?	0.05015
CUFF.100014	CUFF.100014	-	chr20:53971387-53971759	q1	q2	OK	#NAME?	0.0214
CUFF.100015	CUFF.100015	-	chr20:53972583-53972737	q1	q2	OK	#NAME?	0.0974
CUFF.100016	CUFF.100016	-	chr20:53973686-53973930	q1	q2	OK	#NAME?	0.07065
CUFF.100017	CUFF.100017	-	chr20:53974731-53974893	q1	q2	OK	#NAME?	0.0366
CUFF.100018	CUFF.100018	-	chr20:53976905-53977060	q1	q2	OK	#NAME?	0.10075
CUFF.100019	CUFF.100019	-	chr20:53981223-53981379	q1	q2	OK	#NAME?	0.10075
CUFF.10002	CUFF.10002	-	chr1:151202772-151203200	q1	q2	OK	#NAME?	0.05015
CUFF.100020	CUFF.100020	-	chr20:53985323-53985626	q1	q2	OK	#NAME?	0.0254
CUFF.100021	CUFF.100021	-	chr20:53985971-53986124	q1	q2	OK	#NAME?	0.1098
CUFF.100022	CUFF.100022	-	chr20:53991370-53991519	q1	q2	OK	#NAME?	0.1098
CUFF.100023	CUFF.100023	-	chr20:53994033-53994186	q1	q2	OK	#NAME?	0.11285
CUFF.100024	CUFF.100024	-	chr20:54001612-54001781	q1	q2	OK	#NAME?	0.05015
CUFF.100025	CUFF.100025	-	chr20:54008611-54008772	q1	q2	OK	#NAME?	0.11285
CUFF.100026	CUFF.100026	-	chr20:54012158-54012337	q1	q2	OK	#NAME?	0.02535
CUFF.100027	CUFF.100027	-	chr20:54026465-54026638	q1	q2	OK	#NAME?	0.0974
CUFF.100028	CUFF.100028	-	chr20:54031039-54031263	q1	q2	OK	#NAME?	0.0366
CUFF.100029	CUFF.100029	-	chr20:54042146-54042396	q1	q2	OK	#NAME?	0.0974
CUFF.10003	CUFF.10003	-	chr1:151203748-151203910	q1	q2	OK	#NAME?	0.10075
CUFF.100030	CUFF.100030	-	chr20:54045249-54045512	q1	q2	OK	#NAME?	0.0245
CUFF.100031	CUFF.100031	-	chr20:54047524-54047705	q1	q2	OK	#NAME?	0.07065
CUFF.100032	CUFF.100032	-	chr20:54061730-54061894	q1	q2	OK	#NAME?	0.10075
CUFF.100033	CUFF.100033	-	chr20:54065451-54065640	q1	q2	OK	#NAME?	0.11285
CUFF.100034	CUFF.100034	-	chr20:54067840-54067997	q1	q2	OK	#NAME?	0.11285
CUFF.100035	CUFF.100035	-	chr20:54163944-54164103	q1	q2	OK	#NAME?	0.0856
CUFF.100036	CUFF.100036	-	chr20:54222012-54222287	q1	q2	OK	#NAME?	0.0974
CUFF.100037	CUFF.100037	-	chr20:54278626-54278793	q1	q2	OK	#NAME?	0.0366
CUFF.100038	CUFF.100038	-	chr20:54315530-54315694	q1	q2	OK	#NAME?	0.1074
CUFF.100039	CUFF.100039	-	chr20:54390051-54390278	q1	q2	OK	#NAME?	0.011
CUFF.10004	CUFF.10004	-	chr1:151206377-151206638	q1	q2	OK	4.6543	0.02435
CUFF.100040	CUFF.100040	-	chr20:54439210-54439369	q1	q2	OK	#NAME?	0.1098
CUFF.100041	CUFF.100041	-	chr20:54450927-54451119	q1	q2	OK	#NAME?	0.07065
CUFF.100042	CUFF.100042	-	chr20:54490801-54490981	q1	q2	OK	8.8744	0.0245
CUFF.100043	CUFF.100043	-	chr20:54568303-54568462	q1	q2	OK		0.1098
CUFF.100044	CUFF.100044	-	chr20:54583794-54583982	q1	q2	OK	#NAME?	0.1098
CUFF.100045	CUFF.100045	-	chr20:54601575-54601726	q1	q2	OK	#NAME?	0.1098
CUFF.100046	CUFF.100046	-	chr20:54660478-54660644	q1	q2	OK	#NAME?	0.10075
CUFF.100047	CUFF.100047	-	chr20:54714873-54715020	q1	q2	OK	#NAME?	0.11285
CUFF.100048	CUFF.100048	-	chr20:54716969-54717126	q1	q2	OK	#NAME?	0.1074
CUFF.100049	CUFF.100049	-	chr20:54733407-54733560	q1	q2	OK	#NAME?	0.0974
CUFF.10005	CUFF.10005	-	chr1:151209258-151209414	q1	q2	OK	#NAME?	0.1074
CUFF.100050	CUFF.100050	-	chr20:54752842-54753012	q1	q2	OK	#NAME?	0.0856
CUFF.100051	CUFF.100051	-	chr20:54809255-54809421	q1	q2	OK	#NAME?	0.11285
CUFF.100052	CUFF.100052	-	chr20:54826824-54826987	q1	q2	OK	#NAME?	0.11285
CUFF.100053	CUFF.100053	-	chr20:54953626-54953833	q1	q2	OK	#NAME?	0.0213
CUFF.100054	CUFF.100054	-	chr20:54972819-54972989	q1	q2	OK	#NAME?	0.1074
CUFF.100055	CUFF.100055	-	chr20:54991794-54991950	q1	q2	OK	#NAME?	0.0974
CUFF.100056	CUFF.100056	-	chr20:55074569-55074768	q1	q2	OK	3.69848	0.0998
CUFF.100057	CUFF.100057	-	chr20:55074819-55075098	q1	q2	OK	3.15871	0.15145
CUFF.100058	CUFF.100058	-	chr20:55496691-55496877	q1	q2	OK	#NAME?	0.10075
CUFF.100059	CUFF.100059	-	chr20:55507726-55508010	q1	q2	OK	#NAME?	0.0974
CUFF.10006	CUFF.10006	-	chr1:151221356-151221600	q1	q2	OK	#NAME?	0.01955
CUFF.100060	CUFF.100060	-	chr20:55553908-55554084	q1	q2	OK	7.1775	0.0213
CUFF.100061	CUFF.100061	-	chr20:55743516-55743743	q1	q2	OK	#NAME?	0.05015
CUFF.100062	CUFF.100062	-	chr20:55776471-55776648	q1	q2	OK	#NAME?	0.1098
CUFF.100063	CUFF.100063	-	chr20:55829623-55829773	q1	q2	OK	#NAME?	0.1098
CUFF.100064	CUFF.100064	-	chr20:56155933-56156104	q1	q2	OK	#NAME?	0.1098
CUFF.100065	CUFF.100065	-	chr20:56156344-56156538	q1	q2	OK	#NAME?	0.0974
CUFF.100066	CUFF.100066	-	chr20:56167620-56167783	q1	q2	OK	#NAME?	0.11285
CUFF.100067	CUFF.100067	-	chr20:56230386-56230567	q1	q2	OK	#NAME?	0.0213
CUFF.100068	CUFF.100068	-	chr20:56236515-56236685	q1	q2	OK	#NAME?	0.1074
CUFF.100069	CUFF.100069	-	chr20:56272262-56272440	q1	q2	OK	#NAME?	0.1098
CUFF.10007	CUFF.10007	-	chr1:151225794-151225943	q1	q2	OK	#NAME?	0.1098
CUFF.100070	CUFF.100070	-	chr20:56328225-56328401	q1	q2	OK	#NAME?	0.11285
CUFF.100071	CUFF.100071	-	chr20:56366276-56366436	q1	q2	OK	#NAME?	0.0974
CUFF.100072	CUFF.100072	-	chr20:56366848-56367221	q1	q2	OK	2.09874	0.4183
CUFF.100073	CUFF.100073	-	chr20:56367750-56367918	q1	q2	OK	#NAME?	0.0366
CUFF.100074	CUFF.100074	-	chr20:56367973-56368588	q1	q2	OK	2.04998	0.30445
CUFF.100075	CUFF.100075	-	chr20:56396186-56396357	q1	q2	OK	#NAME?	0.1074
CUFF.100076	CUFF.100076	-	chr20:56398955-56399392	q1	q2	OK	1.55396	0.4891
CUFF.100077	CUFF.100077	-	chr20:56403670-56403826	q1	q2	OK	2.7896	0.011
CUFF.100078	CUFF.100078	-	chr20:56405117-56405468	q1	q2	OK	#NAME?	0.01955
CUFF.100079	CUFF.100079	-	chr20:56409618-56409893	q1	q2	OK	#NAME?	0.11285
CUFF.10008	CUFF.10008	-	chr1:151227737-151227898	q1	q2	OK	#NAME?	0.11285
CUFF.100080	CUFF.100080	-	chr20:56412720-56412894	q1	q2	OK	3.2345	0.02435
CUFF.100081	CUFF.100081	-	chr20:56423164-56423318	q1	q2	OK	#NAME?	0.10075
CUFF.100082	CUFF.100082	-	chr20:56471747-56471900	q1	q2	OK	#NAME?	0.0366
CUFF.100083	CUFF.100083	-	chr20:56473767-56473982	q1	q2	OK	#NAME?	0.0974
CUFF.100084	CUFF.100084	-	chr20:56478973-56479126	q1	q2	OK	#NAME?	0.10075
CUFF.100085	CUFF.100085	-	chr20:56481968-56482126	q1	q2	OK	#NAME?	0.10075
CUFF.100086	CUFF.100086	-	chr20:56487111-56487297	q1	q2	OK	3.1269	0.02305
CUFF.100087	CUFF.100087	-	chr20:56490313-56490472	q1	q2	OK	#NAME?	0.1098
CUFF.100088	CUFF.100088	-	chr20:56492576-56492734	q1	q2	OK	#NAME?	0.10075
CUFF.100089	CUFF.100089	-	chr20:56505766-56505924	q1	q2	OK	#NAME?	0.0366
CUFF.10009	CUFF.10009	-	chr1:151236622-151236779	q1	q2	OK	#NAME?	0.011
CUFF.100090	CUFF.100090	-	chr20:56509438-56509653	q1	q2	OK	#NAME?	0.11285
CUFF.100091	CUFF.100091	-	chr20:56514462-56514665	q1	q2	OK	#NAME?	0.07065
CUFF.100092	CUFF.100092	-	chr20:56523306-56523465	q1	q2	OK	#NAME?	0.1098
CUFF.100093	CUFF.100093	-	chr20:56524050-56524239	q1	q2	OK	#NAME?	0.1074
CUFF.100094	CUFF.100094	-	chr20:56631234-56631400	q1	q2	OK	#NAME?	0.1074
CUFF.100095	CUFF.100095	-	chr20:56638126-56638382	q1	q2	OK	#NAME?	0.0974
CUFF.100096	CUFF.100096	-	chr20:56657560-56657809	q1	q2	OK	#NAME?	0.10075
CUFF.100097	CUFF.100097	-	chr20:56710781-56711152	q1	q2	OK	#NAME?	0.0212
CUFF.100098	CUFF.100098	-	chr20:56851308-56851632	q1	q2	OK	#NAME?	0.02385
CUFF.100099	CUFF.100099	-	chr20:56873020-56873221	q1	q2	OK	#NAME?	0.1098
CUFF.1001	CUFF.1001	-	chr1:12316339-12316501	q1	q2	OK	#NAME?	0.1074
CUFF.10010	CUFF.10010	-	chr1:151247943-151248509	q1	q2	OK	-0.110525	0.95565
CUFF.100100	CUFF.100100	-	chr20:56939167-56939385	q1	q2	OK	#NAME?	0.02465
CUFF.100101	CUFF.100101	-	chr20:56950762-56950977	q1	q2	OK	#NAME?	0.0081
CUFF.100102	CUFF.100102	-	chr20:57015956-57016167	q1	q2	OK	#NAME?	0.0856
CUFF.100103	CUFF.100103	-	chr20:57078250-57078416	q1	q2	OK	#NAME?	0.11285
CUFF.100104	CUFF.100104	-	chr20:57088765-57088923	q1	q2	OK	#NAME?	0.1098
CUFF.100105	CUFF.100105	-	chr20:57106541-57106772	q1	q2	OK	#NAME?	0.02305
CUFF.100106	CUFF.100106	-	chr20:57168914-57169100	q1	q2	OK	2.8468	0.02305
CUFF.100107	CUFF.100107	-	chr20:57185483-57185697	q1	q2	OK	#NAME?	0.0245
CUFF.100108	CUFF.100108	-	chr20:57241517-57241758	q1	q2	OK	#NAME?	0.02575
CUFF.100109	CUFF.100109	-	chr20:57242759-57242930	q1	q2	OK	#NAME?	0.1074
CUFF.10011	CUFF.10011	-	chr1:151249007-151249257	q1	q2	OK	0.326243	0.5313
CUFF.100110	CUFF.100110	-	chr20:57258440-57258605	q1	q2	OK	#NAME?	0.0974
CUFF.100111	CUFF.100111	-	chr20:57261945-57262102	q1	q2	OK	#NAME?	0.0366
CUFF.100112	CUFF.100112	-	chr20:57300719-57300871	q1	q2	OK	#NAME?	0.05015
CUFF.100113	CUFF.100113	-	chr20:57328369-57328554	q1	q2	OK	#NAME?	0.1098
CUFF.100114	CUFF.100114	-	chr20:57351539-57351701	q1	q2	OK	#NAME?	0.0856
CUFF.100115	CUFF.100115	-	chr20:57362370-57362533	q1	q2	OK	#NAME?	0.0366
CUFF.100116	CUFF.100116	-	chr20:57367916-57368277	q1	q2	OK	-1.94632	0.4045
CUFF.100117	CUFF.100117	-	chr20:57369647-57370010	q1	q2	OK	#NAME?	0.02285
CUFF.100118	CUFF.100118	-	chr20:57370092-57370258	q1	q2	OK	#NAME?	0.0856
CUFF.100119	CUFF.100119	-	chr20:57373100-57373255	q1	q2	OK	#NAME?	0.0974
CUFF.10012	CUFF.10012	-	chr1:151267164-151267325	q1	q2	OK	#NAME?	0.05015
CUFF.100120	CUFF.100120	-	chr20:57394946-57395106	q1	q2	OK	#NAME?	0.07065
CUFF.100121	CUFF.100121	-	chr20:57399347-57399507	q1	q2	OK	#NAME?	0.11285
CUFF.100122	CUFF.100122	-	chr20:57399717-57399927	q1	q2	OK	#NAME?	0.07065
CUFF.100123	CUFF.100123	-	chr20:57410957-57411119	q1	q2	OK	#NAME?	0.0974
CUFF.100124	CUFF.100124	-	chr20:57429277-57429443	q1	q2	OK	#NAME?	0.1098
CUFF.100125	CUFF.100125	-	chr20:57446281-57446444	q1	q2	OK	#NAME?	0.1098
CUFF.100126	CUFF.100126	-	chr20:57576088-57576261	q1	q2	OK	#NAME?	0.0974
CUFF.100127	CUFF.100127	-	chr20:57648236-57648389	q1	q2	OK	#NAME?	0.07065
CUFF.100128	CUFF.100128	-	chr20:57648598-57649155	q1	q2	OK	0.544364	0.8112
CUFF.100129	CUFF.100129	-	chr20:57649494-57650171	q1	q2	OK	0.737679	0.7372
CUFF.10013	CUFF.10013	-	chr1:151287289-151287446	q1	q2	OK	#NAME?	0.1098
CUFF.100130	CUFF.100130	-	chr20:57650524-57651394	q1	q2	OK	0.840439	0.6818
CUFF.100131	CUFF.100131	-	chr20:57651612-57652590	q1	q2	OK	0.778866	0.72035
CUFF.100132	CUFF.100132	-	chr20:57654335-57654536	q1	q2	OK	#NAME?	0.1098
CUFF.100133	CUFF.100133	-	chr20:57664542-57664710	q1	q2	OK	#NAME?	0.1098
CUFF.100134	CUFF.100134	-	chr20:57667107-57667473	q1	q2	OK	-1.77087	0.4116
CUFF.100135	CUFF.100135	-	chr20:57669639-57669865	q1	q2	OK	-1.44909	0.4438
CUFF.100136	CUFF.100136	-	chr20:57670564-57670903	q1	q2	OK	#NAME?	0.02575
CUFF.100137	CUFF.100137	-	chr20:57671896-57672106	q1	q2	OK	-0.627457	0.748
CUFF.100138	CUFF.100138	-	chr20:57672461-57672622	q1	q2	OK	#NAME?	0.1098
CUFF.100139	CUFF.100139	-	chr20:57674436-57674606	q1	q2	OK	#NAME?	0.05015
CUFF.10014	CUFF.10014	-	chr1:151287575-151287979	q1	q2	OK	3.9867	0.01955
CUFF.100140	CUFF.100140	-	chr20:57675565-57675924	q1	q2	OK	1.75472	0.40595
CUFF.100141	CUFF.100141	-	chr20:57678799-57679057	q1	q2	OK	#NAME?	0.0856
CUFF.100142	CUFF.100142	-	chr20:57680414-57680572	q1	q2	OK	#NAME?	0.0366
CUFF.100143	CUFF.100143	-	chr20:57680742-57681121	q1	q2	OK	1.9717	0.3886
CUFF.100144	CUFF.100144	-	chr20:57682884-57683047	q1	q2	OK	#NAME?	0.1098
CUFF.100145	CUFF.100145	-	chr20:57684807-57685125	q1	q2	OK	-0.873336	0.5577
CUFF.100146	CUFF.100146	-	chr20:57687419-57687732	q1	q2	OK	-1.3144	0.3303
CUFF.100147	CUFF.100147	-	chr20:57688205-57688386	q1	q2	OK	#NAME?	0.1098
CUFF.100148	CUFF.100148	-	chr20:57688896-57689236	q1	q2	OK	-0.560843	0.6082
CUFF.100149	CUFF.100149	-	chr20:57691629-57691801	q1	q2	OK	#NAME?	0.0856
CUFF.10015	CUFF.10015	-	chr1:151293419-151293740	q1	q2	OK	#NAME?	0.0259
CUFF.100150	CUFF.100150	-	chr20:57693773-57693933	q1	q2	OK	#NAME?	0.1098
CUFF.100151	CUFF.100151	-	chr20:57694139-57694557	q1	q2	OK	#NAME?	0.0974
CUFF.100152	CUFF.100152	-	chr20:57696778-57697484	q1	q2	OK	0.701402	0.753
CUFF.100153	CUFF.100153	-	chr20:57697582-57698139	q1	q2	OK	-0.273432	0.90515
CUFF.100154	CUFF.100154	-	chr20:57698307-57698593	q1	q2	OK	0.375341	0.5698
CUFF.100155	CUFF.100155	-	chr20:57700062-57700221	q1	q2	OK	#NAME?	0.0974
CUFF.100156	CUFF.100156	-	chr20:57701598-57701994	q1	q2	OK	0.87102	0.57345
CUFF.100157	CUFF.100157	-	chr20:57702793-57703272	q1	q2	OK	-1.43678	0.4692
CUFF.100158	CUFF.100158	-	chr20:57704502-57704664	q1	q2	OK	-0.18692	0.6891
CUFF.100159	CUFF.100159	-	chr20:57704814-57704960	q1	q2	OK	#NAME?	0.1074
CUFF.10016	CUFF.10016	-	chr1:151309569-151310052	q1	q2	OK	-1.47673	0.4764
CUFF.100160	CUFF.100160	-	chr20:57705752-57706058	q1	q2	OK	#NAME?	0.0213
CUFF.100161	CUFF.100161	-	chr20:57706551-57706817	q1	q2	OK	#NAME?	0.07065
CUFF.100162	CUFF.100162	-	chr20:57707917-57708095	q1	q2	OK	1.95096	0.3882
CUFF.100163	CUFF.100163	-	chr20:57708152-57708587	q1	q2	OK	#NAME?	0.05015
CUFF.100164	CUFF.100164	-	chr20:57709812-57709963	q1	q2	OK	#NAME?	0.11285
CUFF.100165	CUFF.100165	-	chr20:57721008-57721173	q1	q2	OK	#NAME?	0.1098
CUFF.100166	CUFF.100166	-	chr20:57757007-57757178	q1	q2	OK	#NAME?	0.1098
CUFF.100167	CUFF.100167	-	chr20:57759057-57759231	q1	q2	OK	#NAME?	0.10075
CUFF.100168	CUFF.100168	-	chr20:57781080-57781232	q1	q2	OK	#NAME?	0.1074
CUFF.100169	CUFF.100169	-	chr20:57888267-57888516	q1	q2	OK	#NAME?	0.02435
CUFF.10017	CUFF.10017	-	chr1:151326615-151327193	q1	q2	OK	-1.88948	0.4306
CUFF.100170	CUFF.100170	-	chr20:57942421-57942604	q1	q2	OK	#NAME?	0.10075
CUFF.100171	CUFF.100171	-	chr20:57952303-57952455	q1	q2	OK	#NAME?	0.1074
CUFF.100172	CUFF.100172	-	chr20:57968443-57968602	q1	q2	OK	#NAME?	0.0856
CUFF.100173	CUFF.100173	-	chr20:57971656-57971829	q1	q2	OK	#NAME?	0.1098
CUFF.100174	CUFF.100174	-	chr20:58027712-58027949	q1	q2	OK	#NAME?	0.02435
CUFF.100175	CUFF.100175	-	chr20:58033916-58034202	q1	q2	OK	#NAME?	0.0217
CUFF.100176	CUFF.100176	-	chr20:58046556-58046730	q1	q2	OK	#NAME?	0.02535
CUFF.100177	CUFF.100177	-	chr20:58059131-58059307	q1	q2	OK	#NAME?	0.11285
CUFF.100178	CUFF.100178	-	chr20:58067755-58067920	q1	q2	OK	#NAME?	0.1074
CUFF.100179	CUFF.100179	-	chr20:58068398-58068553	q1	q2	OK	#NAME?	0.0856
CUFF.10018	CUFF.10018	-	chr1:151336250-151336483	q1	q2	OK	#NAME?	0.0366
CUFF.100180	CUFF.100180	-	chr20:58068616-58068978	q1	q2	OK	#NAME?	0.05015
CUFF.100181	CUFF.100181	-	chr20:58207198-58207367	q1	q2	OK	#NAME?	0.1098
CUFF.100182	CUFF.100182	-	chr20:58255594-58255788	q1	q2	OK	#NAME?	0.02305
CUFF.100183	CUFF.100183	-	chr20:58260714-58260892	q1	q2	OK	#NAME?	0.1074
CUFF.100184	CUFF.100184	-	chr20:58264034-58264196	q1	q2	OK	#NAME?	0.11285
CUFF.100185	CUFF.100185	-	chr20:58270006-58270181	q1	q2	OK	#NAME?	0.0974
CUFF.100186	CUFF.100186	-	chr20:58272318-58272465	q1	q2	OK	#NAME?	0.1098
CUFF.100187	CUFF.100187	-	chr20:58278440-58278599	q1	q2	OK	#NAME?	0.07065
CUFF.100188	CUFF.100188	-	chr20:58298908-58299280	q1	q2	OK	#NAME?	0.011
CUFF.100189	CUFF.100189	-	chr20:58302742-58303008	q1	q2	OK	#NAME?	0.02285
CUFF.10019	CUFF.10019	-	chr1:151362015-151362175	q1	q2	OK	#NAME?	0.10075
CUFF.100190	CUFF.100190	-	chr20:58313663-58313867	q1	q2	OK	#NAME?	0.02535
CUFF.100191	CUFF.100191	-	chr20:58313996-58314179	q1	q2	OK	#NAME?	0.1098
CUFF.100192	CUFF.100192	-	chr20:58321206-58321362	q1	q2	OK	#NAME?	0.10075
CUFF.100193	CUFF.100193	-	chr20:58332207-58332405	q1	q2	OK	#NAME?	0.05015
CUFF.100194	CUFF.100194	-	chr20:58338085-58338257	q1	q2	OK	#NAME?	0.02535
CUFF.100195	CUFF.100195	-	chr20:58350381-58350567	q1	q2	OK	#NAME?	0.0366
CUFF.100196	CUFF.100196	-	chr20:58360726-58361055	q1	q2	OK	#NAME?	0.0974
CUFF.100197	CUFF.100197	-	chr20:58361785-58361939	q1	q2	OK	#NAME?	0.0974
CUFF.100198	CUFF.100198	-	chr20:58362077-58362402	q1	q2	OK	#NAME?	0.0254
CUFF.100199	CUFF.100199	-	chr20:58366072-58366230	q1	q2	OK	#NAME?	0.02355
CUFF.1002	CUFF.1002	-	chr1:12334813-12335035	q1	q2	OK	#NAME?	0.02305
CUFF.10020	CUFF.10020	-	chr1:151364378-151364714	q1	q2	OK	-2.19158	0.3895
CUFF.100200	CUFF.100200	-	chr20:58368522-58368679	q1	q2	OK	#NAME?	0.07065
CUFF.100201	CUFF.100201	-	chr20:58401164-58401376	q1	q2	OK	#NAME?	0.02415
CUFF.100202	CUFF.100202	-	chr20:58403281-58403433	q1	q2	OK	#NAME?	0.0224
CUFF.100203	CUFF.100203	-	chr20:58404192-58404363	q1	q2	OK	#NAME?	0.0366
CUFF.100204	CUFF.100204	-	chr20:58416272-58416428	q1	q2	OK	#NAME?	0.11285
CUFF.100205	CUFF.100205	-	chr20:58419273-58419488	q1	q2	OK	#NAME?	0.02285
CUFF.100206	CUFF.100206	-	chr20:58420177-58420331	q1	q2	OK	#NAME?	0.0856
CUFF.100207	CUFF.100207	-	chr20:58441886-58442037	q1	q2	OK	#NAME?	0.11285
CUFF.100208	CUFF.100208	-	chr20:58445243-58445407	q1	q2	OK	#NAME?	0.10075
CUFF.100209	CUFF.100209	-	chr20:58447884-58448221	q1	q2	OK	#NAME?	0.01955
CUFF.10021	CUFF.10021	-	chr1:151375479-151375671	q1	q2	OK	#NAME?	0.1098
CUFF.100210	CUFF.100210	-	chr20:58450853-58451009	q1	q2	OK	#NAME?	0.0856
CUFF.100211	CUFF.100211	-	chr20:58451424-58451582	q1	q2	OK	#NAME?	0.11285
CUFF.100212	CUFF.100212	-	chr20:58484752-58484983	q1	q2	OK	#NAME?	0.02435
CUFF.100213	CUFF.100213	-	chr20:58498499-58498668	q1	q2	OK	#NAME?	0.07065
CUFF.100214	CUFF.100214	-	chr20:58584675-58584915	q1	q2	OK	#NAME?	0.0263
CUFF.100215	CUFF.100215	-	chr20:58652476-58652754	q1	q2	OK	#NAME?	0.02535
CUFF.100216	CUFF.100216	-	chr20:58654804-58655163	q1	q2	OK	-0.49321	0.2505
CUFF.100217	CUFF.100217	-	chr20:58658404-58658571	q1	q2	OK	#NAME?	0.10075
CUFF.100218	CUFF.100218	-	chr20:58658751-58658962	q1	q2	OK	#NAME?	0.0245
CUFF.100219	CUFF.100219	-	chr20:58659873-58660034	q1	q2	OK	#NAME?	0.10075
CUFF.10022	CUFF.10022	-	chr1:151399577-151399739	q1	q2	OK	#NAME?	0.0263
CUFF.100220	CUFF.100220	-	chr20:58661419-58661578	q1	q2	OK	#NAME?	0.1098
CUFF.100221	CUFF.100221	-	chr20:58668218-58668467	q1	q2	OK	#NAME?	0.011
CUFF.100222	CUFF.100222	-	chr20:58669284-58669484	q1	q2	OK	-0.85478	0.4421
CUFF.100223	CUFF.100223	-	chr20:58669657-58669814	q1	q2	OK	#NAME?	0.1098
CUFF.100224	CUFF.100224	-	chr20:58674087-58674246	q1	q2	OK	#NAME?	0.1098
CUFF.100225	CUFF.100225	-	chr20:58674533-58674707	q1	q2	OK	#NAME?	0.1098
CUFF.100226	CUFF.100226	-	chr20:58676590-58677072	q1	q2	OK	-0.366707	0.868
CUFF.100227	CUFF.100227	-	chr20:58678037-58678246	q1	q2	OK	-0.937867	0.5532
CUFF.100228	CUFF.100228	-	chr20:58678365-58678589	q1	q2	OK	#NAME?	0.0856
CUFF.100229	CUFF.100229	-	chr20:58678915-58679084	q1	q2	OK	#NAME?	0.011
CUFF.10023	CUFF.10023	-	chr1:151400678-151400913	q1	q2	OK	#NAME?	0.11285
CUFF.100230	CUFF.100230	-	chr20:58703931-58704112	q1	q2	OK	#NAME?	0.02355
CUFF.100231	CUFF.100231	-	chr20:58706204-58706346	q1	q2	OK	#NAME?	0.1074
CUFF.100232	CUFF.100232	-	chr20:58709502-58709659	q1	q2	OK	#NAME?	0.10075
CUFF.100233	CUFF.100233	-	chr20:58715206-58715367	q1	q2	OK	#NAME?	0.1098
CUFF.100234	CUFF.100234	-	chr20:58750850-58751084	q1	q2	OK	#NAME?	0.1074
CUFF.100235	CUFF.100235	-	chr20:58828451-58828632	q1	q2	OK	#NAME?	0.05015
CUFF.100236	CUFF.100236	-	chr20:58871665-58871830	q1	q2	OK	#NAME?	0.11285
CUFF.100237	CUFF.100237	-	chr20:58880405-58880575	q1	q2	OK	#NAME?	0.011
CUFF.100238	CUFF.100238	-	chr20:58891394-58891874	q1	q2	OK	2.45293	0.2602
CUFF.100239	CUFF.100239	-	chr20:58893752-58894192	q1	q2	OK	1.58595	0.43685
CUFF.10024	CUFF.10024	-	chr1:151402774-151402936	q1	q2	OK	#NAME?	0.05015
CUFF.100240	CUFF.100240	-	chr20:58894309-58894465	q1	q2	OK	#NAME?	0.1074
CUFF.100241	CUFF.100241	-	chr20:58895335-58895591	q1	q2	OK	#NAME?	0.02025
CUFF.100242	CUFF.100242	-	chr20:58895765-58896162	q1	q2	OK	-1.34218	0.3291
CUFF.100243	CUFF.100243	-	chr20:58896671-58897054	q1	q2	OK	0.315391	0.8814
CUFF.100244	CUFF.100244	-	chr20:58897967-58898295	q1	q2	OK	-0.819053	0.4707
CUFF.100245	CUFF.100245	-	chr20:58898464-58898703	q1	q2	OK	#NAME?	0.0258
CUFF.100246	CUFF.100246	-	chr20:58899213-58899645	q1	q2	OK	#NAME?	0.02195
CUFF.100247	CUFF.100247	-	chr20:58900165-58900842	q1	q2	OK	1.35783	0.54265
CUFF.100248	CUFF.100248	-	chr20:58904197-58904426	q1	q2	OK	#NAME?	0.0974
CUFF.100249	CUFF.100249	-	chr20:58906470-58906723	q1	q2	OK	#NAME?	0.1074
CUFF.10025	CUFF.10025	-	chr1:151402986-151403256	q1	q2	OK	#NAME?	0.02305
CUFF.100250	CUFF.100250	-	chr20:58906959-58907244	q1	q2	OK	-0.324313	0.85215
CUFF.100251	CUFF.100251	-	chr20:58909939-58910099	q1	q2	OK	-2.0855	0.4011
CUFF.100252	CUFF.100252	-	chr20:58910701-58911200	q1	q2	OK	3.25472	0.317
CUFF.100253	CUFF.100253	-	chr20:58980212-58980480	q1	q2	OK	#NAME?	0.10075
CUFF.100254	CUFF.100254	-	chr20:58985724-58985883	q1	q2	OK	#NAME?	0.0856
CUFF.100255	CUFF.100255	-	chr20:58986912-58987058	q1	q2	OK	#NAME?	0.11285
CUFF.100256	CUFF.100256	-	chr20:58995503-58996060	q1	q2	OK	-0.536467	0.80565
CUFF.100257	CUFF.100257	-	chr20:59003619-59003839	q1	q2	OK	#NAME?	0.02535
CUFF.100258	CUFF.100258	-	chr20:59004112-59004420	q1	q2	OK	#NAME?	0.1074
CUFF.100259	CUFF.100259	-	chr20:59006194-59006366	q1	q2	OK	#NAME?	0.1098
CUFF.10026	CUFF.10026	-	chr1:151403998-151404252	q1	q2	OK	0.444665	0.82595
CUFF.100260	CUFF.100260	-	chr20:59026826-59027010	q1	q2	OK	#NAME?	0.0856
CUFF.100261	CUFF.100261	-	chr20:59039033-59039196	q1	q2	OK	#NAME?	0.1074
CUFF.100262	CUFF.100262	-	chr20:59049963-59050145	q1	q2	OK	#NAME?	0.0212
CUFF.100263	CUFF.100263	-	chr20:59165144-59165419	q1	q2	OK	#NAME?	0.01955
CUFF.100264	CUFF.100264	-	chr20:59170065-59170224	q1	q2	OK	#NAME?	0.1098
CUFF.100265	CUFF.100265	-	chr20:59238187-59238343	q1	q2	OK	#NAME?	0.1074
CUFF.100266	CUFF.100266	-	chr20:59250474-59250628	q1	q2	OK	#NAME?	0.1074
CUFF.100267	CUFF.100267	-	chr20:59277227-59277394	q1	q2	OK	#NAME?	0.1074
CUFF.100268	CUFF.100268	-	chr20:59309922-59310125	q1	q2	OK	#NAME?	0.02285
CUFF.100269	CUFF.100269	-	chr20:59386250-59386417	q1	q2	OK	#NAME?	0.11285
CUFF.10027	CUFF.10027	-	chr1:151404451-151404732	q1	q2	OK	#NAME?	0.0259
CUFF.100270	CUFF.100270	-	chr20:59388252-59388443	q1	q2	OK	#NAME?	0.0213
CUFF.100271	CUFF.100271	-	chr20:59416980-59417139	q1	q2	OK	#NAME?	0.1074
CUFF.100272	CUFF.100272	-	chr20:59442053-59442244	q1	q2	OK	#NAME?	0.02575
CUFF.100273	CUFF.100273	-	chr20:59446364-59446549	q1	q2	OK	#NAME?	0.1074
CUFF.100274	CUFF.100274	-	chr20:59448971-59449136	q1	q2	OK	#NAME?	0.1098
CUFF.100275	CUFF.100275	-	chr20:59480056-59480245	q1	q2	OK	#NAME?	0.0974
CUFF.100276	CUFF.100276	-	chr20:59505264-59505436	q1	q2	OK	#NAME?	0.1074
CUFF.100277	CUFF.100277	-	chr20:59569526-59569714	q1	q2	OK	#NAME?	0.1098
CUFF.100278	CUFF.100278	-	chr20:59629201-59629367	q1	q2	OK	#NAME?	0.11285
CUFF.100279	CUFF.100279	-	chr20:59635044-59635252	q1	q2	OK	-3.48596	0.2933
CUFF.10028	CUFF.10028	-	chr1:151404782-151404967	q1	q2	OK	-0.0637811	0.3409
CUFF.100280	CUFF.100280	-	chr20:59657686-59658054	q1	q2	OK	#NAME?	0.0366
CUFF.100281	CUFF.100281	-	chr20:59674357-59674576	q1	q2	OK	#NAME?	0.011
CUFF.100282	CUFF.100282	-	chr20:59713835-59714018	q1	q2	OK	#NAME?	0.0366
CUFF.100283	CUFF.100283	-	chr20:59743515-59743675	q1	q2	OK	#NAME?	0.07065
CUFF.100284	CUFF.100284	-	chr20:59868153-59868304	q1	q2	OK	#NAME?	0.0974
CUFF.100285	CUFF.100285	-	chr20:59894798-59894939	q1	q2	OK	#NAME?	0.1098
CUFF.100286	CUFF.100286	-	chr20:59926062-59926261	q1	q2	OK	#NAME?	0.02385
CUFF.100287	CUFF.100287	-	chr20:59935753-59936088	q1	q2	OK	#NAME?	0.01955
CUFF.100288	CUFF.100288	-	chr20:59938486-59938642	q1	q2	OK	#NAME?	0.05015
CUFF.100289	CUFF.100289	-	chr20:59938860-59939177	q1	q2	OK	#NAME?	0.10075
CUFF.10029	CUFF.10029	-	chr1:151406266-151406447	q1	q2	OK	#NAME?	0.1074
CUFF.100290	CUFF.100290	-	chr20:59947565-59947810	q1	q2	OK	#NAME?	0.10075
CUFF.100291	CUFF.100291	-	chr20:59967544-59968164	q1	q2	OK	-4.58086	0.2482
CUFF.100292	CUFF.100292	-	chr20:59971795-59971982	q1	q2	OK	#NAME?	0.0213
CUFF.100293	CUFF.100293	-	chr20:59986070-59986240	q1	q2	OK	#NAME?	0.0258
CUFF.100294	CUFF.100294	-	chr20:59998269-59998436	q1	q2	OK	#NAME?	0.0856
CUFF.100295	CUFF.100295	-	chr20:60012873-60013063	q1	q2	OK	#NAME?	0.1098
CUFF.100296	CUFF.100296	-	chr20:60013783-60013956	q1	q2	OK	#NAME?	0.0245
CUFF.100297	CUFF.100297	-	chr20:60014872-60015132	q1	q2	OK	#NAME?	0.11285
CUFF.100298	CUFF.100298	-	chr20:60023913-60024076	q1	q2	OK	#NAME?	0.1098
CUFF.100299	CUFF.100299	-	chr20:60024456-60024609	q1	q2	OK	#NAME?	0.1074
CUFF.1003	CUFF.1003	-	chr1:12338571-12338735	q1	q2	OK	#NAME?	0.1098
CUFF.10030	CUFF.10030	-	chr1:151414104-151414268	q1	q2	OK	#NAME?	0.0366
CUFF.100300	CUFF.100300	-	chr20:60035668-60035834	q1	q2	OK	#NAME?	0.11285
CUFF.100301	CUFF.100301	-	chr20:60042011-60042258	q1	q2	OK	#NAME?	0.1098
CUFF.100302	CUFF.100302	-	chr20:60051131-60051299	q1	q2	OK	#NAME?	0.11285
CUFF.100303	CUFF.100303	-	chr20:60061164-60061320	q1	q2	OK	#NAME?	0.10075
CUFF.100304	CUFF.100304	-	chr20:60065259-60065416	q1	q2	OK	#NAME?	0.07065
CUFF.100305	CUFF.100305	-	chr20:60257290-60257447	q1	q2	OK	#NAME?	0.1098
CUFF.100306	CUFF.100306	-	chr20:60303016-60303319	q1	q2	OK	0.456762	0.48715
CUFF.100307	CUFF.100307	-	chr20:60303972-60304164	q1	q2	OK	#NAME?	0.0254
CUFF.100308	CUFF.100308	-	chr20:60305043-60305203	q1	q2	OK	#NAME?	0.11285
CUFF.100309	CUFF.100309	-	chr20:60312209-60312362	q1	q2	OK	#NAME?	0.10075
CUFF.10031	CUFF.10031	-	chr1:151416975-151417290	q1	q2	OK	#NAME?	0.1074
CUFF.100310	CUFF.100310	-	chr20:60314385-60314945	q1	q2	OK	1.9894	0.38345
CUFF.100311	CUFF.100311	-	chr20:60327234-60327393	q1	q2	OK	#NAME?	0.0974
CUFF.100312	CUFF.100312	-	chr20:60337472-60337635	q1	q2	OK	#NAME?	0.11285
CUFF.100313	CUFF.100313	-	chr20:60343824-60343976	q1	q2	OK	#NAME?	0.0974
CUFF.100314	CUFF.100314	-	chr20:60344397-60344687	q1	q2	OK	-2.86609	0.1843
CUFF.100315	CUFF.100315	-	chr20:60442171-60442390	q1	q2	OK	0.43091	0.8141
CUFF.100316	CUFF.100316	-	chr20:60559619-60559816	q1	q2	OK	#NAME?	0.0856
CUFF.100317	CUFF.100317	-	chr20:60565763-60565920	q1	q2	OK	#NAME?	0.0366
CUFF.100318	CUFF.100318	-	chr20:60751210-60751374	q1	q2	OK	#NAME?	0.1074
CUFF.100319	CUFF.100319	-	chr20:60843862-60844049	q1	q2	OK	#NAME?	0.05015
CUFF.10032	CUFF.10032	-	chr1:151423645-151423798	q1	q2	OK	#NAME?	0.11285
CUFF.100320	CUFF.100320	-	chr20:60888425-60888634	q1	q2	OK	#NAME?	0.02305
CUFF.100321	CUFF.100321	-	chr20:61029487-61029740	q1	q2	OK	#NAME?	0.11285
CUFF.100322	CUFF.100322	-	chr20:61031040-61031196	q1	q2	OK	#NAME?	0.02435
CUFF.100323	CUFF.100323	-	chr20:61081354-61081604	q1	q2	OK	#NAME?	0.0366
CUFF.100324	CUFF.100324	-	chr20:61097579-61097793	q1	q2	OK	#NAME?	0.11285
CUFF.100325	CUFF.100325	-	chr20:61431270-61431463	q1	q2	OK	#NAME?	0.0856
CUFF.100326	CUFF.100326	-	chr20:61441855-61442067	q1	q2	OK	#NAME?	0.1074
CUFF.100327	CUFF.100327	-	chr20:61666695-61666853	q1	q2	OK	#NAME?	0.1098
CUFF.100328	CUFF.100328	-	chr20:61675264-61675526	q1	q2	OK	#NAME?	0.1098
CUFF.100329	CUFF.100329	-	chr20:61732018-61732170	q1	q2	OK	#NAME?	0.1074
CUFF.10033	CUFF.10033	-	chr1:151426811-151426968	q1	q2	OK	#NAME?	0.1098
CUFF.100330	CUFF.100330	-	chr20:61774598-61774767	q1	q2	OK	#NAME?	0.1098
CUFF.100331	CUFF.100331	-	chr20:61781249-61781410	q1	q2	OK	#NAME?	0.1098
CUFF.100332	CUFF.100332	-	chr20:61821113-61821271	q1	q2	OK	#NAME?	0.1098
CUFF.100333	CUFF.100333	-	chr20:61904446-61904598	q1	q2	OK	#NAME?	0.10075
CUFF.100334	CUFF.100334	-	chr20:61951318-61951625	q1	q2	OK	#NAME?	0.02195
CUFF.100335	CUFF.100335	-	chr20:62029835-62030000	q1	q2	OK	#NAME?	0.1098
CUFF.100336	CUFF.100336	-	chr20:62047791-62048019	q1	q2	OK	#NAME?	0.05015
CUFF.100337	CUFF.100337	-	chr20:62104490-62104675	q1	q2	OK	#NAME?	0.11285
CUFF.100338	CUFF.100338	-	chr20:62134366-62134831	q1	q2	OK	-1.90914	0.40205
CUFF.100339	CUFF.100339	-	chr20:62134881-62135040	q1	q2	OK	#NAME?	0.11285
CUFF.10034	CUFF.10034	-	chr1:151430683-151430845	q1	q2	OK	#NAME?	0.01955
CUFF.100340	CUFF.100340	-	chr20:62135799-62135953	q1	q2	OK	#NAME?	0.11285
CUFF.100341	CUFF.100341	-	chr20:62151103-62151339	q1	q2	OK	#NAME?	0.0259
CUFF.100342	CUFF.100342	-	chr20:62151810-62152114	q1	q2	OK	#NAME?	0.1098
CUFF.100343	CUFF.100343	-	chr20:62159425-62159696	q1	q2	OK	#NAME?	0.10075
CUFF.100344	CUFF.100344	-	chr20:62166506-62166698	q1	q2	OK	#NAME?	0.0856
CUFF.100345	CUFF.100345	-	chr20:62180380-62180555	q1	q2	OK	#NAME?	0.0366
CUFF.100346	CUFF.100346	-	chr20:62181871-62182038	q1	q2	OK	0.648104	0.4668
CUFF.100347	CUFF.100347	-	chr20:62198800-62198954	q1	q2	OK	#NAME?	0.0974
CUFF.100348	CUFF.100348	-	chr20:62200328-62200507	q1	q2	OK	#NAME?	0.02305
CUFF.100349	CUFF.100349	-	chr20:62200695-62201024	q1	q2	OK	-0.23452	0.89505
CUFF.10035	CUFF.10035	-	chr1:151433538-151433744	q1	q2	OK	#NAME?	0.05015
CUFF.100350	CUFF.100350	-	chr20:62205006-62205162	q1	q2	OK	#NAME?	0.0974
CUFF.100351	CUFF.100351	-	chr20:62229086-62229433	q1	q2	OK	-1.70086	0.4134
CUFF.100352	CUFF.100352	-	chr20:62237324-62237498	q1	q2	OK	#NAME?	0.11285
CUFF.100353	CUFF.100353	-	chr20:62245683-62245896	q1	q2	OK	#NAME?	0.0974
CUFF.100354	CUFF.100354	-	chr20:62246646-62246821	q1	q2	OK	#NAME?	0.05015
CUFF.100355	CUFF.100355	-	chr20:62257555-62257704	q1	q2	OK	#NAME?	0.07065
CUFF.100356	CUFF.100356	-	chr20:62263858-62264036	q1	q2	OK	#NAME?	0.0856
CUFF.100357	CUFF.100357	-	chr20:62264507-62264686	q1	q2	OK	#NAME?	0.0366
CUFF.100358	CUFF.100358	-	chr20:62266003-62266239	q1	q2	OK	#NAME?	0.1098
CUFF.100359	CUFF.100359	-	chr20:62280675-62280844	q1	q2	OK	#NAME?	0.11285
CUFF.10036	CUFF.10036	-	chr1:151439417-151439578	q1	q2	OK	#NAME?	0.0856
CUFF.100360	CUFF.100360	-	chr20:62281215-62281380	q1	q2	OK	#NAME?	0.0856
CUFF.100361	CUFF.100361	-	chr20:62284764-62284925	q1	q2	OK	#NAME?	0.07065
CUFF.100362	CUFF.100362	-	chr20:62293825-62294105	q1	q2	OK	-0.526646	0.61145
CUFF.100363	CUFF.100363	-	chr20:62294700-62295211	q1	q2	OK	-2.1279	0.3859
CUFF.100364	CUFF.100364	-	chr20:62298539-62298721	q1	q2	OK	#NAME?	0.11285
CUFF.100365	CUFF.100365	-	chr20:62302073-62302367	q1	q2	OK	#NAME?	0.0856
CUFF.100366	CUFF.100366	-	chr20:62310434-62310711	q1	q2	OK	#NAME?	0.0212
CUFF.100367	CUFF.100367	-	chr20:62312634-62312788	q1	q2	OK	#NAME?	0.1074
CUFF.100368	CUFF.100368	-	chr20:62313958-62314220	q1	q2	OK	#NAME?	0.10075
CUFF.100369	CUFF.100369	-	chr20:62317902-62318453	q1	q2	OK	-1.14092	0.6004
CUFF.10037	CUFF.10037	-	chr1:151441468-151441627	q1	q2	OK	#NAME?	0.0366
CUFF.100370	CUFF.100370	-	chr20:62321707-62321875	q1	q2	OK	#NAME?	0.10075
CUFF.100371	CUFF.100371	-	chr20:62324902-62325303	q1	q2	OK	-1.45715	0.5222
CUFF.100372	CUFF.100372	-	chr20:62325381-62325528	q1	q2	OK	#NAME?	0.1098
CUFF.100373	CUFF.100373	-	chr20:62328260-62328677	q1	q2	OK	#NAME?	0.02465
CUFF.100374	CUFF.100374	-	chr20:62330777-62330940	q1	q2	OK	#NAME?	0.11285
CUFF.100375	CUFF.100375	-	chr20:62337798-62337964	q1	q2	OK	#NAME?	0.0254
CUFF.100376	CUFF.100376	-	chr20:62341089-62341263	q1	q2	OK	#NAME?	0.0259
CUFF.100377	CUFF.100377	-	chr20:62343032-62343201	q1	q2	OK	#NAME?	0.10075
CUFF.100378	CUFF.100378	-	chr20:62348752-62349083	q1	q2	OK	#NAME?	0.02305
CUFF.100379	CUFF.100379	-	chr20:62354159-62354349	q1	q2	OK	#NAME?	0.10075
CUFF.10038	CUFF.10038	-	chr1:151443336-151443520	q1	q2	OK	#NAME?	0.1098
CUFF.100380	CUFF.100380	-	chr20:62357426-62357697	q1	q2	OK	#NAME?	0.0366
CUFF.100381	CUFF.100381	-	chr20:62360174-62360336	q1	q2	OK	#NAME?	0.10075
CUFF.100382	CUFF.100382	-	chr20:62389641-62390118	q1	q2	OK	#NAME?	0.05015
CUFF.100383	CUFF.100383	-	chr20:62394780-62394957	q1	q2	OK	#NAME?	0.0974
CUFF.100384	CUFF.100384	-	chr20:62397571-62397757	q1	q2	OK	#NAME?	0.10075
CUFF.100385	CUFF.100385	-	chr20:62398184-62398356	q1	q2	OK	#NAME?	0.0974
CUFF.100386	CUFF.100386	-	chr20:62412765-62413099	q1	q2	OK	#NAME?	0.07065
CUFF.100387	CUFF.100387	-	chr20:62464307-62464557	q1	q2	OK	#NAME?	0.1098
CUFF.100388	CUFF.100388	-	chr20:62546305-62546457	q1	q2	OK	#NAME?	0.1074
CUFF.100389	CUFF.100389	-	chr20:62569832-62570004	q1	q2	OK	#NAME?	0.11285
CUFF.10039	CUFF.10039	-	chr1:151443905-151444157	q1	q2	OK	#NAME?	0.0856
CUFF.100390	CUFF.100390	-	chr20:62575338-62575496	q1	q2	OK	#NAME?	0.0213
CUFF.100391	CUFF.100391	-	chr20:62579093-62579573	q1	q2	OK	-2.72639	0.3451
CUFF.100392	CUFF.100392	-	chr20:62597966-62598119	q1	q2	OK	#NAME?	0.1074
CUFF.100393	CUFF.100393	-	chr20:62649965-62650118	q1	q2	OK	#NAME?	0.0974
CUFF.100394	CUFF.100394	-	chr20:62767516-62767695	q1	q2	OK	#NAME?	0.0366
CUFF.100395	CUFF.100395	-	chr20:62773199-62773406	q1	q2	OK	#NAME?	0.0856
CUFF.100396	CUFF.100396	-	chr20:62806488-62806649	q1	q2	OK	#NAME?	0.1098
CUFF.100397	CUFF.100397	-	chr20:62811017-62811178	q1	q2	OK	#NAME?	0.07065
CUFF.100398	CUFF.100398	-	chr20:62812265-62812566	q1	q2	OK	#NAME?	0.10075
CUFF.100399	CUFF.100399	-	chr20:62813171-62813424	q1	q2	OK	#NAME?	0.1098
CUFF.1004	CUFF.1004	-	chr1:12342276-12342447	q1	q2	OK	#NAME?	0.0259
CUFF.10040	CUFF.10040	-	chr1:151444931-151445159	q1	q2	OK	#NAME?	0.02415
CUFF.100400	CUFF.100400	-	chr20:62841949-62842315	q1	q2	OK	0.167731	0.47955
CUFF.100401	CUFF.100401	-	chr20:62855019-62855182	q1	q2	OK	#NAME?	0.11285
CUFF.100402	CUFF.100402	-	chr20:62878601-62878783	q1	q2	OK	#NAME?	0.07065
CUFF.100403	CUFF.100403	-	chr20:62886905-62887057	q1	q2	OK	#NAME?	0.0856
CUFF.100404	CUFF.100404	-	chr20:62889985-62890138	q1	q2	OK	#NAME?	0.1098
CUFF.100405	CUFF.100405	-	chr20:62890820-62890989	q1	q2	OK	#NAME?	0.11285
CUFF.100406	CUFF.100406	-	chr20:62900738-62900906	q1	q2	OK	#NAME?	0.1098
CUFF.100407	CUFF.100407	-	chr20:62901336-62901489	q1	q2	OK	#NAME?	0.1074
CUFF.100408	CUFF.100408	-	chr20:62903131-62903331	q1	q2	OK	#NAME?	0.1098
CUFF.100409	CUFF.100409	-	chr20:62905003-62905740	q1	q2	OK	1.27469	0.5525
CUFF.10041	CUFF.10041	-	chr1:151445403-151445575	q1	q2	OK	#NAME?	0.1074
CUFF.100410	CUFF.100410	-	chr20:62909471-62910123	q1	q2	OK	-2.27857	0.3761
CUFF.100411	CUFF.100411	-	chr20:62910859-62911455	q1	q2	OK	-0.548835	0.78075
CUFF.100412	CUFF.100412	-	chr20:62911967-62912120	q1	q2	OK	#NAME?	0.07065
CUFF.100413	CUFF.100413	-	chr20:62912389-62912554	q1	q2	OK	#NAME?	0.11285
CUFF.100414	CUFF.100414	-	chr20:62914003-62914182	q1	q2	OK	#NAME?	0.02575
CUFF.100415	CUFF.100415	-	chr20:62914695-62914868	q1	q2	OK	#NAME?	0.10075
CUFF.100416	CUFF.100416	-	chr20:62915820-62915986	q1	q2	OK	#NAME?	0.1098
CUFF.100417	CUFF.100417	-	chr20:62916325-62916511	q1	q2	OK	1.43313	0.4668
CUFF.100418	CUFF.100418	-	chr20:62917604-62918067	q1	q2	OK	-0.0724028	0.94165
CUFF.100419	CUFF.100419	-	chr20:62922831-62923028	q1	q2	OK	#NAME?	0.0856
CUFF.10042	CUFF.10042	-	chr1:151447529-151448049	q1	q2	OK	#NAME?	0.0259
CUFF.100420	CUFF.100420	-	chr20:62926997-62927338	q1	q2	OK	#NAME?	0.0974
CUFF.100421	CUFF.100421	-	chr20:62927692-62927857	q1	q2	OK	#NAME?	0.11285
CUFF.100422	CUFF.100422	-	chr20:62930044-62930209	q1	q2	OK	#NAME?	0.1098
CUFF.100423	CUFF.100423	-	chr20:62931782-62931972	q1	q2	OK	#NAME?	0.0366
CUFF.100424	CUFF.100424	-	chr20:62935704-62935863	q1	q2	OK	#NAME?	0.11285
CUFF.100425	CUFF.100425	-	chr20:62939174-62939506	q1	q2	OK	0.120366	0.94235
CUFF.100426	CUFF.100426	-	chr20:62941487-62941698	q1	q2	OK	#NAME?	0.10075
CUFF.100427	CUFF.100427	-	chr20:62944881-62945274	q1	q2	OK	-1.16077	0.40205
CUFF.100428	CUFF.100428	-	chr20:62948175-62948377	q1	q2	OK	#NAME?	0.10075
CUFF.100429	CUFF.100429	-	chr20:62966075-62966378	q1	q2	OK	#NAME?	0.11285
CUFF.10043	CUFF.10043	-	chr1:151453455-151453799	q1	q2	OK	0.174662	0.5373
CUFF.100430	CUFF.100430	-	chr20:63154605-63154773	q1	q2	OK	#NAME?	0.11285
CUFF.100431	CUFF.100431	-	chr20:63195924-63196095	q1	q2	OK	#NAME?	0.1098
CUFF.100432	CUFF.100432	-	chr20:63207532-63207713	q1	q2	OK	#NAME?	0.1098
CUFF.100433	CUFF.100433	-	chr20:63214333-63214581	q1	q2	OK	#NAME?	0.0856
CUFF.100434	CUFF.100434	-	chr20:63276802-63276963	q1	q2	OK	#NAME?	0.10075
CUFF.100435	CUFF.100435	-	chr20:63281525-63281685	q1	q2	OK	#NAME?	0.05015
CUFF.100436	CUFF.100436	-	chr20:63284202-63284453	q1	q2	OK	#NAME?	0.011
CUFF.100437	CUFF.100437	-	chr20:63288913-63289083	q1	q2	OK	#NAME?	0.1074
CUFF.100438	CUFF.100438	-	chr20:63340194-63340345	q1	q2	OK	#NAME?	0.0366
CUFF.100439	CUFF.100439	-	chr20:63350327-63350581	q1	q2	OK	#NAME?	0.011
CUFF.10044	CUFF.10044	-	chr1:151455314-151455484	q1	q2	OK	#NAME?	0.1074
CUFF.100440	CUFF.100440	-	chr20:63411070-63411456	q1	q2	OK	#NAME?	0.0258
CUFF.100441	CUFF.100441	-	chr20:63513293-63513446	q1	q2	OK	#NAME?	0.1098
CUFF.100442	CUFF.100442	-	chr20:63515179-63515337	q1	q2	OK	#NAME?	0.0245
CUFF.100443	CUFF.100443	-	chr20:63518153-63518391	q1	q2	OK	#NAME?	0.02305
CUFF.100444	CUFF.100444	-	chr20:63521591-63522171	q1	q2	OK	2.16568	0.2625
CUFF.100445	CUFF.100445	-	chr20:63523151-63523529	q1	q2	OK	#NAME?	0.0974
CUFF.100446	CUFF.100446	-	chr20:63527684-63527852	q1	q2	OK	#NAME?	0.0974
CUFF.100447	CUFF.100447	-	chr20:63547162-63547329	q1	q2	OK	#NAME?	0.1098
CUFF.100448	CUFF.100448	-	chr20:63559216-63559368	q1	q2	OK	#NAME?	0.0366
CUFF.100449	CUFF.100449	-	chr20:63567351-63567512	q1	q2	OK	#NAME?	0.07065
CUFF.10045	CUFF.10045	-	chr1:151456482-151456636	q1	q2	OK	#NAME?	0.02435
CUFF.100450	CUFF.100450	-	chr20:63578797-63578985	q1	q2	OK	#NAME?	0.02285
CUFF.100451	CUFF.100451	-	chr20:63583135-63583351	q1	q2	OK	#NAME?	0.0856
CUFF.100452	CUFF.100452	-	chr20:63627645-63628143	q1	q2	OK	-2.35622	0.3657
CUFF.100453	CUFF.100453	-	chr20:63639870-63640091	q1	q2	OK	#NAME?	0.0245
CUFF.100454	CUFF.100454	-	chr20:63661628-63661931	q1	q2	OK	#NAME?	0.11285
CUFF.100455	CUFF.100455	-	chr20:63668002-63668261	q1	q2	OK	#NAME?	0.1074
CUFF.100456	CUFF.100456	-	chr20:63684197-63684352	q1	q2	OK	#NAME?	0.0974
CUFF.100457	CUFF.100457	-	chr20:63696218-63696419	q1	q2	OK	#NAME?	0.1098
CUFF.100458	CUFF.100458	-	chr20:63697919-63698110	q1	q2	OK	#NAME?	0.1074
CUFF.100459	CUFF.100459	-	chr20:63700910-63701065	q1	q2	OK	#NAME?	0.0974
CUFF.10046	CUFF.10046	-	chr1:151458218-151458442	q1	q2	OK	#NAME?	0.0213
CUFF.100460	CUFF.100460	-	chr20:63701154-63701407	q1	q2	OK	#NAME?	0.0366
CUFF.100461	CUFF.100461	-	chr20:63702615-63702771	q1	q2	OK	#NAME?	0.1098
CUFF.100462	CUFF.100462	-	chr20:63705517-63705670	q1	q2	OK	#NAME?	0.1098
CUFF.100463	CUFF.100463	-	chr20:63710785-63711283	q1	q2	OK	#NAME?	0.0245
CUFF.100464	CUFF.100464	-	chr20:63717382-63717538	q1	q2	OK	#NAME?	0.0974
CUFF.100465	CUFF.100465	-	chr20:63718475-63718629	q1	q2	OK	#NAME?	0.1098
CUFF.100466	CUFF.100466	-	chr20:63723008-63723676	q1	q2	OK	-0.0292613	0.9808
CUFF.100467	CUFF.100467	-	chr20:63735871-63736080	q1	q2	OK	#NAME?	0.0974
CUFF.100468	CUFF.100468	-	chr20:63741232-63741399	q1	q2	OK	#NAME?	0.11285
CUFF.100469	CUFF.100469	-	chr20:63743319-63743480	q1	q2	OK	#NAME?	0.11285
CUFF.10047	CUFF.10047	-	chr1:151487112-151487328	q1	q2	OK	#NAME?	0.1074
CUFF.100470	CUFF.100470	-	chr20:63753942-63754093	q1	q2	OK	#NAME?	0.10075
CUFF.100471	CUFF.100471	-	chr20:63777903-63778057	q1	q2	OK	#NAME?	0.1098
CUFF.100472	CUFF.100472	-	chr20:63855099-63855251	q1	q2	OK	#NAME?	0.1098
CUFF.100473	CUFF.100473	-	chr20:63858483-63858822	q1	q2	OK	#NAME?	0.0213
CUFF.100474	CUFF.100474	-	chr20:63872158-63872317	q1	q2	OK	#NAME?	0.1098
CUFF.100475	CUFF.100475	-	chr20:63873993-63874151	q1	q2	OK	#NAME?	0.05015
CUFF.100476	CUFF.100476	-	chr20:63879731-63880324	q1	q2	OK	2.08692	0.3906
CUFF.100477	CUFF.100477	-	chr20:63887324-63887481	q1	q2	OK	#NAME?	0.0856
CUFF.100478	CUFF.100478	-	chr20:63890280-63890538	q1	q2	OK	0.84602	0.7119
CUFF.100479	CUFF.100479	-	chr20:63890690-63890918	q1	q2	OK	-1.71667	0.429
CUFF.10048	CUFF.10048	-	chr1:151496829-151496994	q1	q2	OK	#NAME?	0.1098
CUFF.100480	CUFF.100480	-	chr20:63896040-63896191	q1	q2	OK	#NAME?	0.1098
CUFF.100481	CUFF.100481	-	chr20:63896575-63896732	q1	q2	OK	#NAME?	0.11285
CUFF.100482	CUFF.100482	-	chr20:63904289-63904438	q1	q2	OK	#NAME?	0.10075
CUFF.100483	CUFF.100483	-	chr20:63907033-63907201	q1	q2	OK	#NAME?	0.10075
CUFF.100484	CUFF.100484	-	chr20:63907672-63907825	q1	q2	OK	#NAME?	0.0974
CUFF.100485	CUFF.100485	-	chr20:63910934-63911098	q1	q2	OK	#NAME?	0.1074
CUFF.100486	CUFF.100486	-	chr20:63916615-63916780	q1	q2	OK	#NAME?	0.02355
CUFF.100487	CUFF.100487	-	chr20:63917904-63918103	q1	q2	OK	#NAME?	0.11285
CUFF.100488	CUFF.100488	-	chr20:63918534-63918689	q1	q2	OK	#NAME?	0.11285
CUFF.100489	CUFF.100489	-	chr20:63924121-63924294	q1	q2	OK	#NAME?	0.0856
CUFF.10049	CUFF.10049	-	chr1:151503865-151504040	q1	q2	OK	#NAME?	0.0213
CUFF.100490	CUFF.100490	-	chr20:63931458-63931619	q1	q2	OK	#NAME?	0.05015
CUFF.100491	CUFF.100491	-	chr20:63933146-63933300	q1	q2	OK	#NAME?	0.0366
CUFF.100492	CUFF.100492	-	chr20:63933766-63934201	q1	q2	OK	#NAME?	0.10075
CUFF.100493	CUFF.100493	-	chr20:63934350-63934523	q1	q2	OK	#NAME?	0.1074
CUFF.100494	CUFF.100494	-	chr20:63936921-63937099	q1	q2	OK	#NAME?	0.025
CUFF.100495	CUFF.100495	-	chr20:63940495-63940774	q1	q2	OK	-1.72742	0.417
CUFF.100496	CUFF.100496	-	chr20:63941692-63942369	q1	q2	OK	0.376446	0.85505
CUFF.100497	CUFF.100497	-	chr20:63942487-63942914	q1	q2	OK	#NAME?	0.0158
CUFF.100498	CUFF.100498	-	chr20:63946566-63946734	q1	q2	OK	#NAME?	0.07065
CUFF.100499	CUFF.100499	-	chr20:63954415-63954567	q1	q2	OK	#NAME?	0.1098
CUFF.1005	CUFF.1005	-	chr1:12350921-12351080	q1	q2	OK	#NAME?	0.0974
CUFF.10050	CUFF.10050	-	chr1:151555800-151556094	q1	q2	OK	-0.385422	0.8394
CUFF.100500	CUFF.100500	-	chr20:63959219-63959560	q1	q2	OK	-1.76285	0.41285
CUFF.100501	CUFF.100501	-	chr20:63966152-63967116	q1	q2	OK	-0.509194	0.791
CUFF.100502	CUFF.100502	-	chr20:63970700-63971125	q1	q2	OK	#NAME?	0.0061
CUFF.100503	CUFF.100503	-	chr20:63974428-63974599	q1	q2	OK	#NAME?	0.0259
CUFF.100504	CUFF.100504	-	chr20:63981114-63981286	q1	q2	OK	#NAME?	0.07065
CUFF.100505	CUFF.100505	-	chr20:64010112-64010349	q1	q2	OK	#NAME?	0.0974
CUFF.100506	CUFF.100506	-	chr20:64047927-64048083	q1	q2	OK	#NAME?	0.0856
CUFF.100507	CUFF.100507	-	chr20:64063546-64064106	q1	q2	OK	-0.0809876	0.95405
CUFF.100508	CUFF.100508	-	chr20:64068326-64068481	q1	q2	OK	#NAME?	0.1074
CUFF.100509	CUFF.100509	-	chr20:64073234-64073515	q1	q2	OK	#NAME?	0.0856
CUFF.10051	CUFF.10051	-	chr1:151556213-151556468	q1	q2	OK	3.0283	0.30935
CUFF.100510	CUFF.100510	-	chr20:64265691-64265965	q1	q2	OK	#NAME?	0.1098
CUFF.100511	CUFF.100511	-	chr20:64275165-64275330	q1	q2	OK	#NAME?	0.0974
CUFF.100512	CUFF.100512	-	chr20:64319995-64320215	q1	q2	OK	#NAME?	0.07065
CUFF.100513	CUFF.100513	-	chr20:64327345-64327507	q1	q2	OK	#NAME?	0.01955
CUFF.100514	CUFF.100514	-	chr21:5066385-5066546	q1	q2	OK	#NAME?	0.11285
CUFF.100515	CUFF.100515	-	chr21:5078164-5078321	q1	q2	OK	#NAME?	0.1074
CUFF.100516	CUFF.100516	-	chr21:5079885-5080030	q1	q2	OK	#NAME?	0.10075
CUFF.100517	CUFF.100517	-	chr21:5101248-5101417	q1	q2	OK	#NAME?	0.0974
CUFF.100518	CUFF.100518	-	chr21:5114090-5114423	q1	q2	OK	#NAME?	0.0245
CUFF.100519	CUFF.100519	-	chr21:5118222-5118471	q1	q2	OK	#NAME?	0.02535
CUFF.10052	CUFF.10052	-	chr1:151592152-151592318	q1	q2	OK	#NAME?	0.11285
CUFF.100520	CUFF.100520	-	chr21:5121372-5121547	q1	q2	OK	#NAME?	0.0366
CUFF.100521	CUFF.100521	-	chr21:5125193-5125348	q1	q2	OK	#NAME?	0.11285
CUFF.100522	CUFF.100522	-	chr21:5157789-5158289	q1	q2	OK	#NAME?	0.02285
CUFF.100523	CUFF.100523	-	chr21:5217387-5217545	q1	q2	OK	#NAME?	0.0856
CUFF.100524	CUFF.100524	-	chr21:5226495-5226651	q1	q2	OK	#NAME?	0.1074
CUFF.100525	CUFF.100525	-	chr21:5227170-5227665	q1	q2	OK	-0.916758	0.6766
CUFF.100526	CUFF.100526	-	chr21:5235592-5235758	q1	q2	OK	#NAME?	0.011
CUFF.100527	CUFF.100527	-	chr21:5238267-5238460	q1	q2	OK	#NAME?	0.011
CUFF.100528	CUFF.100528	-	chr21:5329185-5329691	q1	q2	OK	#NAME?	0.0974
CUFF.100529	CUFF.100529	-	chr21:5355436-5355743	q1	q2	OK	#NAME?	0.0856
CUFF.10053	CUFF.10053	-	chr1:151599731-151599949	q1	q2	OK	#NAME?	0.1098
CUFF.100530	CUFF.100530	-	chr21:5590767-5591050	q1	q2	OK	-0.907665	0.4537
CUFF.100531	CUFF.100531	-	chr21:5614096-5614512	q1	q2	OK	-2.16518	0.3842
CUFF.100532	CUFF.100532	-	chr21:5783114-5783552	q1	q2	OK	#NAME?	0.01545
CUFF.100533	CUFF.100533	-	chr21:5903702-5904157	q1	q2	OK	-3.26406	0.3099
CUFF.100534	CUFF.100534	-	chr21:6066839-6067025	q1	q2	OK	#NAME?	0.1098
CUFF.100535	CUFF.100535	-	chr21:6117042-6117311	q1	q2	OK	1.66807	0.45985
CUFF.100536	CUFF.100536	-	chr21:6229920-6230202	q1	q2	OK	-0.665833	0.49045
CUFF.100537	CUFF.100537	-	chr21:6231609-6232247	q1	q2	OK	0.0216194	0.4623
CUFF.100538	CUFF.100538	-	chr21:6235949-6236296	q1	q2	OK	#NAME?	0.1098
CUFF.100539	CUFF.100539	-	chr21:6255459-6255616	q1	q2	OK	#NAME?	0.11285
CUFF.10054	CUFF.10054	-	chr1:151611497-151611673	q1	q2	OK	#NAME?	0.0856
CUFF.100540	CUFF.100540	-	chr21:6324226-6324655	q1	q2	OK	-0.719848	0.4898
CUFF.100541	CUFF.100541	-	chr21:6327445-6327870	q1	q2	OK	#NAME?	0.1098
CUFF.100542	CUFF.100542	-	chr21:6328909-6329765	q1	q2	OK	#NAME?	0.01685
CUFF.100543	CUFF.100543	-	chr21:6334984-6335142	q1	q2	OK	#NAME?	0.1098
CUFF.100544	CUFF.100544	-	chr21:6349209-6349499	q1	q2	OK	-2.8076	0.1966
CUFF.100545	CUFF.100545	-	chr21:6430081-6430238	q1	q2	OK	#NAME?	0.10075
CUFF.100546	CUFF.100546	-	chr21:6462773-6463002	q1	q2	OK	#NAME?	0.1098
CUFF.100547	CUFF.100547	-	chr21:6463752-6463907	q1	q2	OK	#NAME?	0.11285
CUFF.100548	CUFF.100548	-	chr21:6489732-6490008	q1	q2	OK	0.21385	0.5315
CUFF.100549	CUFF.100549	-	chr21:6492350-6492830	q1	q2	OK	-0.514888	0.2504
CUFF.10055	CUFF.10055	-	chr1:151612825-151613412	q1	q2	OK	#NAME?	0.01865
CUFF.100550	CUFF.100550	-	chr21:6493726-6493898	q1	q2	OK	#NAME?	0.11285
CUFF.100551	CUFF.100551	-	chr21:6497048-6497260	q1	q2	OK	#NAME?	0.0245
CUFF.100552	CUFF.100552	-	chr21:6639625-6639916	q1	q2	OK	-3.4422	0.2776
CUFF.100553	CUFF.100553	-	chr21:6645290-6645641	q1	q2	OK	#NAME?	0.11285
CUFF.100554	CUFF.100554	-	chr21:6659561-6660223	q1	q2	OK	#NAME?	0.0187
CUFF.100555	CUFF.100555	-	chr21:6661255-6661680	q1	q2	OK	#NAME?	0.0856
CUFF.100556	CUFF.100556	-	chr21:6664434-6664920	q1	q2	OK	-2.02247	0.385
CUFF.100557	CUFF.100557	-	chr21:6838401-6838593	q1	q2	OK	#NAME?	0.02535
CUFF.100558	CUFF.100558	-	chr21:6930486-6930710	q1	q2	OK	#NAME?	0.11285
CUFF.100559	CUFF.100559	-	chr21:6986631-6987286	q1	q2	OK	#NAME?	0.0187
CUFF.10056	CUFF.10056	-	chr1:151615238-151615402	q1	q2	OK	#NAME?	0.1098
CUFF.100560	CUFF.100560	-	chr21:6988325-6988750	q1	q2	OK	-0.844748	0.47065
CUFF.100561	CUFF.100561	-	chr21:6991504-6991990	q1	q2	OK	#NAME?	0.02435
CUFF.100562	CUFF.100562	-	chr21:7075976-7076428	q1	q2	OK	#NAME?	0.1074
CUFF.100563	CUFF.100563	-	chr21:7085993-7086276	q1	q2	OK	0.470847	0.487
CUFF.100564	CUFF.100564	-	chr21:7086604-7086903	q1	q2	OK	-0.678253	0.4899
CUFF.100565	CUFF.100565	-	chr21:7109417-7109745	q1	q2	OK	-2.62641	0.35155
CUFF.100566	CUFF.100566	-	chr21:7245932-7246084	q1	q2	OK	#NAME?	0.02305
CUFF.100567	CUFF.100567	-	chr21:7298416-7298574	q1	q2	OK	#NAME?	0.02435
CUFF.100568	CUFF.100568	-	chr21:7438057-7438417	q1	q2	OK	#NAME?	0.1074
CUFF.100569	CUFF.100569	-	chr21:7443834-7444303	q1	q2	OK	#NAME?	0.1098
CUFF.10057	CUFF.10057	-	chr1:151618645-151618798	q1	q2	OK	#NAME?	0.0856
CUFF.100570	CUFF.100570	-	chr21:7451961-7452239	q1	q2	OK	#NAME?	0.1074
CUFF.100571	CUFF.100571	-	chr21:7491100-7491517	q1	q2	OK	-1.22809	0.55575
CUFF.100572	CUFF.100572	-	chr21:7646883-7647222	q1	q2	OK	#NAME?	0.0158
CUFF.100573	CUFF.100573	-	chr21:7672040-7672507	q1	q2	OK	-1.43544	0.29955
CUFF.100574	CUFF.100574	-	chr21:7686165-7686443	q1	q2	OK	#NAME?	0.07065
CUFF.100575	CUFF.100575	-	chr21:7768285-7768592	q1	q2	OK	#NAME?	0.10075
CUFF.100576	CUFF.100576	-	chr21:7919821-7919992	q1	q2	OK	#NAME?	0.10075
CUFF.100577	CUFF.100577	-	chr21:7922625-7922780	q1	q2	OK	#NAME?	0.1098
CUFF.100578	CUFF.100578	-	chr21:7926444-7926667	q1	q2	OK	#NAME?	0.1098
CUFF.100579	CUFF.100579	-	chr21:7928566-7928775	q1	q2	OK	#NAME?	0.0366
CUFF.10058	CUFF.10058	-	chr1:151619634-151619973	q1	q2	OK	#NAME?	0.01955
CUFF.100580	CUFF.100580	-	chr21:7933037-7933202	q1	q2	OK	#NAME?	0.1074
CUFF.100581	CUFF.100581	-	chr21:7936989-7937262	q1	q2	OK	#NAME?	0.07065
CUFF.100582	CUFF.100582	-	chr21:7944281-7944535	q1	q2	OK	#NAME?	0.11285
CUFF.100583	CUFF.100583	-	chr21:7945514-7945679	q1	q2	OK	#NAME?	0.1098
CUFF.100584	CUFF.100584	-	chr21:7947295-7947502	q1	q2	OK	#NAME?	0.10075
CUFF.100585	CUFF.100585	-	chr21:7948001-7948268	q1	q2	OK	1.10721	0.50585
CUFF.100586	CUFF.100586	-	chr21:7949250-7949478	q1	q2	OK	#NAME?	0.05015
CUFF.100587	CUFF.100587	-	chr21:7951502-7951670	q1	q2	OK	#NAME?	0.11285
CUFF.100588	CUFF.100588	-	chr21:7953147-7953316	q1	q2	OK	0.548102	0.47115
CUFF.100589	CUFF.100589	-	chr21:7953944-7954141	q1	q2	OK	#NAME?	0.01955
CUFF.10059	CUFF.10059	-	chr1:151623589-151623744	q1	q2	OK	#NAME?	0.11285
CUFF.100590	CUFF.100590	-	chr21:7956145-7956451	q1	q2	OK	#NAME?	0.1074
CUFF.100591	CUFF.100591	-	chr21:7957361-7957632	q1	q2	OK	#NAME?	0.11285
CUFF.100592	CUFF.100592	-	chr21:8181190-8181614	q1	q2	OK	-3.44945	0.29615
CUFF.100593	CUFF.100593	-	chr21:8364231-8364651	q1	q2	OK	#NAME?	0.015
CUFF.100594	CUFF.100594	-	chr21:8809913-8810353	q1	q2	OK	#NAME?	0.0245
CUFF.100595	CUFF.100595	-	chr21:8882052-8882238	q1	q2	OK	#NAME?	0.1098
CUFF.100596	CUFF.100596	-	chr21:8986582-8988770	q1	q2	OK	3.03022	0.2701
CUFF.100597	CUFF.100597	-	chr21:9027162-9027392	q1	q2	OK	#NAME?	0.0856
CUFF.100598	CUFF.100598	-	chr21:9040628-9040798	q1	q2	OK	#NAME?	0.11285
CUFF.100599	CUFF.100599	-	chr21:9068171-9068635	q1	q2	OK	#NAME?	0.0974
CUFF.1006	CUFF.1006	-	chr1:12359608-12359858	q1	q2	OK	#NAME?	0.10075
CUFF.10060	CUFF.10060	-	chr1:151626119-151626305	q1	q2	OK	#NAME?	0.02285
CUFF.100600	CUFF.100600	-	chr21:9080691-9081185	q1	q2	OK	-1.66069	0.41565
CUFF.100601	CUFF.100601	-	chr21:9112572-9112729	q1	q2	OK	#NAME?	0.11285
CUFF.100602	CUFF.100602	-	chr21:9117821-9118054	q1	q2	OK	#NAME?	0.011
CUFF.100603	CUFF.100603	-	chr21:9358471-9358735	q1	q2	OK	0.810916	0.48795
CUFF.100604	CUFF.100604	-	chr21:9529264-9529447	q1	q2	OK	#NAME?	0.0856
CUFF.100605	CUFF.100605	-	chr21:9594239-9594469	q1	q2	OK	#NAME?	0.0366
CUFF.100606	CUFF.100606	-	chr21:9621478-9621857	q1	q2	OK	#NAME?	0.11285
CUFF.100607	CUFF.100607	-	chr21:9656836-9657007	q1	q2	OK	#NAME?	0.11285
CUFF.100608	CUFF.100608	-	chr21:9681176-9681361	q1	q2	OK	#NAME?	0.1098
CUFF.100609	CUFF.100609	-	chr21:9690165-9690442	q1	q2	OK	#NAME?	0.11285
CUFF.10061	CUFF.10061	-	chr1:151627146-151627402	q1	q2	OK	#NAME?	0.02295
CUFF.100610	CUFF.100610	-	chr21:9721543-9721761	q1	q2	OK	#NAME?	0.0076
CUFF.100611	CUFF.100611	-	chr21:9736047-9736224	q1	q2	OK	#NAME?	0.11285
CUFF.100612	CUFF.100612	-	chr21:9739019-9739183	q1	q2	OK	#NAME?	0.1098
CUFF.100613	CUFF.100613	-	chr21:9762502-9762677	q1	q2	OK	#NAME?	0.0974
CUFF.100614	CUFF.100614	-	chr21:9768154-9768321	q1	q2	OK	#NAME?	0.10075
CUFF.100615	CUFF.100615	-	chr21:9839432-9839590	q1	q2	OK	#NAME?	0.05015
CUFF.100616	CUFF.100616	-	chr21:9857202-9857361	q1	q2	OK	#NAME?	0.01955
CUFF.100617	CUFF.100617	-	chr21:9857754-9857915	q1	q2	OK	#NAME?	0.1098
CUFF.100618	CUFF.100618	-	chr21:9865018-9865201	q1	q2	OK	#NAME?	0.07065
CUFF.100619	CUFF.100619	-	chr21:9904354-9904514	q1	q2	OK	#NAME?	0.0366
CUFF.10062	CUFF.10062	-	chr1:151634317-151634468	q1	q2	OK	#NAME?	0.1098
CUFF.100620	CUFF.100620	-	chr21:9914349-9914521	q1	q2	OK	#NAME?	0.07065
CUFF.100621	CUFF.100621	-	chr21:9933281-9933439	q1	q2	OK	#NAME?	0.1074
CUFF.100622	CUFF.100622	-	chr21:9980995-9981340	q1	q2	OK	-2.14119	0.29645
CUFF.100623	CUFF.100623	-	chr21:9990535-9990914	q1	q2	OK	#NAME?	0.1098
CUFF.100624	CUFF.100624	-	chr21:10008118-10008291	q1	q2	OK	#NAME?	0.1098
CUFF.100625	CUFF.100625	-	chr21:10012315-10012508	q1	q2	OK	#NAME?	0.0974
CUFF.100626	CUFF.100626	-	chr21:10027869-10028027	q1	q2	OK	#NAME?	0.1098
CUFF.100627	CUFF.100627	-	chr21:10081635-10081825	q1	q2	OK	#NAME?	0.02355
CUFF.100628	CUFF.100628	-	chr21:10098100-10098465	q1	q2	OK	#NAME?	0.10075
CUFF.100629	CUFF.100629	-	chr21:10103263-10103594	q1	q2	OK	#NAME?	0.1098
CUFF.10063	CUFF.10063	-	chr1:151636956-151637104	q1	q2	OK	#NAME?	0.07065
CUFF.100630	CUFF.100630	-	chr21:10142949-10143359	q1	q2	OK	#NAME?	0.02575
CUFF.100631	CUFF.100631	-	chr21:10270180-10270476	q1	q2	OK	-0.917296	0.65265
CUFF.100632	CUFF.100632	-	chr21:10325687-10325947	q1	q2	OK	-0.939331	0.546
CUFF.100633	CUFF.100633	-	chr21:10327523-10327854	q1	q2	OK	#NAME?	0.02575
CUFF.100634	CUFF.100634	-	chr21:10339910-10340098	q1	q2	OK	#NAME?	0.1098
CUFF.100635	CUFF.100635	-	chr21:10388023-10388336	q1	q2	OK	#NAME?	0.0258
CUFF.100636	CUFF.100636	-	chr21:10396262-10396664	q1	q2	OK	-0.577645	0.49495
CUFF.100637	CUFF.100637	-	chr21:10401938-10402175	q1	q2	OK	#NAME?	0.01955
CUFF.100638	CUFF.100638	-	chr21:10411927-10412469	q1	q2	OK	0.640154	0.7738
CUFF.100639	CUFF.100639	-	chr21:10419341-10419496	q1	q2	OK	#NAME?	0.11285
CUFF.10064	CUFF.10064	-	chr1:151643998-151644278	q1	q2	OK	#NAME?	0.025
CUFF.100640	CUFF.100640	-	chr21:10429311-10429478	q1	q2	OK	#NAME?	0.1074
CUFF.100641	CUFF.100641	-	chr21:10430142-10430311	q1	q2	OK	#NAME?	0.1098
CUFF.100642	CUFF.100642	-	chr21:10430644-10430797	q1	q2	OK	#NAME?	0.11285
CUFF.100643	CUFF.100643	-	chr21:10447416-10447679	q1	q2	OK	#NAME?	0.05015
CUFF.100644	CUFF.100644	-	chr21:10460330-10460486	q1	q2	OK	#NAME?	0.05015
CUFF.100645	CUFF.100645	-	chr21:10499385-10499546	q1	q2	OK	#NAME?	0.11285
CUFF.100646	CUFF.100646	-	chr21:10516399-10516710	q1	q2	OK	#NAME?	0.0366
CUFF.100647	CUFF.100647	-	chr21:10540607-10540771	q1	q2	OK	#NAME?	0.07065
CUFF.100648	CUFF.100648	-	chr21:10555233-10555455	q1	q2	OK	#NAME?	0.0974
CUFF.100649	CUFF.100649	-	chr21:10609579-10609791	q1	q2	OK	#NAME?	0.11285
CUFF.10065	CUFF.10065	-	chr1:151647124-151647277	q1	q2	OK	#NAME?	0.10075
CUFF.100650	CUFF.100650	-	chr21:10617529-10617685	q1	q2	OK	#NAME?	0.11285
CUFF.100651	CUFF.100651	-	chr21:10631617-10631779	q1	q2	OK	#NAME?	0.1074
CUFF.100652	CUFF.100652	-	chr21:10647771-10647928	q1	q2	OK	#NAME?	0.11285
CUFF.100653	CUFF.100653	-	chr21:10654553-10654946	q1	q2	OK	-0.777445	0.5662
CUFF.100654	CUFF.100654	-	chr21:10668389-10668540	q1	q2	OK	#NAME?	0.01955
CUFF.100655	CUFF.100655	-	chr21:10671823-10671974	q1	q2	OK	#NAME?	0.05015
CUFF.100656	CUFF.100656	-	chr21:10673029-10673202	q1	q2	OK	#NAME?	0.0974
CUFF.100657	CUFF.100657	-	chr21:10676359-10676503	q1	q2	OK	#NAME?	0.11285
CUFF.100658	CUFF.100658	-	chr21:10687751-10687967	q1	q2	OK	-0.560793	0.4963
CUFF.100659	CUFF.100659	-	chr21:10691903-10692110	q1	q2	OK	#NAME?	0.1074
CUFF.10066	CUFF.10066	-	chr1:151653618-151653771	q1	q2	OK	#NAME?	0.1074
CUFF.100660	CUFF.100660	-	chr21:10693328-10693491	q1	q2	OK	#NAME?	0.1074
CUFF.100661	CUFF.100661	-	chr21:10699984-10700160	q1	q2	OK	#NAME?	0.10075
CUFF.100662	CUFF.100662	-	chr21:10708207-10708374	q1	q2	OK	#NAME?	0.10075
CUFF.100663	CUFF.100663	-	chr21:10710476-10710996	q1	q2	OK	0.255387	0.9115
CUFF.100664	CUFF.100664	-	chr21:10716279-10716491	q1	q2	OK	#NAME?	0.10075
CUFF.100665	CUFF.100665	-	chr21:10725381-10725543	q1	q2	OK	#NAME?	0.10075
CUFF.100666	CUFF.100666	-	chr21:10725761-10726241	q1	q2	OK	0.485112	0.426
CUFF.100667	CUFF.100667	-	chr21:10728918-10729176	q1	q2	OK	#NAME?	0.0366
CUFF.100668	CUFF.100668	-	chr21:10732562-10732774	q1	q2	OK	#NAME?	0.05015
CUFF.100669	CUFF.100669	-	chr21:10737303-10737550	q1	q2	OK	#NAME?	0.11285
CUFF.10067	CUFF.10067	-	chr1:151674633-151674809	q1	q2	OK	#NAME?	0.1098
CUFF.100670	CUFF.100670	-	chr21:10742807-10743017	q1	q2	OK	#NAME?	0.0974
CUFF.100671	CUFF.100671	-	chr21:10754815-10754970	q1	q2	OK	#NAME?	0.10075
CUFF.100672	CUFF.100672	-	chr21:10882983-10883170	q1	q2	OK	#NAME?	0.1074
CUFF.100673	CUFF.100673	-	chr21:12160894-12161350	q1	q2	OK	#NAME?	0.11285
CUFF.100674	CUFF.100674	-	chr21:12509368-12509621	q1	q2	OK	#NAME?	0.11285
CUFF.100675	CUFF.100675	-	chr21:12994376-12994620	q1	q2	OK	#NAME?	0.0366
CUFF.100676	CUFF.100676	-	chr21:13031110-13031266	q1	q2	OK	#NAME?	0.11285
CUFF.100677	CUFF.100677	-	chr21:13201342-13201495	q1	q2	OK	#NAME?	0.1074
CUFF.100678	CUFF.100678	-	chr21:13201608-13201815	q1	q2	OK	#NAME?	0.1074
CUFF.100679	CUFF.100679	-	chr21:13202558-13202710	q1	q2	OK	#NAME?	0.0245
CUFF.10068	CUFF.10068	-	chr1:151687170-151687371	q1	q2	OK	#NAME?	0.02355
CUFF.100680	CUFF.100680	-	chr21:13216075-13216369	q1	q2	OK	#NAME?	0.0259
CUFF.100681	CUFF.100681	-	chr21:13400038-13400214	q1	q2	OK	#NAME?	0.1074
CUFF.100682	CUFF.100682	-	chr21:13787258-13787522	q1	q2	OK	-2.5814	0.3607
CUFF.100683	CUFF.100683	-	chr21:13795581-13795805	q1	q2	OK	#NAME?	0.11285
CUFF.100684	CUFF.100684	-	chr21:13863291-13863461	q1	q2	OK	#NAME?	0.0974
CUFF.100685	CUFF.100685	-	chr21:13866902-13867072	q1	q2	OK	#NAME?	0.02435
CUFF.100686	CUFF.100686	-	chr21:13870649-13870802	q1	q2	OK	#NAME?	0.1098
CUFF.100687	CUFF.100687	-	chr21:13891238-13891416	q1	q2	OK	#NAME?	0.10075
CUFF.100688	CUFF.100688	-	chr21:13892373-13892554	q1	q2	OK	#NAME?	0.02435
CUFF.100689	CUFF.100689	-	chr21:13892711-13892891	q1	q2	OK	#NAME?	0.0366
CUFF.10069	CUFF.10069	-	chr1:151690060-151690218	q1	q2	OK	#NAME?	0.0974
CUFF.100690	CUFF.100690	-	chr21:13900086-13900239	q1	q2	OK	#NAME?	0.1098
CUFF.100691	CUFF.100691	-	chr21:13919127-13919320	q1	q2	OK	#NAME?	0.05015
CUFF.100692	CUFF.100692	-	chr21:13963240-13963564	q1	q2	OK	#NAME?	0.0259
CUFF.100693	CUFF.100693	-	chr21:14032219-14032376	q1	q2	OK	#NAME?	0.11285
CUFF.100694	CUFF.100694	-	chr21:14035758-14035920	q1	q2	OK	#NAME?	0.11285
CUFF.100695	CUFF.100695	-	chr21:14057832-14057987	q1	q2	OK	#NAME?	0.1074
CUFF.100696	CUFF.100696	-	chr21:14078138-14078306	q1	q2	OK	#NAME?	0.11285
CUFF.100697	CUFF.100697	-	chr21:14081888-14082047	q1	q2	OK	#NAME?	0.0974
CUFF.100698	CUFF.100698	-	chr21:14084939-14085128	q1	q2	OK	5.10115	0.2363
CUFF.100699	CUFF.100699	-	chr21:14085998-14086163	q1	q2	OK	#NAME?	0.1098
CUFF.1007	CUFF.1007	-	chr1:12364207-12364366	q1	q2	OK	#NAME?	0.05015
CUFF.10070	CUFF.10070	-	chr1:151693653-151693816	q1	q2	OK	#NAME?	0.1074
CUFF.100700	CUFF.100700	-	chr21:14089337-14089500	q1	q2	OK	#NAME?	0.0366
CUFF.100701	CUFF.100701	-	chr21:14091962-14092123	q1	q2	OK	#NAME?	0.05015
CUFF.100702	CUFF.100702	-	chr21:14097894-14098457	q1	q2	OK	-1.75496	0.43545
CUFF.100703	CUFF.100703	-	chr21:14106934-14107198	q1	q2	OK	#NAME?	0.0366
CUFF.100704	CUFF.100704	-	chr21:14119158-14119319	q1	q2	OK	#NAME?	0.05015
CUFF.100705	CUFF.100705	-	chr21:14124697-14124851	q1	q2	OK	#NAME?	0.1098
CUFF.100706	CUFF.100706	-	chr21:14127608-14127768	q1	q2	OK	#NAME?	0.1098
CUFF.100707	CUFF.100707	-	chr21:14229617-14229781	q1	q2	OK	#NAME?	0.11285
CUFF.100708	CUFF.100708	-	chr21:14292551-14292758	q1	q2	OK	#NAME?	0.0974
CUFF.100709	CUFF.100709	-	chr21:14373174-14373326	q1	q2	OK	#NAME?	0.1074
CUFF.10071	CUFF.10071	-	chr1:151694052-151694210	q1	q2	OK	#NAME?	0.02535
CUFF.100710	CUFF.100710	-	chr21:14377174-14377335	q1	q2	OK	#NAME?	0.02435
CUFF.100711	CUFF.100711	-	chr21:14412035-14412218	q1	q2	OK	#NAME?	0.1074
CUFF.100712	CUFF.100712	-	chr21:14496280-14496463	q1	q2	OK	#NAME?	0.0254
CUFF.100713	CUFF.100713	-	chr21:14538760-14538917	q1	q2	OK	#NAME?	0.10075
CUFF.100714	CUFF.100714	-	chr21:14542567-14542909	q1	q2	OK	#NAME?	0.02535
CUFF.100715	CUFF.100715	-	chr21:14805010-14805171	q1	q2	OK	#NAME?	0.11285
CUFF.100716	CUFF.100716	-	chr21:14828981-14829159	q1	q2	OK	#NAME?	0.0213
CUFF.100717	CUFF.100717	-	chr21:14835699-14835856	q1	q2	OK	#NAME?	0.11285
CUFF.100718	CUFF.100718	-	chr21:14838516-14838684	q1	q2	OK	#NAME?	0.1074
CUFF.100719	CUFF.100719	-	chr21:14866430-14866621	q1	q2	OK	#NAME?	0.02365
CUFF.10072	CUFF.10072	-	chr1:151694484-151694648	q1	q2	OK	#NAME?	0.05015
CUFF.100720	CUFF.100720	-	chr21:14961430-14961664	q1	q2	OK	1.00775	0.384
CUFF.100721	CUFF.100721	-	chr21:14963156-14963320	q1	q2	OK	-0.519937	0.46265
CUFF.100722	CUFF.100722	-	chr21:14963615-14963798	q1	q2	OK	#NAME?	0.1098
CUFF.100723	CUFF.100723	-	chr21:14964325-14964578	q1	q2	OK	-1.69903	0.44235
CUFF.100724	CUFF.100724	-	chr21:14964981-14965183	q1	q2	OK	#NAME?	0.0254
CUFF.100725	CUFF.100725	-	chr21:14966207-14966607	q1	q2	OK	2.39675	0.2789
CUFF.100726	CUFF.100726	-	chr21:14966707-14967192	q1	q2	OK	1.31748	0.56175
CUFF.100727	CUFF.100727	-	chr21:14967889-14968216	q1	q2	OK	-1.32112	0.3303
CUFF.100728	CUFF.100728	-	chr21:14970098-14970250	q1	q2	OK	#NAME?	0.1098
CUFF.100729	CUFF.100729	-	chr21:14980641-14980793	q1	q2	OK	#NAME?	0.1098
CUFF.10073	CUFF.10073	-	chr1:151694711-151695117	q1	q2	OK	-0.956924	0.4537
CUFF.100730	CUFF.100730	-	chr21:14981500-14981660	q1	q2	OK	#NAME?	0.11285
CUFF.100731	CUFF.100731	-	chr21:14983234-14983391	q1	q2	OK	#NAME?	0.05015
CUFF.100732	CUFF.100732	-	chr21:14983483-14983647	q1	q2	OK	#NAME?	0.0974
CUFF.100733	CUFF.100733	-	chr21:14984132-14984343	q1	q2	OK	#NAME?	0.0213
CUFF.100734	CUFF.100734	-	chr21:14984435-14984576	q1	q2	OK	#NAME?	0.1074
CUFF.100735	CUFF.100735	-	chr21:14985365-14985731	q1	q2	OK	#NAME?	0.02435
CUFF.100736	CUFF.100736	-	chr21:14988801-14989044	q1	q2	OK	#NAME?	0.0224
CUFF.100737	CUFF.100737	-	chr21:14989588-14989818	q1	q2	OK	#NAME?	0.01955
CUFF.100738	CUFF.100738	-	chr21:14991761-14991919	q1	q2	OK	#NAME?	0.011
CUFF.100739	CUFF.100739	-	chr21:14992613-14992776	q1	q2	OK	#NAME?	0.1074
CUFF.10074	CUFF.10074	-	chr1:151695539-151695709	q1	q2	OK	#NAME?	0.1098
CUFF.100740	CUFF.100740	-	chr21:14994640-14994910	q1	q2	OK	#NAME?	0.02305
CUFF.100741	CUFF.100741	-	chr21:15001220-15001437	q1	q2	OK	#NAME?	0.1098
CUFF.100742	CUFF.100742	-	chr21:15007081-15007261	q1	q2	OK	#NAME?	0.05015
CUFF.100743	CUFF.100743	-	chr21:15008232-15008430	q1	q2	OK	#NAME?	0.02285
CUFF.100744	CUFF.100744	-	chr21:15009293-15009503	q1	q2	OK	#NAME?	0.01955
CUFF.100745	CUFF.100745	-	chr21:15009792-15010158	q1	q2	OK	#NAME?	0.011
CUFF.100746	CUFF.100746	-	chr21:15011711-15011922	q1	q2	OK	#NAME?	0.1098
CUFF.100747	CUFF.100747	-	chr21:15016851-15017105	q1	q2	OK	#NAME?	0.0974
CUFF.100748	CUFF.100748	-	chr21:15019792-15020039	q1	q2	OK	1.97071	0.3661
CUFF.100749	CUFF.100749	-	chr21:15021093-15021288	q1	q2	OK	#NAME?	0.1074
CUFF.10075	CUFF.10075	-	chr1:151696269-151696452	q1	q2	OK	#NAME?	0.0366
CUFF.100750	CUFF.100750	-	chr21:15021764-15021930	q1	q2	OK	#NAME?	0.02305
CUFF.100751	CUFF.100751	-	chr21:15022708-15022894	q1	q2	OK	#NAME?	0.0213
CUFF.100752	CUFF.100752	-	chr21:15026222-15026520	q1	q2	OK	#NAME?	0.0213
CUFF.100753	CUFF.100753	-	chr21:15028550-15028740	q1	q2	OK	#NAME?	0.011
CUFF.100754	CUFF.100754	-	chr21:15030033-15030260	q1	q2	OK	#NAME?	0.07065
CUFF.100755	CUFF.100755	-	chr21:15033526-15033715	q1	q2	OK	#NAME?	0.10075
CUFF.100756	CUFF.100756	-	chr21:15034618-15034775	q1	q2	OK	0.495927	0.44165
CUFF.100757	CUFF.100757	-	chr21:15037652-15037827	q1	q2	OK	#NAME?	0.0366
CUFF.100758	CUFF.100758	-	chr21:15039013-15039167	q1	q2	OK	#NAME?	0.0974
CUFF.100759	CUFF.100759	-	chr21:15040674-15040837	q1	q2	OK	#NAME?	0.11285
CUFF.10076	CUFF.10076	-	chr1:151696870-151697195	q1	q2	OK	-0.480695	0.25065
CUFF.100760	CUFF.100760	-	chr21:15045816-15045974	q1	q2	OK	#NAME?	0.07065
CUFF.100761	CUFF.100761	-	chr21:15046140-15046307	q1	q2	OK	#NAME?	0.1098
CUFF.100762	CUFF.100762	-	chr21:15049388-15049566	q1	q2	OK	#NAME?	0.0974
CUFF.100763	CUFF.100763	-	chr21:15050177-15050329	q1	q2	OK	#NAME?	0.0213
CUFF.100764	CUFF.100764	-	chr21:15050559-15050711	q1	q2	OK	#NAME?	0.0974
CUFF.100765	CUFF.100765	-	chr21:15056141-15056677	q1	q2	OK	#NAME?	0.02195
CUFF.100766	CUFF.100766	-	chr21:15059073-15059230	q1	q2	OK	#NAME?	0.0974
CUFF.100767	CUFF.100767	-	chr21:15072698-15072879	q1	q2	OK	#NAME?	0.1074
CUFF.100768	CUFF.100768	-	chr21:15096439-15096739	q1	q2	OK	#NAME?	0.02535
CUFF.100769	CUFF.100769	-	chr21:15235813-15235969	q1	q2	OK	#NAME?	0.011
CUFF.10077	CUFF.10077	-	chr1:151697610-151697818	q1	q2	OK	#NAME?	0.0254
CUFF.100770	CUFF.100770	-	chr21:15293207-15293388	q1	q2	OK	#NAME?	0.11285
CUFF.100771	CUFF.100771	-	chr21:15307950-15308196	q1	q2	OK	#NAME?	0.10075
CUFF.100772	CUFF.100772	-	chr21:15552100-15552277	q1	q2	OK	#NAME?	0.0974
CUFF.100773	CUFF.100773	-	chr21:15731642-15731794	q1	q2	OK	#NAME?	0.0974
CUFF.100774	CUFF.100774	-	chr21:15732686-15732882	q1	q2	OK	#NAME?	0.0974
CUFF.100775	CUFF.100775	-	chr21:15734947-15735099	q1	q2	OK	#NAME?	0.02535
CUFF.100776	CUFF.100776	-	chr21:15735610-15735795	q1	q2	OK	#NAME?	0.02435
CUFF.100777	CUFF.100777	-	chr21:15737916-15738110	q1	q2	OK	#NAME?	0.11285
CUFF.100778	CUFF.100778	-	chr21:15741677-15741841	q1	q2	OK	#NAME?	0.0366
CUFF.100779	CUFF.100779	-	chr21:15750555-15750757	q1	q2	OK	#NAME?	0.0245
CUFF.10078	CUFF.10078	-	chr1:151697877-151698072	q1	q2	OK	1.099	0.52065
CUFF.100780	CUFF.100780	-	chr21:15750906-15751160	q1	q2	OK	#NAME?	0.1098
CUFF.100781	CUFF.100781	-	chr21:15753453-15753606	q1	q2	OK	#NAME?	0.11285
CUFF.100782	CUFF.100782	-	chr21:15759998-15760182	q1	q2	OK	#NAME?	0.0856
CUFF.100783	CUFF.100783	-	chr21:15764973-15765221	q1	q2	OK	#NAME?	0.025
CUFF.100784	CUFF.100784	-	chr21:15768780-15768975	q1	q2	OK	#NAME?	0.07065
CUFF.100785	CUFF.100785	-	chr21:15769466-15769626	q1	q2	OK	#NAME?	0.10075
CUFF.100786	CUFF.100786	-	chr21:15782690-15782891	q1	q2	OK	#NAME?	0.07065
CUFF.100787	CUFF.100787	-	chr21:15796315-15796474	q1	q2	OK	#NAME?	0.0974
CUFF.100788	CUFF.100788	-	chr21:15797036-15797201	q1	q2	OK	#NAME?	0.01955
CUFF.100789	CUFF.100789	-	chr21:15797502-15797661	q1	q2	OK	#NAME?	0.0856
CUFF.10079	CUFF.10079	-	chr1:151698410-151698627	q1	q2	OK	#NAME?	0.0366
CUFF.100790	CUFF.100790	-	chr21:15810525-15810779	q1	q2	OK	#NAME?	0.02285
CUFF.100791	CUFF.100791	-	chr21:15811699-15811855	q1	q2	OK	#NAME?	0.07065
CUFF.100792	CUFF.100792	-	chr21:15820152-15820545	q1	q2	OK	-2.53928	0.35885
CUFF.100793	CUFF.100793	-	chr21:15821577-15821732	q1	q2	OK	#NAME?	0.1074
CUFF.100794	CUFF.100794	-	chr21:15831367-15831655	q1	q2	OK	#NAME?	0.011
CUFF.100795	CUFF.100795	-	chr21:15834507-15834678	q1	q2	OK	#NAME?	0.07065
CUFF.100796	CUFF.100796	-	chr21:15836145-15836355	q1	q2	OK	#NAME?	0.0974
CUFF.100797	CUFF.100797	-	chr21:15836459-15836759	q1	q2	OK	#NAME?	0.0213
CUFF.100798	CUFF.100798	-	chr21:15838256-15838406	q1	q2	OK	#NAME?	0.1074
CUFF.100799	CUFF.100799	-	chr21:15838773-15838942	q1	q2	OK	#NAME?	0.02305
CUFF.1008	CUFF.1008	-	chr1:12375160-12375312	q1	q2	OK	#NAME?	0.11285
CUFF.10080	CUFF.10080	-	chr1:151700883-151701044	q1	q2	OK	#NAME?	0.0254
CUFF.100800	CUFF.100800	-	chr21:15839733-15839938	q1	q2	OK	#NAME?	0.11285
CUFF.100801	CUFF.100801	-	chr21:15841396-15841589	q1	q2	OK	#NAME?	0.02435
CUFF.100802	CUFF.100802	-	chr21:15841772-15841935	q1	q2	OK	#NAME?	0.07065
CUFF.100803	CUFF.100803	-	chr21:15843845-15844000	q1	q2	OK	#NAME?	0.11285
CUFF.100804	CUFF.100804	-	chr21:15848132-15848284	q1	q2	OK	#NAME?	0.10075
CUFF.100805	CUFF.100805	-	chr21:15856110-15856267	q1	q2	OK	#NAME?	0.1074
CUFF.100806	CUFF.100806	-	chr21:15860538-15860842	q1	q2	OK	0.903621	0.5672
CUFF.100807	CUFF.100807	-	chr21:15861508-15861685	q1	q2	OK	#NAME?	0.07065
CUFF.100808	CUFF.100808	-	chr21:15863377-15863540	q1	q2	OK	#NAME?	0.1098
CUFF.100809	CUFF.100809	-	chr21:15867337-15867496	q1	q2	OK	#NAME?	0.0974
CUFF.10081	CUFF.10081	-	chr1:151703810-151703991	q1	q2	OK	#NAME?	0.10075
CUFF.100810	CUFF.100810	-	chr21:15870782-15870939	q1	q2	OK	#NAME?	0.1074
CUFF.100811	CUFF.100811	-	chr21:15880955-15881139	q1	q2	OK	#NAME?	0.1098
CUFF.100812	CUFF.100812	-	chr21:15887388-15887547	q1	q2	OK	#NAME?	0.1098
CUFF.100813	CUFF.100813	-	chr21:15891713-15891941	q1	q2	OK	#NAME?	0.0856
CUFF.100814	CUFF.100814	-	chr21:15940787-15940939	q1	q2	OK	#NAME?	0.1098
CUFF.100815	CUFF.100815	-	chr21:15965181-15965361	q1	q2	OK	#NAME?	0.0245
CUFF.100816	CUFF.100816	-	chr21:16003621-16003787	q1	q2	OK	#NAME?	0.11285
CUFF.100817	CUFF.100817	-	chr21:16086659-16086857	q1	q2	OK	#NAME?	0.1098
CUFF.100818	CUFF.100818	-	chr21:16095106-16095270	q1	q2	OK	#NAME?	0.1074
CUFF.100819	CUFF.100819	-	chr21:16098014-16098233	q1	q2	OK	#NAME?	0.07065
CUFF.10082	CUFF.10082	-	chr1:151706184-151706401	q1	q2	OK	#NAME?	0.02535
CUFF.100820	CUFF.100820	-	chr21:16103708-16103895	q1	q2	OK	#NAME?	0.01955
CUFF.100821	CUFF.100821	-	chr21:16110412-16110678	q1	q2	OK	#NAME?	0.02435
CUFF.100822	CUFF.100822	-	chr21:16113765-16113917	q1	q2	OK	#NAME?	0.11285
CUFF.100823	CUFF.100823	-	chr21:16130870-16131082	q1	q2	OK	#NAME?	0.0213
CUFF.100824	CUFF.100824	-	chr21:16131637-16131821	q1	q2	OK	#NAME?	0.0224
CUFF.100825	CUFF.100825	-	chr21:16137057-16137218	q1	q2	OK	#NAME?	0.0974
CUFF.100826	CUFF.100826	-	chr21:16154412-16154623	q1	q2	OK	#NAME?	0.0212
CUFF.100827	CUFF.100827	-	chr21:16162651-16162807	q1	q2	OK	#NAME?	0.10075
CUFF.100828	CUFF.100828	-	chr21:16175625-16175919	q1	q2	OK	#NAME?	0.0259
CUFF.100829	CUFF.100829	-	chr21:16179652-16179804	q1	q2	OK	#NAME?	0.05015
CUFF.10083	CUFF.10083	-	chr1:151732041-151732237	q1	q2	OK	#NAME?	0.10075
CUFF.100830	CUFF.100830	-	chr21:16187755-16187960	q1	q2	OK	#NAME?	0.0122
CUFF.100831	CUFF.100831	-	chr21:16188146-16188303	q1	q2	OK	#NAME?	0.11285
CUFF.100832	CUFF.100832	-	chr21:16190892-16191043	q1	q2	OK	#NAME?	0.1098
CUFF.100833	CUFF.100833	-	chr21:16195252-16195533	q1	q2	OK	#NAME?	0.0259
CUFF.100834	CUFF.100834	-	chr21:16196650-16196947	q1	q2	OK	#NAME?	0.1074
CUFF.100835	CUFF.100835	-	chr21:16197671-16197832	q1	q2	OK	#NAME?	0.1074
CUFF.100836	CUFF.100836	-	chr21:16203406-16203579	q1	q2	OK	#NAME?	0.1098
CUFF.100837	CUFF.100837	-	chr21:16207294-16207572	q1	q2	OK	#NAME?	0.02305
CUFF.100838	CUFF.100838	-	chr21:16214268-16214431	q1	q2	OK	#NAME?	0.0856
CUFF.100839	CUFF.100839	-	chr21:16219168-16219425	q1	q2	OK	#NAME?	0.0974
CUFF.10084	CUFF.10084	-	chr1:151736816-151736970	q1	q2	OK	#NAME?	0.1074
CUFF.100840	CUFF.100840	-	chr21:16231581-16231739	q1	q2	OK	#NAME?	0.0974
CUFF.100841	CUFF.100841	-	chr21:16231963-16232191	q1	q2	OK	#NAME?	0.0366
CUFF.100842	CUFF.100842	-	chr21:16234222-16234481	q1	q2	OK	#NAME?	0.0213
CUFF.100843	CUFF.100843	-	chr21:16234643-16235275	q1	q2	OK	0.722339	0.74385
CUFF.100844	CUFF.100844	-	chr21:16236147-16236654	q1	q2	OK	1.14547	0.4717
CUFF.100845	CUFF.100845	-	chr21:16236710-16236947	q1	q2	OK	#NAME?	0.1098
CUFF.100846	CUFF.100846	-	chr21:16239456-16239627	q1	q2	OK	#NAME?	0.1074
CUFF.100847	CUFF.100847	-	chr21:16240529-16240911	q1	q2	OK	1.90059	0.28585
CUFF.100848	CUFF.100848	-	chr21:16241067-16241229	q1	q2	OK	#NAME?	0.02435
CUFF.100849	CUFF.100849	-	chr21:16241400-16242111	q1	q2	OK	-0.380386	0.86315
CUFF.10085	CUFF.10085	-	chr1:151770088-151770315	q1	q2	OK	#NAME?	0.11285
CUFF.100850	CUFF.100850	-	chr21:16242886-16243240	q1	q2	OK	#NAME?	0.011
CUFF.100851	CUFF.100851	-	chr21:16245346-16245502	q1	q2	OK	#NAME?	0.11285
CUFF.100852	CUFF.100852	-	chr21:16245904-16246099	q1	q2	OK	#NAME?	0.11285
CUFF.100853	CUFF.100853	-	chr21:16246472-16247082	q1	q2	OK	#NAME?	0.01965
CUFF.100854	CUFF.100854	-	chr21:16247247-16247461	q1	q2	OK	#NAME?	0.0974
CUFF.100855	CUFF.100855	-	chr21:16249915-16250281	q1	q2	OK	#NAME?	0.025
CUFF.100856	CUFF.100856	-	chr21:16253415-16253590	q1	q2	OK	#NAME?	0.1098
CUFF.100857	CUFF.100857	-	chr21:16254893-16255132	q1	q2	OK	#NAME?	0.0366
CUFF.100858	CUFF.100858	-	chr21:16255630-16255918	q1	q2	OK	#NAME?	0.0856
CUFF.100859	CUFF.100859	-	chr21:16256144-16256353	q1	q2	OK	#NAME?	0.11285
CUFF.10086	CUFF.10086	-	chr1:151772486-151772744	q1	q2	OK	#NAME?	0.0974
CUFF.100860	CUFF.100860	-	chr21:16257128-16257296	q1	q2	OK	#NAME?	0.11285
CUFF.100861	CUFF.100861	-	chr21:16257490-16257676	q1	q2	OK	#NAME?	0.1074
CUFF.100862	CUFF.100862	-	chr21:16258272-16258544	q1	q2	OK	#NAME?	0.0366
CUFF.100863	CUFF.100863	-	chr21:16258823-16258975	q1	q2	OK	#NAME?	0.01955
CUFF.100864	CUFF.100864	-	chr21:16259263-16259582	q1	q2	OK	1.54764	0.4506
CUFF.100865	CUFF.100865	-	chr21:16259957-16260206	q1	q2	OK	#NAME?	0.1098
CUFF.100866	CUFF.100866	-	chr21:16261640-16262085	q1	q2	OK	#NAME?	0.022
CUFF.100867	CUFF.100867	-	chr21:16262198-16262422	q1	q2	OK	#NAME?	0.02415
CUFF.100868	CUFF.100868	-	chr21:16263184-16263362	q1	q2	OK	#NAME?	0.0974
CUFF.100869	CUFF.100869	-	chr21:16266724-16266934	q1	q2	OK	#NAME?	0.07065
CUFF.10087	CUFF.10087	-	chr1:151782528-151782686	q1	q2	OK	#NAME?	0.11285
CUFF.100870	CUFF.100870	-	chr21:16267025-16267188	q1	q2	OK	#NAME?	0.0213
CUFF.100871	CUFF.100871	-	chr21:16270133-16270448	q1	q2	OK	#NAME?	0.011
CUFF.100872	CUFF.100872	-	chr21:16271453-16271610	q1	q2	OK	#NAME?	0.11285
CUFF.100873	CUFF.100873	-	chr21:16271941-16272097	q1	q2	OK	#NAME?	0.1074
CUFF.100874	CUFF.100874	-	chr21:16272774-16273172	q1	q2	OK	#NAME?	0.02575
CUFF.100875	CUFF.100875	-	chr21:16275121-16275406	q1	q2	OK	#NAME?	0.011
CUFF.100876	CUFF.100876	-	chr21:16275600-16276005	q1	q2	OK	-1.84126	0.41425
CUFF.100877	CUFF.100877	-	chr21:16277825-16277984	q1	q2	OK	#NAME?	0.0366
CUFF.100878	CUFF.100878	-	chr21:16278541-16278713	q1	q2	OK	#NAME?	0.1098
CUFF.100879	CUFF.100879	-	chr21:16280007-16280162	q1	q2	OK	#NAME?	0.11285
CUFF.10088	CUFF.10088	-	chr1:151807483-151807643	q1	q2	OK	#NAME?	0.1074
CUFF.100880	CUFF.100880	-	chr21:16280401-16280573	q1	q2	OK	#NAME?	0.0974
CUFF.100881	CUFF.100881	-	chr21:16281388-16281685	q1	q2	OK	#NAME?	0.011
CUFF.100882	CUFF.100882	-	chr21:16281784-16281945	q1	q2	OK	#NAME?	0.10075
CUFF.100883	CUFF.100883	-	chr21:16282474-16282670	q1	q2	OK	0.161724	0.4494
CUFF.100884	CUFF.100884	-	chr21:16283509-16283971	q1	q2	OK	0.27564	0.87965
CUFF.100885	CUFF.100885	-	chr21:16284358-16284580	q1	q2	OK	#NAME?	0.1098
CUFF.100886	CUFF.100886	-	chr21:16286613-16286784	q1	q2	OK	#NAME?	0.1074
CUFF.100887	CUFF.100887	-	chr21:16288994-16289186	q1	q2	OK	#NAME?	0.0224
CUFF.100888	CUFF.100888	-	chr21:16289292-16289454	q1	q2	OK	#NAME?	0.1074
CUFF.100889	CUFF.100889	-	chr21:16290880-16291041	q1	q2	OK	#NAME?	0.0974
CUFF.10089	CUFF.10089	-	chr1:151814844-151815079	q1	q2	OK	#NAME?	0.01955
CUFF.100890	CUFF.100890	-	chr21:16291973-16292298	q1	q2	OK	#NAME?	0.0245
CUFF.100891	CUFF.100891	-	chr21:16292504-16292955	q1	q2	OK	0.321413	0.884
CUFF.100892	CUFF.100892	-	chr21:16297524-16297799	q1	q2	OK	#NAME?	0.02195
CUFF.100893	CUFF.100893	-	chr21:16298383-16298539	q1	q2	OK	#NAME?	0.10075
CUFF.100894	CUFF.100894	-	chr21:16298655-16298884	q1	q2	OK	#NAME?	0.02435
CUFF.100895	CUFF.100895	-	chr21:16300759-16301033	q1	q2	OK	#NAME?	0.0263
CUFF.100896	CUFF.100896	-	chr21:16305870-16306350	q1	q2	OK	#NAME?	0.02025
CUFF.100897	CUFF.100897	-	chr21:16306879-16307085	q1	q2	OK	#NAME?	0.10075
CUFF.100898	CUFF.100898	-	chr21:16308998-16309320	q1	q2	OK	#NAME?	0.07065
CUFF.100899	CUFF.100899	-	chr21:16309474-16309636	q1	q2	OK	#NAME?	0.1098
CUFF.1009	CUFF.1009	-	chr1:12381890-12382195	q1	q2	OK	#NAME?	0.02045
CUFF.10090	CUFF.10090	-	chr1:151816141-151816319	q1	q2	OK	#NAME?	0.07065
CUFF.100900	CUFF.100900	-	chr21:16310385-16310542	q1	q2	OK	#NAME?	0.0856
CUFF.100901	CUFF.100901	-	chr21:16311057-16311428	q1	q2	OK	0.0883722	0.4928
CUFF.100902	CUFF.100902	-	chr21:16311997-16312458	q1	q2	OK	#NAME?	0.02295
CUFF.100903	CUFF.100903	-	chr21:16313315-16313467	q1	q2	OK	#NAME?	0.1098
CUFF.100904	CUFF.100904	-	chr21:16313586-16313742	q1	q2	OK	#NAME?	0.1074
CUFF.100905	CUFF.100905	-	chr21:16316689-16317084	q1	q2	OK	#NAME?	0.02305
CUFF.100906	CUFF.100906	-	chr21:16319536-16319691	q1	q2	OK	#NAME?	0.1098
CUFF.100907	CUFF.100907	-	chr21:16325299-16325467	q1	q2	OK	#NAME?	0.10075
CUFF.100908	CUFF.100908	-	chr21:16328136-16328333	q1	q2	OK	#NAME?	0.07065
CUFF.100909	CUFF.100909	-	chr21:16330669-16331194	q1	q2	OK	-1.35855	0.3291
CUFF.10091	CUFF.10091	-	chr1:151816418-151816581	q1	q2	OK	#NAME?	0.1098
CUFF.100910	CUFF.100910	-	chr21:16331648-16331804	q1	q2	OK	#NAME?	0.1098
CUFF.100911	CUFF.100911	-	chr21:16334229-16334701	q1	q2	OK	#NAME?	0.025
CUFF.100912	CUFF.100912	-	chr21:16335652-16335826	q1	q2	OK	#NAME?	0.02535
CUFF.100913	CUFF.100913	-	chr21:16336636-16336830	q1	q2	OK	#NAME?	0.0259
CUFF.100914	CUFF.100914	-	chr21:16340266-16340546	q1	q2	OK	-0.292181	0.3393
CUFF.100915	CUFF.100915	-	chr21:16340692-16340920	q1	q2	OK	#NAME?	0.0974
CUFF.100916	CUFF.100916	-	chr21:16341011-16341322	q1	q2	OK	1.89965	0.4373
CUFF.100917	CUFF.100917	-	chr21:16341945-16342149	q1	q2	OK	#NAME?	0.02575
CUFF.100918	CUFF.100918	-	chr21:16343085-16343250	q1	q2	OK	#NAME?	0.05015
CUFF.100919	CUFF.100919	-	chr21:16344942-16345101	q1	q2	OK	#NAME?	0.1098
CUFF.10092	CUFF.10092	-	chr1:151821231-151821388	q1	q2	OK	#NAME?	0.1098
CUFF.100920	CUFF.100920	-	chr21:16347839-16347994	q1	q2	OK	#NAME?	0.1098
CUFF.100921	CUFF.100921	-	chr21:16350500-16350662	q1	q2	OK	#NAME?	0.11285
CUFF.100922	CUFF.100922	-	chr21:16354298-16354454	q1	q2	OK	#NAME?	0.1074
CUFF.100923	CUFF.100923	-	chr21:16354570-16354719	q1	q2	OK	#NAME?	0.07065
CUFF.100924	CUFF.100924	-	chr21:16356587-16356741	q1	q2	OK	#NAME?	0.10075
CUFF.100925	CUFF.100925	-	chr21:16357745-16358026	q1	q2	OK	#NAME?	0.0259
CUFF.100926	CUFF.100926	-	chr21:16358087-16358251	q1	q2	OK	#NAME?	0.10075
CUFF.100927	CUFF.100927	-	chr21:16359284-16359444	q1	q2	OK	#NAME?	0.10075
CUFF.100928	CUFF.100928	-	chr21:16360654-16360980	q1	q2	OK	#NAME?	0.11285
CUFF.100929	CUFF.100929	-	chr21:16361054-16361224	q1	q2	OK	#NAME?	0.11285
CUFF.10093	CUFF.10093	-	chr1:151821741-151821939	q1	q2	OK	#NAME?	0.0856
CUFF.100930	CUFF.100930	-	chr21:16362870-16363032	q1	q2	OK	#NAME?	0.05015
CUFF.100931	CUFF.100931	-	chr21:16365826-16366233	q1	q2	OK	#NAME?	0.02355
CUFF.100932	CUFF.100932	-	chr21:16377376-16377530	q1	q2	OK	#NAME?	0.1074
CUFF.100933	CUFF.100933	-	chr21:16379260-16379422	q1	q2	OK	#NAME?	0.10075
CUFF.100934	CUFF.100934	-	chr21:16382020-16382244	q1	q2	OK	#NAME?	0.01955
CUFF.100935	CUFF.100935	-	chr21:16385564-16385721	q1	q2	OK	#NAME?	0.1098
CUFF.100936	CUFF.100936	-	chr21:16406573-16406773	q1	q2	OK	#NAME?	0.0259
CUFF.100937	CUFF.100937	-	chr21:16407402-16407748	q1	q2	OK	#NAME?	0.0213
CUFF.100938	CUFF.100938	-	chr21:16409481-16409653	q1	q2	OK	#NAME?	0.02285
CUFF.100939	CUFF.100939	-	chr21:16410042-16410306	q1	q2	OK	#NAME?	0.0974
CUFF.10094	CUFF.10094	-	chr1:151831370-151831684	q1	q2	OK	-1.54939	0.4351
CUFF.100940	CUFF.100940	-	chr21:16413702-16413889	q1	q2	OK	#NAME?	0.05015
CUFF.100941	CUFF.100941	-	chr21:16415438-16415595	q1	q2	OK	#NAME?	0.1074
CUFF.100942	CUFF.100942	-	chr21:16416593-16416904	q1	q2	OK	#NAME?	0.02305
CUFF.100943	CUFF.100943	-	chr21:16419496-16419678	q1	q2	OK	#NAME?	0.1074
CUFF.100944	CUFF.100944	-	chr21:16420329-16420511	q1	q2	OK	#NAME?	0.1098
CUFF.100945	CUFF.100945	-	chr21:16426753-16426946	q1	q2	OK	#NAME?	0.02355
CUFF.100946	CUFF.100946	-	chr21:16427005-16427179	q1	q2	OK	#NAME?	0.1098
CUFF.100947	CUFF.100947	-	chr21:16430851-16431256	q1	q2	OK	#NAME?	0.0259
CUFF.100948	CUFF.100948	-	chr21:16431457-16431617	q1	q2	OK	#NAME?	0.0856
CUFF.100949	CUFF.100949	-	chr21:16432679-16433168	q1	q2	OK	1.54769	0.48985
CUFF.10095	CUFF.10095	-	chr1:151845489-151845641	q1	q2	OK	#NAME?	0.0213
CUFF.100950	CUFF.100950	-	chr21:16433989-16434475	q1	q2	OK	#NAME?	0.0254
CUFF.100951	CUFF.100951	-	chr21:16437263-16437592	q1	q2	OK	#NAME?	0.1074
CUFF.100952	CUFF.100952	-	chr21:16450254-16450433	q1	q2	OK	#NAME?	0.1098
CUFF.100953	CUFF.100953	-	chr21:16450943-16451453	q1	q2	OK	#NAME?	0.0212
CUFF.100954	CUFF.100954	-	chr21:16455138-16455307	q1	q2	OK	#NAME?	0.1098
CUFF.100955	CUFF.100955	-	chr21:16455441-16455805	q1	q2	OK	#NAME?	0.1074
CUFF.100956	CUFF.100956	-	chr21:16460688-16461028	q1	q2	OK	#NAME?	0.02435
CUFF.100957	CUFF.100957	-	chr21:16462778-16463034	q1	q2	OK	#NAME?	0.11285
CUFF.100958	CUFF.100958	-	chr21:16464390-16464651	q1	q2	OK	#NAME?	0.0245
CUFF.100959	CUFF.100959	-	chr21:16466888-16467108	q1	q2	OK	#NAME?	0.02305
CUFF.10096	CUFF.10096	-	chr1:151855336-151855494	q1	q2	OK	#NAME?	0.05015
CUFF.100960	CUFF.100960	-	chr21:16469141-16469296	q1	q2	OK	#NAME?	0.0856
CUFF.100961	CUFF.100961	-	chr21:16473294-16473588	q1	q2	OK	#NAME?	0.10075
CUFF.100962	CUFF.100962	-	chr21:16474134-16474420	q1	q2	OK	#NAME?	0.02435
CUFF.100963	CUFF.100963	-	chr21:16476135-16476386	q1	q2	OK	#NAME?	0.0259
CUFF.100964	CUFF.100964	-	chr21:16481081-16481234	q1	q2	OK	#NAME?	0.011
CUFF.100965	CUFF.100965	-	chr21:16487965-16488156	q1	q2	OK	#NAME?	0.1098
CUFF.100966	CUFF.100966	-	chr21:16489937-16490330	q1	q2	OK	-1.71331	0.4134
CUFF.100967	CUFF.100967	-	chr21:16494151-16494526	q1	q2	OK	0.392749	0.86045
CUFF.100968	CUFF.100968	-	chr21:16494696-16495346	q1	q2	OK	-0.119782	0.9574
CUFF.100969	CUFF.100969	-	chr21:16496632-16496986	q1	q2	OK	-1.15063	0.51075
CUFF.10097	CUFF.10097	-	chr1:151872831-151872989	q1	q2	OK	#NAME?	0.10075
CUFF.100970	CUFF.100970	-	chr21:16497657-16497854	q1	q2	OK	#NAME?	0.11285
CUFF.100971	CUFF.100971	-	chr21:16499512-16499674	q1	q2	OK	#NAME?	0.11285
CUFF.100972	CUFF.100972	-	chr21:16500319-16500697	q1	q2	OK	#NAME?	0.022
CUFF.100973	CUFF.100973	-	chr21:16501917-16502453	q1	q2	OK	0.728061	0.7496
CUFF.100974	CUFF.100974	-	chr21:16503072-16503255	q1	q2	OK	#NAME?	0.0259
CUFF.100975	CUFF.100975	-	chr21:16505989-16506262	q1	q2	OK	#NAME?	0.01955
CUFF.100976	CUFF.100976	-	chr21:16508611-16508836	q1	q2	OK	#NAME?	0.10075
CUFF.100977	CUFF.100977	-	chr21:16510596-16510786	q1	q2	OK	#NAME?	0.02465
CUFF.100978	CUFF.100978	-	chr21:16513933-16514093	q1	q2	OK	#NAME?	0.11285
CUFF.100979	CUFF.100979	-	chr21:16517091-16517391	q1	q2	OK	#NAME?	0.0212
CUFF.10098	CUFF.10098	-	chr1:151874254-151874408	q1	q2	OK	#NAME?	0.11285
CUFF.100980	CUFF.100980	-	chr21:16517446-16517603	q1	q2	OK	#NAME?	0.1098
CUFF.100981	CUFF.100981	-	chr21:16519574-16519735	q1	q2	OK	#NAME?	0.1098
CUFF.100982	CUFF.100982	-	chr21:16520124-16520275	q1	q2	OK	#NAME?	0.10075
CUFF.100983	CUFF.100983	-	chr21:16523086-16523484	q1	q2	OK	#NAME?	0.07065
CUFF.100984	CUFF.100984	-	chr21:16524310-16524481	q1	q2	OK	#NAME?	0.0856
CUFF.100985	CUFF.100985	-	chr21:16526146-16526327	q1	q2	OK	#NAME?	0.01955
CUFF.100986	CUFF.100986	-	chr21:16528908-16529062	q1	q2	OK	#NAME?	0.01955
CUFF.100987	CUFF.100987	-	chr21:16530473-16530678	q1	q2	OK	#NAME?	0.0974
CUFF.100988	CUFF.100988	-	chr21:16532636-16532850	q1	q2	OK	#NAME?	0.1074
CUFF.100989	CUFF.100989	-	chr21:16533053-16533259	q1	q2	OK	#NAME?	0.05015
CUFF.10099	CUFF.10099	-	chr1:151890926-151891089	q1	q2	OK	#NAME?	0.011
CUFF.100990	CUFF.100990	-	chr21:16537009-16537208	q1	q2	OK	#NAME?	0.02575
CUFF.100991	CUFF.100991	-	chr21:16539093-16539528	q1	q2	OK	-0.43125	0.30525
CUFF.100992	CUFF.100992	-	chr21:16539894-16540078	q1	q2	OK	#NAME?	0.11285
CUFF.100993	CUFF.100993	-	chr21:16540490-16540713	q1	q2	OK	#NAME?	0.0366
CUFF.100994	CUFF.100994	-	chr21:16541242-16541408	q1	q2	OK	#NAME?	0.07065
CUFF.100995	CUFF.100995	-	chr21:16543319-16543595	q1	q2	OK	-0.66062	0.5898
CUFF.100996	CUFF.100996	-	chr21:16544687-16545054	q1	q2	OK	#NAME?	0.02535
CUFF.100997	CUFF.100997	-	chr21:16545723-16545904	q1	q2	OK	-0.274663	0.5002
CUFF.100998	CUFF.100998	-	chr21:16548062-16548307	q1	q2	OK	0.376885	0.8428
CUFF.100999	CUFF.100999	-	chr21:16550557-16550930	q1	q2	OK	#NAME?	0.11285
CUFF.101	CUFF.101	-	chr1:1269109-1269335	q1	q2	OK	#NAME?	0.1074
CUFF.1010	CUFF.1010	-	chr1:12382667-12382867	q1	q2	OK	#NAME?	0.0856
CUFF.10100	CUFF.10100	-	chr1:151891232-151891441	q1	q2	OK	#NAME?	0.0366
CUFF.101000	CUFF.101000	-	chr21:16554491-16555001	q1	q2	OK	-2.31423	0.38265
CUFF.101001	CUFF.101001	-	chr21:16556111-16556269	q1	q2	OK	#NAME?	0.05015
CUFF.101002	CUFF.101002	-	chr21:16557236-16557526	q1	q2	OK	#NAME?	0.07065
CUFF.101003	CUFF.101003	-	chr21:16557666-16558028	q1	q2	OK	#NAME?	0.0974
CUFF.101004	CUFF.101004	-	chr21:16559283-16559573	q1	q2	OK	#NAME?	0.1098
CUFF.101005	CUFF.101005	-	chr21:16559665-16560601	q1	q2	OK	-1.49579	0.47375
CUFF.101006	CUFF.101006	-	chr21:16560716-16560885	q1	q2	OK	#NAME?	0.011
CUFF.101007	CUFF.101007	-	chr21:16561147-16561334	q1	q2	OK	#NAME?	0.011
CUFF.101008	CUFF.101008	-	chr21:16561531-16562341	q1	q2	OK	-0.666208	0.76385
CUFF.101009	CUFF.101009	-	chr21:16566200-16566473	q1	q2	OK	#NAME?	0.01955
CUFF.10101	CUFF.10101	-	chr1:151894448-151894741	q1	q2	OK	#NAME?	0.0974
CUFF.101010	CUFF.101010	-	chr21:16566877-16567077	q1	q2	OK	0.450074	0.836
CUFF.101011	CUFF.101011	-	chr21:16567577-16567737	q1	q2	OK	#NAME?	0.11285
CUFF.101012	CUFF.101012	-	chr21:16569462-16569799	q1	q2	OK	-1.23777	0.37335
CUFF.101013	CUFF.101013	-	chr21:16570382-16570534	q1	q2	OK	#NAME?	0.1074
CUFF.101014	CUFF.101014	-	chr21:16570648-16570814	q1	q2	OK	#NAME?	0.11285
CUFF.101015	CUFF.101015	-	chr21:16571006-16571258	q1	q2	OK	#NAME?	0.011
CUFF.101016	CUFF.101016	-	chr21:16571503-16571662	q1	q2	OK	#NAME?	0.0856
CUFF.101017	CUFF.101017	-	chr21:16571790-16572166	q1	q2	OK	0.487014	0.80645
CUFF.101018	CUFF.101018	-	chr21:16573123-16573327	q1	q2	OK	#NAME?	0.02355
CUFF.101019	CUFF.101019	-	chr21:16573573-16573929	q1	q2	OK	1.53324	0.47525
CUFF.10102	CUFF.10102	-	chr1:151895274-151895430	q1	q2	OK	#NAME?	0.1074
CUFF.101020	CUFF.101020	-	chr21:16574149-16574417	q1	q2	OK	#NAME?	0.0213
CUFF.101021	CUFF.101021	-	chr21:16574764-16575005	q1	q2	OK	-0.616518	0.59645
CUFF.101022	CUFF.101022	-	chr21:16576170-16576491	q1	q2	OK	2.18411	0.2517
CUFF.101023	CUFF.101023	-	chr21:16576602-16576786	q1	q2	OK	#NAME?	0.022
CUFF.101024	CUFF.101024	-	chr21:16577682-16577838	q1	q2	OK	#NAME?	0.0974
CUFF.101025	CUFF.101025	-	chr21:16578043-16578201	q1	q2	OK	#NAME?	0.1098
CUFF.101026	CUFF.101026	-	chr21:16579633-16579817	q1	q2	OK	#NAME?	0.02575
CUFF.101027	CUFF.101027	-	chr21:16580451-16580625	q1	q2	OK	#NAME?	0.07065
CUFF.101028	CUFF.101028	-	chr21:16581172-16581332	q1	q2	OK	#NAME?	0.05015
CUFF.101029	CUFF.101029	-	chr21:16582413-16582576	q1	q2	OK	#NAME?	0.10075
CUFF.10103	CUFF.10103	-	chr1:151896666-151896838	q1	q2	OK	#NAME?	0.0856
CUFF.101030	CUFF.101030	-	chr21:16583213-16583394	q1	q2	OK	#NAME?	0.11285
CUFF.101031	CUFF.101031	-	chr21:16583518-16583778	q1	q2	OK	#NAME?	0.0259
CUFF.101032	CUFF.101032	-	chr21:16584040-16584331	q1	q2	OK	#NAME?	0.1074
CUFF.101033	CUFF.101033	-	chr21:16584667-16585113	q1	q2	OK	-0.98535	0.6695
CUFF.101034	CUFF.101034	-	chr21:16585351-16585667	q1	q2	OK	#NAME?	0.0856
CUFF.101035	CUFF.101035	-	chr21:16586895-16587091	q1	q2	OK	0.384117	0.84255
CUFF.101036	CUFF.101036	-	chr21:16587582-16587889	q1	q2	OK	#NAME?	0.0856
CUFF.101037	CUFF.101037	-	chr21:16588574-16588727	q1	q2	OK	#NAME?	0.0856
CUFF.101038	CUFF.101038	-	chr21:16593039-16593393	q1	q2	OK	#NAME?	0.0212
CUFF.101039	CUFF.101039	-	chr21:16597534-16597805	q1	q2	OK	#NAME?	0.0254
CUFF.10104	CUFF.10104	-	chr1:151917940-151918209	q1	q2	OK	#NAME?	0.1098
CUFF.101040	CUFF.101040	-	chr21:16597994-16598149	q1	q2	OK	#NAME?	0.1074
CUFF.101041	CUFF.101041	-	chr21:16600219-16600396	q1	q2	OK	#NAME?	0.0213
CUFF.101042	CUFF.101042	-	chr21:16600943-16601120	q1	q2	OK	#NAME?	0.011
CUFF.101043	CUFF.101043	-	chr21:16602335-16602487	q1	q2	OK	#NAME?	0.10075
CUFF.101044	CUFF.101044	-	chr21:16603646-16603835	q1	q2	OK	#NAME?	0.10075
CUFF.101045	CUFF.101045	-	chr21:16604324-16604484	q1	q2	OK	#NAME?	0.1074
CUFF.101046	CUFF.101046	-	chr21:16604797-16605258	q1	q2	OK	#NAME?	0.0366
CUFF.101047	CUFF.101047	-	chr21:16606230-16606533	q1	q2	OK	#NAME?	0.02355
CUFF.101048	CUFF.101048	-	chr21:16607165-16607487	q1	q2	OK	-0.360677	0.8594
CUFF.101049	CUFF.101049	-	chr21:16607619-16607994	q1	q2	OK	-0.571627	0.77735
CUFF.10105	CUFF.10105	-	chr1:151955954-151956172	q1	q2	OK	#NAME?	0.0212
CUFF.101050	CUFF.101050	-	chr21:16609261-16609554	q1	q2	OK	-0.858657	0.5585
CUFF.101051	CUFF.101051	-	chr21:16609669-16610247	q1	q2	OK	0.403299	0.85715
CUFF.101052	CUFF.101052	-	chr21:16611098-16611253	q1	q2	OK	#NAME?	0.1098
CUFF.101053	CUFF.101053	-	chr21:16612722-16613025	q1	q2	OK	1.77869	0.37285
CUFF.101054	CUFF.101054	-	chr21:16613122-16613307	q1	q2	OK	#NAME?	0.1098
CUFF.101055	CUFF.101055	-	chr21:16616780-16617509	q1	q2	OK	-1.07401	0.62745
CUFF.101056	CUFF.101056	-	chr21:16624471-16624646	q1	q2	OK	#NAME?	0.11285
CUFF.101057	CUFF.101057	-	chr21:16625876-16626029	q1	q2	OK	#NAME?	0.011
CUFF.101058	CUFF.101058	-	chr21:16631226-16631399	q1	q2	OK	#NAME?	0.1074
CUFF.101059	CUFF.101059	-	chr21:16634955-16635115	q1	q2	OK	#NAME?	0.02435
CUFF.10106	CUFF.10106	-	chr1:151982932-151983236	q1	q2	OK	2.49179	0.26695
CUFF.101060	CUFF.101060	-	chr21:16636579-16636773	q1	q2	OK	#NAME?	0.1098
CUFF.101061	CUFF.101061	-	chr21:16639005-16639157	q1	q2	OK	#NAME?	0.0974
CUFF.101062	CUFF.101062	-	chr21:16640624-16640781	q1	q2	OK	#NAME?	0.11285
CUFF.101063	CUFF.101063	-	chr21:16642604-16642955	q1	q2	OK	#NAME?	0.02365
CUFF.101064	CUFF.101064	-	chr21:16696102-16696258	q1	q2	OK	#NAME?	0.1098
CUFF.101065	CUFF.101065	-	chr21:16699210-16699389	q1	q2	OK	#NAME?	0.0856
CUFF.101066	CUFF.101066	-	chr21:16713838-16713990	q1	q2	OK	#NAME?	0.0974
CUFF.101067	CUFF.101067	-	chr21:16756961-16757183	q1	q2	OK	#NAME?	0.01955
CUFF.101068	CUFF.101068	-	chr21:16782042-16782194	q1	q2	OK	#NAME?	0.11285
CUFF.101069	CUFF.101069	-	chr21:16785148-16785358	q1	q2	OK	#NAME?	0.0856
CUFF.10107	CUFF.10107	-	chr1:152032497-152032839	q1	q2	OK	1.7291	0.29085
CUFF.101070	CUFF.101070	-	chr21:16786929-16787092	q1	q2	OK	#NAME?	0.1074
CUFF.101071	CUFF.101071	-	chr21:16789623-16789781	q1	q2	OK	#NAME?	0.1074
CUFF.101072	CUFF.101072	-	chr21:16795653-16795820	q1	q2	OK	#NAME?	0.11285
CUFF.101073	CUFF.101073	-	chr21:16822706-16822857	q1	q2	OK	#NAME?	0.11285
CUFF.101074	CUFF.101074	-	chr21:16827195-16827368	q1	q2	OK	#NAME?	0.0366
CUFF.101075	CUFF.101075	-	chr21:16832099-16832254	q1	q2	OK	#NAME?	0.0856
CUFF.101076	CUFF.101076	-	chr21:16840320-16840508	q1	q2	OK	#NAME?	0.07065
CUFF.101077	CUFF.101077	-	chr21:16841211-16841757	q1	q2	OK	-2.27267	0.37645
CUFF.101078	CUFF.101078	-	chr21:16869133-16869291	q1	q2	OK	#NAME?	0.11285
CUFF.101079	CUFF.101079	-	chr21:16873117-16873315	q1	q2	OK	#NAME?	0.02305
CUFF.10108	CUFF.10108	-	chr1:152033634-152033795	q1	q2	OK	1.01841	0.5947
CUFF.101080	CUFF.101080	-	chr21:16873520-16873672	q1	q2	OK	#NAME?	0.11285
CUFF.101081	CUFF.101081	-	chr21:16892327-16892496	q1	q2	OK	#NAME?	0.0856
CUFF.101082	CUFF.101082	-	chr21:16892626-16892784	q1	q2	OK	#NAME?	0.11285
CUFF.101083	CUFF.101083	-	chr21:16899475-16899633	q1	q2	OK	#NAME?	0.0974
CUFF.101084	CUFF.101084	-	chr21:16956986-16957142	q1	q2	OK	#NAME?	0.11285
CUFF.101085	CUFF.101085	-	chr21:16963696-16963865	q1	q2	OK	#NAME?	0.1074
CUFF.101086	CUFF.101086	-	chr21:16979560-16979752	q1	q2	OK	#NAME?	0.0366
CUFF.101087	CUFF.101087	-	chr21:16984621-16984778	q1	q2	OK	#NAME?	0.0213
CUFF.101088	CUFF.101088	-	chr21:16989718-16990107	q1	q2	OK	#NAME?	0.0856
CUFF.101089	CUFF.101089	-	chr21:16990373-16990597	q1	q2	OK	#NAME?	0.1098
CUFF.10109	CUFF.10109	-	chr1:152099008-152099163	q1	q2	OK	#NAME?	0.07065
CUFF.101090	CUFF.101090	-	chr21:16991940-16992111	q1	q2	OK	#NAME?	0.02435
CUFF.101091	CUFF.101091	-	chr21:17000648-17000804	q1	q2	OK	#NAME?	0.0974
CUFF.101092	CUFF.101092	-	chr21:17001367-17001531	q1	q2	OK	#NAME?	0.0856
CUFF.101093	CUFF.101093	-	chr21:17010666-17010952	q1	q2	OK	#NAME?	0.00955
CUFF.101094	CUFF.101094	-	chr21:17011383-17011526	q1	q2	OK	#NAME?	0.1074
CUFF.101095	CUFF.101095	-	chr21:17013694-17013847	q1	q2	OK	#NAME?	0.011
CUFF.101096	CUFF.101096	-	chr21:17017764-17017927	q1	q2	OK	#NAME?	0.1098
CUFF.101097	CUFF.101097	-	chr21:17033959-17034337	q1	q2	OK	#NAME?	0.05015
CUFF.101098	CUFF.101098	-	chr21:17035776-17035933	q1	q2	OK	#NAME?	0.11285
CUFF.101099	CUFF.101099	-	chr21:17056380-17056535	q1	q2	OK	#NAME?	0.1098
CUFF.1011	CUFF.1011	-	chr1:12385581-12385746	q1	q2	OK	#NAME?	0.11285
CUFF.10110	CUFF.10110	-	chr1:152102597-152102847	q1	q2	OK	#NAME?	0.10075
CUFF.101100	CUFF.101100	-	chr21:17057889-17058055	q1	q2	OK	#NAME?	0.05015
CUFF.101101	CUFF.101101	-	chr21:17062533-17062773	q1	q2	OK	#NAME?	0.011
CUFF.101102	CUFF.101102	-	chr21:17075019-17075211	q1	q2	OK	#NAME?	0.1098
CUFF.101103	CUFF.101103	-	chr21:17079240-17079395	q1	q2	OK	#NAME?	0.1098
CUFF.101104	CUFF.101104	-	chr21:17222194-17222350	q1	q2	OK	#NAME?	0.11285
CUFF.101105	CUFF.101105	-	chr21:17400053-17400229	q1	q2	OK	#NAME?	0.02575
CUFF.101106	CUFF.101106	-	chr21:17432329-17432604	q1	q2	OK	-2.57531	0.35455
CUFF.101107	CUFF.101107	-	chr21:17454597-17454851	q1	q2	OK	#NAME?	0.10075
CUFF.101108	CUFF.101108	-	chr21:17460284-17460479	q1	q2	OK	#NAME?	0.10075
CUFF.101109	CUFF.101109	-	chr21:17485247-17485417	q1	q2	OK	#NAME?	0.0856
CUFF.10111	CUFF.10111	-	chr1:152160303-152160518	q1	q2	OK	#NAME?	0.0245
CUFF.101110	CUFF.101110	-	chr21:17500410-17500563	q1	q2	OK	#NAME?	0.0856
CUFF.101111	CUFF.101111	-	chr21:17508097-17508251	q1	q2	OK	#NAME?	0.07065
CUFF.101112	CUFF.101112	-	chr21:17514991-17515173	q1	q2	OK	#NAME?	0.02435
CUFF.101113	CUFF.101113	-	chr21:17518071-17518369	q1	q2	OK	#NAME?	0.011
CUFF.101114	CUFF.101114	-	chr21:17522681-17523048	q1	q2	OK	#NAME?	0.0974
CUFF.101115	CUFF.101115	-	chr21:17528754-17528949	q1	q2	OK	#NAME?	0.011
CUFF.101116	CUFF.101116	-	chr21:17545895-17546107	q1	q2	OK	#NAME?	0.01955
CUFF.101117	CUFF.101117	-	chr21:17548278-17548431	q1	q2	OK	0.476045	0.37985
CUFF.101118	CUFF.101118	-	chr21:17556772-17556972	q1	q2	OK	#NAME?	0.10075
CUFF.101119	CUFF.101119	-	chr21:17565561-17566196	q1	q2	OK	1.78931	0.42815
CUFF.10112	CUFF.10112	-	chr1:152181299-152181480	q1	q2	OK	#NAME?	0.11285
CUFF.101120	CUFF.101120	-	chr21:17566421-17566640	q1	q2	OK	#NAME?	0.1098
CUFF.101121	CUFF.101121	-	chr21:17567388-17567639	q1	q2	OK	0.901313	0.35935
CUFF.101122	CUFF.101122	-	chr21:17568415-17568680	q1	q2	OK	#NAME?	0.02535
CUFF.101123	CUFF.101123	-	chr21:17581207-17581578	q1	q2	OK	#NAME?	0.02355
CUFF.101124	CUFF.101124	-	chr21:17592419-17592576	q1	q2	OK	#NAME?	0.0856
CUFF.101125	CUFF.101125	-	chr21:17593629-17593902	q1	q2	OK	2.01312	0.22265
CUFF.101126	CUFF.101126	-	chr21:17597854-17598016	q1	q2	OK	#NAME?	0.0974
CUFF.101127	CUFF.101127	-	chr21:17748834-17748996	q1	q2	OK	#NAME?	0.10075
CUFF.101128	CUFF.101128	-	chr21:17790059-17790245	q1	q2	OK	#NAME?	0.10075
CUFF.101129	CUFF.101129	-	chr21:17790932-17791092	q1	q2	OK	#NAME?	0.1098
CUFF.10113	CUFF.10113	-	chr1:152187456-152187610	q1	q2	OK	#NAME?	0.0974
CUFF.101130	CUFF.101130	-	chr21:17792162-17792318	q1	q2	OK	#NAME?	0.05015
CUFF.101131	CUFF.101131	-	chr21:17800525-17800679	q1	q2	OK	#NAME?	0.1098
CUFF.101132	CUFF.101132	-	chr21:17802438-17802593	q1	q2	OK	#NAME?	0.0856
CUFF.101133	CUFF.101133	-	chr21:17803662-17803837	q1	q2	OK	#NAME?	0.02435
CUFF.101134	CUFF.101134	-	chr21:17806155-17806307	q1	q2	OK	#NAME?	0.11285
CUFF.101135	CUFF.101135	-	chr21:17812731-17812923	q1	q2	OK	#NAME?	0.011
CUFF.101136	CUFF.101136	-	chr21:17839794-17839946	q1	q2	OK	#NAME?	0.11285
CUFF.101137	CUFF.101137	-	chr21:17877074-17877251	q1	q2	OK	#NAME?	0.0213
CUFF.101138	CUFF.101138	-	chr21:17939327-17939478	q1	q2	OK	#NAME?	0.07065
CUFF.101139	CUFF.101139	-	chr21:18032322-18032480	q1	q2	OK	#NAME?	0.1098
CUFF.10114	CUFF.10114	-	chr1:152187869-152188158	q1	q2	OK	#NAME?	0.0974
CUFF.101140	CUFF.101140	-	chr21:18055757-18055981	q1	q2	OK	#NAME?	0.0974
CUFF.101141	CUFF.101141	-	chr21:18142483-18142722	q1	q2	OK	#NAME?	0.05015
CUFF.101142	CUFF.101142	-	chr21:18167146-18167336	q1	q2	OK	#NAME?	0.10075
CUFF.101143	CUFF.101143	-	chr21:18248152-18248314	q1	q2	OK	#NAME?	0.1098
CUFF.101144	CUFF.101144	-	chr21:18361656-18361813	q1	q2	OK	#NAME?	0.1074
CUFF.101145	CUFF.101145	-	chr21:18365517-18365785	q1	q2	OK	#NAME?	0.05015
CUFF.101146	CUFF.101146	-	chr21:18389061-18389228	q1	q2	OK	#NAME?	0.1098
CUFF.101147	CUFF.101147	-	chr21:18410833-18411053	q1	q2	OK	#NAME?	0.02435
CUFF.101148	CUFF.101148	-	chr21:18413176-18413411	q1	q2	OK	0.268838	0.4774
CUFF.101149	CUFF.101149	-	chr21:18705739-18705898	q1	q2	OK	#NAME?	0.11285
CUFF.10115	CUFF.10115	-	chr1:152189549-152189706	q1	q2	OK	#NAME?	0.10075
CUFF.101150	CUFF.101150	-	chr21:18757149-18757301	q1	q2	OK	#NAME?	0.1074
CUFF.101151	CUFF.101151	-	chr21:18790519-18790670	q1	q2	OK	#NAME?	0.0856
CUFF.101152	CUFF.101152	-	chr21:18809465-18809724	q1	q2	OK	#NAME?	0.0974
CUFF.101153	CUFF.101153	-	chr21:18857730-18858445	q1	q2	OK	1.55712	0.412
CUFF.101154	CUFF.101154	-	chr21:18897634-18897829	q1	q2	OK	#NAME?	0.0254
CUFF.101155	CUFF.101155	-	chr21:19176923-19177077	q1	q2	OK	#NAME?	0.11285
CUFF.101156	CUFF.101156	-	chr21:19263851-19264048	q1	q2	OK	#NAME?	0.07065
CUFF.101157	CUFF.101157	-	chr21:19277196-19277354	q1	q2	OK	#NAME?	0.11285
CUFF.101158	CUFF.101158	-	chr21:19526188-19526384	q1	q2	OK	#NAME?	0.10075
CUFF.101159	CUFF.101159	-	chr21:19544844-19545012	q1	q2	OK	#NAME?	0.0974
CUFF.10116	CUFF.10116	-	chr1:152193200-152193440	q1	q2	OK	#NAME?	0.0213
CUFF.101160	CUFF.101160	-	chr21:19568915-19569077	q1	q2	OK	#NAME?	0.07065
CUFF.101161	CUFF.101161	-	chr21:19665162-19665328	q1	q2	OK	#NAME?	0.1074
CUFF.101162	CUFF.101162	-	chr21:19770753-19770973	q1	q2	OK	#NAME?	0.0856
CUFF.101163	CUFF.101163	-	chr21:19779044-19779227	q1	q2	OK	#NAME?	0.1074
CUFF.101164	CUFF.101164	-	chr21:19818406-19818557	q1	q2	OK	#NAME?	0.11285
CUFF.101165	CUFF.101165	-	chr21:19937449-19937653	q1	q2	OK	-1.94521	0.42425
CUFF.101166	CUFF.101166	-	chr21:19957376-19957544	q1	q2	OK	#NAME?	0.0856
CUFF.101167	CUFF.101167	-	chr21:19970651-19970912	q1	q2	OK	#NAME?	0.02355
CUFF.101168	CUFF.101168	-	chr21:20081767-20081921	q1	q2	OK	#NAME?	0.0974
CUFF.101169	CUFF.101169	-	chr21:20213081-20213268	q1	q2	OK	#NAME?	0.1074
CUFF.10117	CUFF.10117	-	chr1:152194412-152194570	q1	q2	OK	#NAME?	0.1098
CUFF.101170	CUFF.101170	-	chr21:20226389-20226577	q1	q2	OK	#NAME?	0.017
CUFF.101171	CUFF.101171	-	chr21:20335681-20335875	q1	q2	OK	#NAME?	0.0974
CUFF.101172	CUFF.101172	-	chr21:20374752-20374916	q1	q2	OK	#NAME?	0.1074
CUFF.101173	CUFF.101173	-	chr21:20448365-20448665	q1	q2	OK	#NAME?	0.0187
CUFF.101174	CUFF.101174	-	chr21:20547531-20547746	q1	q2	OK	#NAME?	0.05015
CUFF.101175	CUFF.101175	-	chr21:20585631-20585799	q1	q2	OK	#NAME?	0.02305
CUFF.101176	CUFF.101176	-	chr21:20765467-20765707	q1	q2	OK	#NAME?	0.02285
CUFF.101177	CUFF.101177	-	chr21:20776933-20777152	q1	q2	OK	#NAME?	0.11285
CUFF.101178	CUFF.101178	-	chr21:20881825-20882012	q1	q2	OK	#NAME?	0.0254
CUFF.101179	CUFF.101179	-	chr21:21019727-21019899	q1	q2	OK	#NAME?	0.07065
CUFF.10118	CUFF.10118	-	chr1:152197257-152197809	q1	q2	OK	-3.78428	0.2653
CUFF.101180	CUFF.101180	-	chr21:21022183-21022362	q1	q2	OK	#NAME?	0.10075
CUFF.101181	CUFF.101181	-	chr21:21022738-21023073	q1	q2	OK	#NAME?	0.011
CUFF.101182	CUFF.101182	-	chr21:21051838-21051993	q1	q2	OK	#NAME?	0.07065
CUFF.101183	CUFF.101183	-	chr21:21054717-21054876	q1	q2	OK	#NAME?	0.05015
CUFF.101184	CUFF.101184	-	chr21:21085253-21085405	q1	q2	OK	#NAME?	0.10075
CUFF.101185	CUFF.101185	-	chr21:21107683-21107837	q1	q2	OK	#NAME?	0.1098
CUFF.101186	CUFF.101186	-	chr21:21113375-21113578	q1	q2	OK	#NAME?	0.0856
CUFF.101187	CUFF.101187	-	chr21:21144390-21144544	q1	q2	OK	#NAME?	0.0856
CUFF.101188	CUFF.101188	-	chr21:21156802-21157016	q1	q2	OK	#NAME?	0.1098
CUFF.101189	CUFF.101189	-	chr21:21174702-21174900	q1	q2	OK	#NAME?	0.01955
CUFF.10119	CUFF.10119	-	chr1:152198301-152198505	q1	q2	OK	#NAME?	0.0258
CUFF.101190	CUFF.101190	-	chr21:21204516-21204692	q1	q2	OK	#NAME?	0.0974
CUFF.101191	CUFF.101191	-	chr21:21294952-21295133	q1	q2	OK	#NAME?	0.10075
CUFF.101192	CUFF.101192	-	chr21:21391473-21391628	q1	q2	OK	#NAME?	0.1098
CUFF.101193	CUFF.101193	-	chr21:21402379-21402540	q1	q2	OK	#NAME?	0.011
CUFF.101194	CUFF.101194	-	chr21:21415589-21415744	q1	q2	OK	#NAME?	0.11285
CUFF.101195	CUFF.101195	-	chr21:21606267-21606417	q1	q2	OK	#NAME?	0.11285
CUFF.101196	CUFF.101196	-	chr21:21606562-21606805	q1	q2	OK	#NAME?	0.011
CUFF.101197	CUFF.101197	-	chr21:21707447-21707604	q1	q2	OK	#NAME?	0.11285
CUFF.101198	CUFF.101198	-	chr21:21730649-21730941	q1	q2	OK	#NAME?	0.02305
CUFF.101199	CUFF.101199	-	chr21:21790678-21790842	q1	q2	OK	#NAME?	0.02305
CUFF.1012	CUFF.1012	-	chr1:12387740-12387914	q1	q2	OK	#NAME?	0.10075
CUFF.10120	CUFF.10120	-	chr1:152204033-152204201	q1	q2	OK	#NAME?	0.02535
CUFF.101200	CUFF.101200	-	chr21:21793558-21793776	q1	q2	OK	#NAME?	0.10075
CUFF.101201	CUFF.101201	-	chr21:21859021-21859257	q1	q2	OK	#NAME?	0.02045
CUFF.101202	CUFF.101202	-	chr21:22053056-22053203	q1	q2	OK	#NAME?	0.1074
CUFF.101203	CUFF.101203	-	chr21:22072901-22073054	q1	q2	OK	#NAME?	0.1098
CUFF.101204	CUFF.101204	-	chr21:22361037-22361344	q1	q2	OK	#NAME?	0.011
CUFF.101205	CUFF.101205	-	chr21:22409779-22409949	q1	q2	OK	#NAME?	0.1074
CUFF.101206	CUFF.101206	-	chr21:22451571-22451852	q1	q2	OK	-0.527494	0.495
CUFF.101207	CUFF.101207	-	chr21:22582402-22582616	q1	q2	OK	#NAME?	0.02365
CUFF.101208	CUFF.101208	-	chr21:22731899-22732094	q1	q2	OK	#NAME?	0.011
CUFF.101209	CUFF.101209	-	chr21:22773925-22774086	q1	q2	OK	#NAME?	0.0974
CUFF.10121	CUFF.10121	-	chr1:152204392-152204556	q1	q2	OK	#NAME?	0.0974
CUFF.101210	CUFF.101210	-	chr21:22783403-22783686	q1	q2	OK	#NAME?	0.011
CUFF.101211	CUFF.101211	-	chr21:22796636-22796858	q1	q2	OK	#NAME?	0.0259
CUFF.101212	CUFF.101212	-	chr21:23074156-23074500	q1	q2	OK	#NAME?	0.0366
CUFF.101213	CUFF.101213	-	chr21:23505204-23505366	q1	q2	OK	#NAME?	0.11285
CUFF.101214	CUFF.101214	-	chr21:23655967-23656143	q1	q2	OK	#NAME?	0.11285
CUFF.101215	CUFF.101215	-	chr21:23784828-23785408	q1	q2	OK	2.19459	0.3891
CUFF.101216	CUFF.101216	-	chr21:23882122-23882345	q1	q2	OK	#NAME?	0.0213
CUFF.101217	CUFF.101217	-	chr21:23906361-23906513	q1	q2	OK	#NAME?	0.0856
CUFF.101218	CUFF.101218	-	chr21:24013513-24013688	q1	q2	OK	#NAME?	0.1074
CUFF.101219	CUFF.101219	-	chr21:24157442-24157612	q1	q2	OK	#NAME?	0.0974
CUFF.10122	CUFF.10122	-	chr1:152211739-152211898	q1	q2	OK	#NAME?	0.1098
CUFF.101220	CUFF.101220	-	chr21:24261690-24261892	q1	q2	OK	#NAME?	0.0856
CUFF.101221	CUFF.101221	-	chr21:24331957-24332109	q1	q2	OK	#NAME?	0.0974
CUFF.101222	CUFF.101222	-	chr21:24429303-24429480	q1	q2	OK	#NAME?	0.1098
CUFF.101223	CUFF.101223	-	chr21:24447561-24447724	q1	q2	OK	#NAME?	0.01955
CUFF.101224	CUFF.101224	-	chr21:24466959-24467125	q1	q2	OK	#NAME?	0.0856
CUFF.101225	CUFF.101225	-	chr21:24675031-24675282	q1	q2	OK	#NAME?	0.02575
CUFF.101226	CUFF.101226	-	chr21:24797453-24797664	q1	q2	OK	#NAME?	0.0245
CUFF.101227	CUFF.101227	-	chr21:24803593-24803752	q1	q2	OK	#NAME?	0.1098
CUFF.101228	CUFF.101228	-	chr21:24825747-24825946	q1	q2	OK	#NAME?	0.11285
CUFF.101229	CUFF.101229	-	chr21:24855914-24856100	q1	q2	OK	#NAME?	0.07065
CUFF.10123	CUFF.10123	-	chr1:152212765-152212918	q1	q2	OK	#NAME?	0.0856
CUFF.101230	CUFF.101230	-	chr21:24868594-24868791	q1	q2	OK	#NAME?	0.05015
CUFF.101231	CUFF.101231	-	chr21:24966717-24966940	q1	q2	OK	#NAME?	0.02575
CUFF.101232	CUFF.101232	-	chr21:25136182-25136407	q1	q2	OK	#NAME?	0.0974
CUFF.101233	CUFF.101233	-	chr21:25146935-25147093	q1	q2	OK	#NAME?	0.1098
CUFF.101234	CUFF.101234	-	chr21:25204853-25205103	q1	q2	OK	#NAME?	0.01955
CUFF.101235	CUFF.101235	-	chr21:25220686-25220927	q1	q2	OK	#NAME?	0.0213
CUFF.101236	CUFF.101236	-	chr21:25455878-25456064	q1	q2	OK	#NAME?	0.0224
CUFF.101237	CUFF.101237	-	chr21:25480270-25480423	q1	q2	OK	#NAME?	0.1098
CUFF.101238	CUFF.101238	-	chr21:25516678-25516838	q1	q2	OK	#NAME?	0.01955
CUFF.101239	CUFF.101239	-	chr21:25563430-25563584	q1	q2	OK	#NAME?	0.1074
CUFF.10124	CUFF.10124	-	chr1:152214438-152215559	q1	q2	OK	0.0106557	0.9544
CUFF.101240	CUFF.101240	-	chr21:25572208-25572401	q1	q2	OK	#NAME?	0.11285
CUFF.101241	CUFF.101241	-	chr21:25573238-25573394	q1	q2	OK	#NAME?	0.0366
CUFF.101242	CUFF.101242	-	chr21:25574649-25574813	q1	q2	OK	#NAME?	0.0974
CUFF.101243	CUFF.101243	-	chr21:25578553-25578713	q1	q2	OK	#NAME?	0.1098
CUFF.101244	CUFF.101244	-	chr21:25582111-25582288	q1	q2	OK	#NAME?	0.0259
CUFF.101245	CUFF.101245	-	chr21:25585418-25585597	q1	q2	OK	#NAME?	0.07065
CUFF.101246	CUFF.101246	-	chr21:25589911-25590166	q1	q2	OK	#NAME?	0.0224
CUFF.101247	CUFF.101247	-	chr21:25590488-25590644	q1	q2	OK	#NAME?	0.1098
CUFF.101248	CUFF.101248	-	chr21:25601726-25601897	q1	q2	OK	#NAME?	0.1098
CUFF.101249	CUFF.101249	-	chr21:25610131-25610510	q1	q2	OK	#NAME?	0.02435
CUFF.10125	CUFF.10125	-	chr1:152218485-152219082	q1	q2	OK	#NAME?	0.011
CUFF.101250	CUFF.101250	-	chr21:25639460-25639755	q1	q2	OK	#NAME?	0.07065
CUFF.101251	CUFF.101251	-	chr21:25647260-25647489	q1	q2	OK	#NAME?	0.01955
CUFF.101252	CUFF.101252	-	chr21:25649247-25649405	q1	q2	OK	#NAME?	0.1074
CUFF.101253	CUFF.101253	-	chr21:25651741-25651902	q1	q2	OK	#NAME?	0.11285
CUFF.101254	CUFF.101254	-	chr21:25680494-25680674	q1	q2	OK	#NAME?	0.011
CUFF.101255	CUFF.101255	-	chr21:25684194-25684348	q1	q2	OK	#NAME?	0.11285
CUFF.101256	CUFF.101256	-	chr21:25710932-25711105	q1	q2	OK	#NAME?	0.05015
CUFF.101257	CUFF.101257	-	chr21:25713672-25713835	q1	q2	OK	#NAME?	0.05015
CUFF.101258	CUFF.101258	-	chr21:25714756-25714967	q1	q2	OK	#NAME?	0.10075
CUFF.101259	CUFF.101259	-	chr21:25717220-25717380	q1	q2	OK	#NAME?	0.0974
CUFF.10126	CUFF.10126	-	chr1:152220546-152221034	q1	q2	OK	#NAME?	0.0254
CUFF.101260	CUFF.101260	-	chr21:25736985-25737161	q1	q2	OK	#NAME?	0.02435
CUFF.101261	CUFF.101261	-	chr21:25739354-25739548	q1	q2	OK	#NAME?	0.10075
CUFF.101262	CUFF.101262	-	chr21:25740329-25740508	q1	q2	OK	#NAME?	0.0213
CUFF.101263	CUFF.101263	-	chr21:25745096-25745251	q1	q2	OK	#NAME?	0.11285
CUFF.101264	CUFF.101264	-	chr21:25746815-25747014	q1	q2	OK	0.219583	0.9062
CUFF.101265	CUFF.101265	-	chr21:25748039-25748197	q1	q2	OK	#NAME?	0.11285
CUFF.101266	CUFF.101266	-	chr21:25749104-25749393	q1	q2	OK	#NAME?	0.0259
CUFF.101267	CUFF.101267	-	chr21:25750984-25751139	q1	q2	OK	#NAME?	0.07065
CUFF.101268	CUFF.101268	-	chr21:25763096-25763317	q1	q2	OK	#NAME?	0.02535
CUFF.101269	CUFF.101269	-	chr21:25769339-25769526	q1	q2	OK	#NAME?	0.11285
CUFF.10127	CUFF.10127	-	chr1:152224296-152224455	q1	q2	OK	#NAME?	0.1098
CUFF.101270	CUFF.101270	-	chr21:25770998-25771295	q1	q2	OK	0.934482	0.4085
CUFF.101271	CUFF.101271	-	chr21:25776333-25776507	q1	q2	OK	#NAME?	0.11285
CUFF.101272	CUFF.101272	-	chr21:25780759-25780926	q1	q2	OK	#NAME?	0.1098
CUFF.101273	CUFF.101273	-	chr21:25785144-25785307	q1	q2	OK	#NAME?	0.11285
CUFF.101274	CUFF.101274	-	chr21:25806193-25806396	q1	q2	OK	#NAME?	0.0974
CUFF.101275	CUFF.101275	-	chr21:25857069-25857242	q1	q2	OK	#NAME?	0.0974
CUFF.101276	CUFF.101276	-	chr21:25880199-25880353	q1	q2	OK	#NAME?	0.11285
CUFF.101277	CUFF.101277	-	chr21:25880415-25881777	q1	q2	OK	2.48522	0.27545
CUFF.101278	CUFF.101278	-	chr21:25896086-25896249	q1	q2	OK	#NAME?	0.11285
CUFF.101279	CUFF.101279	-	chr21:25904528-25904691	q1	q2	OK	#NAME?	0.1098
CUFF.10128	CUFF.10128	-	chr1:152228775-152228944	q1	q2	OK	#NAME?	0.11285
CUFF.101280	CUFF.101280	-	chr21:25916751-25917082	q1	q2	OK	#NAME?	0.0856
CUFF.101281	CUFF.101281	-	chr21:25917942-25918099	q1	q2	OK	#NAME?	0.10075
CUFF.101282	CUFF.101282	-	chr21:25949498-25949846	q1	q2	OK	#NAME?	0.07065
CUFF.101283	CUFF.101283	-	chr21:25950804-25951049	q1	q2	OK	#NAME?	0.02305
CUFF.101284	CUFF.101284	-	chr21:25953742-25953897	q1	q2	OK	#NAME?	0.1074
CUFF.101285	CUFF.101285	-	chr21:25966863-25967017	q1	q2	OK	#NAME?	0.10075
CUFF.101286	CUFF.101286	-	chr21:25967223-25967378	q1	q2	OK	#NAME?	0.0366
CUFF.101287	CUFF.101287	-	chr21:25969257-25969424	q1	q2	OK	#NAME?	0.10075
CUFF.101288	CUFF.101288	-	chr21:25970911-25971054	q1	q2	OK	#NAME?	0.11285
CUFF.101289	CUFF.101289	-	chr21:25972793-25972991	q1	q2	OK	#NAME?	0.0974
CUFF.10129	CUFF.10129	-	chr1:152230434-152230594	q1	q2	OK	#NAME?	0.07065
CUFF.101290	CUFF.101290	-	chr21:25984874-25985104	q1	q2	OK	#NAME?	0.10075
CUFF.101291	CUFF.101291	-	chr21:25985790-25986006	q1	q2	OK	#NAME?	0.10075
CUFF.101292	CUFF.101292	-	chr21:25989669-25989823	q1	q2	OK	#NAME?	0.0974
CUFF.101293	CUFF.101293	-	chr21:25991825-25991988	q1	q2	OK	#NAME?	0.10075
CUFF.101294	CUFF.101294	-	chr21:25996002-25996163	q1	q2	OK	#NAME?	0.1098
CUFF.101295	CUFF.101295	-	chr21:26001189-26001350	q1	q2	OK	#NAME?	0.07065
CUFF.101296	CUFF.101296	-	chr21:26004036-26004191	q1	q2	OK	#NAME?	0.05015
CUFF.101297	CUFF.101297	-	chr21:26008729-26008880	q1	q2	OK	#NAME?	0.0974
CUFF.101298	CUFF.101298	-	chr21:26013392-26013556	q1	q2	OK	#NAME?	0.02435
CUFF.101299	CUFF.101299	-	chr21:26020255-26020434	q1	q2	OK	#NAME?	0.05015
CUFF.1013	CUFF.1013	-	chr1:12389065-12389277	q1	q2	OK	#NAME?	0.02295
CUFF.10130	CUFF.10130	-	chr1:152231349-152231510	q1	q2	OK	#NAME?	0.11285
CUFF.101300	CUFF.101300	-	chr21:26024284-26024439	q1	q2	OK	#NAME?	0.1074
CUFF.101301	CUFF.101301	-	chr21:26031681-26031852	q1	q2	OK	#NAME?	0.02285
CUFF.101302	CUFF.101302	-	chr21:26033813-26033971	q1	q2	OK	#NAME?	0.1098
CUFF.101303	CUFF.101303	-	chr21:26044804-26045027	q1	q2	OK	#NAME?	0.07065
CUFF.101304	CUFF.101304	-	chr21:26047207-26047407	q1	q2	OK	#NAME?	0.11285
CUFF.101305	CUFF.101305	-	chr21:26048189-26048354	q1	q2	OK	#NAME?	0.0974
CUFF.101306	CUFF.101306	-	chr21:26049559-26049906	q1	q2	OK	-0.941865	0.4537
CUFF.101307	CUFF.101307	-	chr21:26060633-26060849	q1	q2	OK	#NAME?	0.02355
CUFF.101308	CUFF.101308	-	chr21:26066775-26066965	q1	q2	OK	#NAME?	0.11285
CUFF.101309	CUFF.101309	-	chr21:26079180-26079352	q1	q2	OK	#NAME?	0.02355
CUFF.10131	CUFF.10131	-	chr1:152236539-152236696	q1	q2	OK	#NAME?	0.0366
CUFF.101310	CUFF.101310	-	chr21:26081337-26081521	q1	q2	OK	#NAME?	0.0856
CUFF.101311	CUFF.101311	-	chr21:26100684-26100846	q1	q2	OK	#NAME?	0.11285
CUFF.101312	CUFF.101312	-	chr21:26104243-26104490	q1	q2	OK	#NAME?	0.02465
CUFF.101313	CUFF.101313	-	chr21:26121753-26121965	q1	q2	OK	#NAME?	0.10075
CUFF.101314	CUFF.101314	-	chr21:26124919-26125073	q1	q2	OK	#NAME?	0.1098
CUFF.101315	CUFF.101315	-	chr21:26125537-26125751	q1	q2	OK	#NAME?	0.02385
CUFF.101316	CUFF.101316	-	chr21:26148222-26148391	q1	q2	OK	#NAME?	0.0366
CUFF.101317	CUFF.101317	-	chr21:26164116-26164273	q1	q2	OK	#NAME?	0.11285
CUFF.101318	CUFF.101318	-	chr21:26175070-26175225	q1	q2	OK	#NAME?	0.011
CUFF.101319	CUFF.101319	-	chr21:26185724-26185888	q1	q2	OK	#NAME?	0.11285
CUFF.10132	CUFF.10132	-	chr1:152241113-152241272	q1	q2	OK	#NAME?	0.1098
CUFF.101320	CUFF.101320	-	chr21:26213353-26213545	q1	q2	OK	#NAME?	0.05015
CUFF.101321	CUFF.101321	-	chr21:26226693-26226888	q1	q2	OK	#NAME?	0.0213
CUFF.101322	CUFF.101322	-	chr21:26252791-26253015	q1	q2	OK	#NAME?	0.0366
CUFF.101323	CUFF.101323	-	chr21:26362042-26362210	q1	q2	OK	#NAME?	0.1098
CUFF.101324	CUFF.101324	-	chr21:26415330-26415496	q1	q2	OK	#NAME?	0.0974
CUFF.101325	CUFF.101325	-	chr21:26457747-26457904	q1	q2	OK	#NAME?	0.1098
CUFF.101326	CUFF.101326	-	chr21:26468460-26468809	q1	q2	OK	-0.564034	0.49495
CUFF.101327	CUFF.101327	-	chr21:26499807-26499962	q1	q2	OK	#NAME?	0.11285
CUFF.101328	CUFF.101328	-	chr21:26508261-26508601	q1	q2	OK	#NAME?	0.05015
CUFF.101329	CUFF.101329	-	chr21:26528812-26528966	q1	q2	OK	#NAME?	0.1074
CUFF.10133	CUFF.10133	-	chr1:152241629-152241781	q1	q2	OK	#NAME?	0.07065
CUFF.101330	CUFF.101330	-	chr21:26556357-26556512	q1	q2	OK	#NAME?	0.11285
CUFF.101331	CUFF.101331	-	chr21:26558544-26558703	q1	q2	OK	#NAME?	0.1074
CUFF.101332	CUFF.101332	-	chr21:26559239-26559403	q1	q2	OK	#NAME?	0.10075
CUFF.101333	CUFF.101333	-	chr21:26573720-26573884	q1	q2	OK	#NAME?	0.11285
CUFF.101334	CUFF.101334	-	chr21:26578641-26579036	q1	q2	OK	#NAME?	0.11285
CUFF.101335	CUFF.101335	-	chr21:26796348-26796573	q1	q2	OK	#NAME?	0.0245
CUFF.101336	CUFF.101336	-	chr21:26820927-26821111	q1	q2	OK	#NAME?	0.1074
CUFF.101337	CUFF.101337	-	chr21:26835922-26836301	q1	q2	OK	#NAME?	0.011
CUFF.101338	CUFF.101338	-	chr21:26836565-26836997	q1	q2	OK	2.4172	0.27685
CUFF.101339	CUFF.101339	-	chr21:26837100-26837276	q1	q2	OK	-0.193097	0.91445
CUFF.10134	CUFF.10134	-	chr1:152244010-152244168	q1	q2	OK	#NAME?	0.0366
CUFF.101340	CUFF.101340	-	chr21:26837654-26838022	q1	q2	OK	-0.0552124	0.44995
CUFF.101341	CUFF.101341	-	chr21:26841515-26842033	q1	q2	OK	0.314446	0.5857
CUFF.101342	CUFF.101342	-	chr21:26842438-26842598	q1	q2	OK	0.32954	0.41315
CUFF.101343	CUFF.101343	-	chr21:26844800-26845199	q1	q2	OK	0.101021	0.9468
CUFF.101344	CUFF.101344	-	chr21:26855879-26856140	q1	q2	OK	#NAME?	0.07065
CUFF.101345	CUFF.101345	-	chr21:26895399-26895550	q1	q2	OK	#NAME?	0.05015
CUFF.101346	CUFF.101346	-	chr21:26906166-26906323	q1	q2	OK	#NAME?	0.0366
CUFF.101347	CUFF.101347	-	chr21:26929351-26929508	q1	q2	OK	#NAME?	0.11285
CUFF.101348	CUFF.101348	-	chr21:26938281-26938643	q1	q2	OK	#NAME?	0.10075
CUFF.101349	CUFF.101349	-	chr21:26951732-26951888	q1	q2	OK	#NAME?	0.11285
CUFF.10135	CUFF.10135	-	chr1:152249055-152249214	q1	q2	OK	#NAME?	0.0974
CUFF.101350	CUFF.101350	-	chr21:26956052-26956242	q1	q2	OK	#NAME?	0.1074
CUFF.101351	CUFF.101351	-	chr21:26966125-26966296	q1	q2	OK	#NAME?	0.0213
CUFF.101352	CUFF.101352	-	chr21:26968074-26968230	q1	q2	OK	#NAME?	0.11285
CUFF.101353	CUFF.101353	-	chr21:26969164-26969327	q1	q2	OK	#NAME?	0.1098
CUFF.101354	CUFF.101354	-	chr21:26970531-26970702	q1	q2	OK	#NAME?	0.05015
CUFF.101355	CUFF.101355	-	chr21:26981770-26981923	q1	q2	OK	#NAME?	0.0974
CUFF.101356	CUFF.101356	-	chr21:26982050-26982205	q1	q2	OK	#NAME?	0.1074
CUFF.101357	CUFF.101357	-	chr21:26995293-26995461	q1	q2	OK	#NAME?	0.0366
CUFF.101358	CUFF.101358	-	chr21:27011150-27011318	q1	q2	OK	#NAME?	0.0974
CUFF.101359	CUFF.101359	-	chr21:27011956-27012121	q1	q2	OK	#NAME?	0.1074
CUFF.10136	CUFF.10136	-	chr1:152254126-152254281	q1	q2	OK	#NAME?	0.10075
CUFF.101360	CUFF.101360	-	chr21:27017340-27017542	q1	q2	OK	#NAME?	0.011
CUFF.101361	CUFF.101361	-	chr21:27037782-27037938	q1	q2	OK	#NAME?	0.1098
CUFF.101362	CUFF.101362	-	chr21:27081609-27081785	q1	q2	OK	#NAME?	0.0856
CUFF.101363	CUFF.101363	-	chr21:27103849-27104001	q1	q2	OK	#NAME?	0.1098
CUFF.101364	CUFF.101364	-	chr21:27125942-27126128	q1	q2	OK	#NAME?	0.11285
CUFF.101365	CUFF.101365	-	chr21:27138496-27138655	q1	q2	OK	#NAME?	0.1098
CUFF.101366	CUFF.101366	-	chr21:27206682-27206949	q1	q2	OK	#NAME?	0.10075
CUFF.101367	CUFF.101367	-	chr21:27252856-27253048	q1	q2	OK	#NAME?	0.1098
CUFF.101368	CUFF.101368	-	chr21:27318828-27319010	q1	q2	OK	#NAME?	0.0856
CUFF.101369	CUFF.101369	-	chr21:27347850-27348010	q1	q2	OK	#NAME?	0.0974
CUFF.10137	CUFF.10137	-	chr1:152268530-152268708	q1	q2	OK	#NAME?	0.11285
CUFF.101370	CUFF.101370	-	chr21:27354952-27355209	q1	q2	OK	#NAME?	0.0856
CUFF.101371	CUFF.101371	-	chr21:27384721-27384933	q1	q2	OK	#NAME?	0.011
CUFF.101372	CUFF.101372	-	chr21:27460294-27460451	q1	q2	OK	#NAME?	0.05015
CUFF.101373	CUFF.101373	-	chr21:27461675-27461836	q1	q2	OK	#NAME?	0.1098
CUFF.101374	CUFF.101374	-	chr21:27474670-27474832	q1	q2	OK	#NAME?	0.10075
CUFF.101375	CUFF.101375	-	chr21:27487052-27487211	q1	q2	OK	#NAME?	0.11285
CUFF.101376	CUFF.101376	-	chr21:27496900-27497123	q1	q2	OK	-2.73468	0.33665
CUFF.101377	CUFF.101377	-	chr21:27507334-27507496	q1	q2	OK	#NAME?	0.1074
CUFF.101378	CUFF.101378	-	chr21:27517266-27517519	q1	q2	OK	#NAME?	0.1098
CUFF.101379	CUFF.101379	-	chr21:27529147-27529309	q1	q2	OK	#NAME?	0.011
CUFF.10138	CUFF.10138	-	chr1:152298702-152298854	q1	q2	OK	#NAME?	0.0254
CUFF.101380	CUFF.101380	-	chr21:27534568-27534722	q1	q2	OK	#NAME?	0.11285
CUFF.101381	CUFF.101381	-	chr21:27588396-27588599	q1	q2	OK	#NAME?	0.0212
CUFF.101382	CUFF.101382	-	chr21:27600863-27601032	q1	q2	OK	#NAME?	0.1098
CUFF.101383	CUFF.101383	-	chr21:27632133-27632281	q1	q2	OK	#NAME?	0.1098
CUFF.101384	CUFF.101384	-	chr21:27647638-27647796	q1	q2	OK	#NAME?	0.01955
CUFF.101385	CUFF.101385	-	chr21:27671368-27671541	q1	q2	OK	#NAME?	0.11285
CUFF.101386	CUFF.101386	-	chr21:27693355-27693533	q1	q2	OK	#NAME?	0.0366
CUFF.101387	CUFF.101387	-	chr21:27693685-27694060	q1	q2	OK	#NAME?	0.0856
CUFF.101388	CUFF.101388	-	chr21:27696753-27696908	q1	q2	OK	#NAME?	0.10075
CUFF.101389	CUFF.101389	-	chr21:27708236-27708396	q1	q2	OK	#NAME?	0.11285
CUFF.10139	CUFF.10139	-	chr1:152309049-152309907	q1	q2	OK	#NAME?	0.018
CUFF.101390	CUFF.101390	-	chr21:27725561-27725729	q1	q2	OK	#NAME?	0.02575
CUFF.101391	CUFF.101391	-	chr21:27758496-27758650	q1	q2	OK	#NAME?	0.011
CUFF.101392	CUFF.101392	-	chr21:27763081-27763242	q1	q2	OK	#NAME?	0.1098
CUFF.101393	CUFF.101393	-	chr21:27770080-27770235	q1	q2	OK	#NAME?	0.0974
CUFF.101394	CUFF.101394	-	chr21:27772665-27772854	q1	q2	OK	#NAME?	0.0366
CUFF.101395	CUFF.101395	-	chr21:27775875-27776034	q1	q2	OK	#NAME?	0.0856
CUFF.101396	CUFF.101396	-	chr21:27777017-27777171	q1	q2	OK	#NAME?	0.1098
CUFF.101397	CUFF.101397	-	chr21:27784591-27784754	q1	q2	OK	#NAME?	0.0856
CUFF.101398	CUFF.101398	-	chr21:27787183-27787347	q1	q2	OK	#NAME?	0.0856
CUFF.101399	CUFF.101399	-	chr21:27796448-27796671	q1	q2	OK	#NAME?	0.025
CUFF.1014	CUFF.1014	-	chr1:12393839-12394003	q1	q2	OK	#NAME?	0.07065
CUFF.10140	CUFF.10140	-	chr1:152312993-152314050	q1	q2	NOTEST	#NAME?	1
CUFF.101400	CUFF.101400	-	chr21:27804690-27804851	q1	q2	OK	#NAME?	0.11285
CUFF.101401	CUFF.101401	-	chr21:27805423-27805609	q1	q2	OK	-0.0693671	0.3409
CUFF.101402	CUFF.101402	-	chr21:27835768-27835948	q1	q2	OK	#NAME?	0.02305
CUFF.101403	CUFF.101403	-	chr21:27854550-27854703	q1	q2	OK	#NAME?	0.11285
CUFF.101404	CUFF.101404	-	chr21:27857143-27857300	q1	q2	OK	#NAME?	0.1074
CUFF.101405	CUFF.101405	-	chr21:27860261-27860461	q1	q2	OK	#NAME?	0.1098
CUFF.101406	CUFF.101406	-	chr21:27864944-27865098	q1	q2	OK	#NAME?	0.05015
CUFF.101407	CUFF.101407	-	chr21:27868748-27868907	q1	q2	OK	#NAME?	0.0974
CUFF.101408	CUFF.101408	-	chr21:27869796-27869949	q1	q2	OK	#NAME?	0.10075
CUFF.101409	CUFF.101409	-	chr21:27871661-27871838	q1	q2	OK	#NAME?	0.10075
CUFF.10141	CUFF.10141	-	chr1:152316734-152316984	q1	q2	OK	#NAME?	0.1074
CUFF.101410	CUFF.101410	-	chr21:27877117-27877370	q1	q2	OK	#NAME?	0.10075
CUFF.101411	CUFF.101411	-	chr21:27878751-27878906	q1	q2	OK	#NAME?	0.0366
CUFF.101412	CUFF.101412	-	chr21:27882889-27883050	q1	q2	OK	#NAME?	0.05015
CUFF.101413	CUFF.101413	-	chr21:27886437-27886596	q1	q2	OK	#NAME?	0.0856
CUFF.101414	CUFF.101414	-	chr21:27902404-27902556	q1	q2	OK	#NAME?	0.1074
CUFF.101415	CUFF.101415	-	chr21:27903491-27903651	q1	q2	OK	#NAME?	0.0974
CUFF.101416	CUFF.101416	-	chr21:27904149-27904652	q1	q2	OK	#NAME?	0.009
CUFF.101417	CUFF.101417	-	chr21:27908884-27909046	q1	q2	OK	0.883469	0.47515
CUFF.101418	CUFF.101418	-	chr21:27923621-27923806	q1	q2	OK	#NAME?	0.01955
CUFF.101419	CUFF.101419	-	chr21:27934950-27935110	q1	q2	OK	#NAME?	0.05015
CUFF.10142	CUFF.10142	-	chr1:152317877-152318058	q1	q2	OK	#NAME?	0.1098
CUFF.101420	CUFF.101420	-	chr21:27937406-27937561	q1	q2	OK	#NAME?	0.02285
CUFF.101421	CUFF.101421	-	chr21:27957670-27957908	q1	q2	OK	-1.85224	0.4122
CUFF.101422	CUFF.101422	-	chr21:27958111-27958264	q1	q2	OK	#NAME?	0.01955
CUFF.101423	CUFF.101423	-	chr21:27964320-27964475	q1	q2	OK	#NAME?	0.0213
CUFF.101424	CUFF.101424	-	chr21:27971961-27972133	q1	q2	OK	#NAME?	0.1074
CUFF.101425	CUFF.101425	-	chr21:27985854-27986011	q1	q2	OK	#NAME?	0.0974
CUFF.101426	CUFF.101426	-	chr21:27988964-27989116	q1	q2	OK	#NAME?	0.11285
CUFF.101427	CUFF.101427	-	chr21:27997756-27997949	q1	q2	OK	#NAME?	0.0974
CUFF.101428	CUFF.101428	-	chr21:28007671-28007980	q1	q2	OK	#NAME?	0.0856
CUFF.101429	CUFF.101429	-	chr21:28012437-28012606	q1	q2	OK	#NAME?	0.1098
CUFF.10143	CUFF.10143	-	chr1:152321309-152321500	q1	q2	OK	#NAME?	0.1074
CUFF.101430	CUFF.101430	-	chr21:28013315-28013467	q1	q2	OK	#NAME?	0.1098
CUFF.101431	CUFF.101431	-	chr21:28034502-28034664	q1	q2	OK	#NAME?	0.0366
CUFF.101432	CUFF.101432	-	chr21:28035349-28035704	q1	q2	OK	#NAME?	0.02575
CUFF.101433	CUFF.101433	-	chr21:28041132-28041444	q1	q2	OK	#NAME?	0.1098
CUFF.101434	CUFF.101434	-	chr21:28048000-28048155	q1	q2	OK	#NAME?	0.07065
CUFF.101435	CUFF.101435	-	chr21:28065789-28065941	q1	q2	OK	#NAME?	0.0974
CUFF.101436	CUFF.101436	-	chr21:28074740-28074899	q1	q2	OK	#NAME?	0.0974
CUFF.101437	CUFF.101437	-	chr21:28076229-28076395	q1	q2	OK	#NAME?	0.07065
CUFF.101438	CUFF.101438	-	chr21:28082767-28083018	q1	q2	OK	#NAME?	0.1074
CUFF.101439	CUFF.101439	-	chr21:28087032-28087228	q1	q2	OK	#NAME?	0.0974
CUFF.10144	CUFF.10144	-	chr1:152355716-152356842	q1	q2	NOTEST	-0.610888	1
CUFF.101440	CUFF.101440	-	chr21:28099155-28099310	q1	q2	OK	#NAME?	0.1074
CUFF.101441	CUFF.101441	-	chr21:28102632-28102819	q1	q2	OK	#NAME?	0.10075
CUFF.101442	CUFF.101442	-	chr21:28106502-28106658	q1	q2	OK	#NAME?	0.05015
CUFF.101443	CUFF.101443	-	chr21:28108870-28109090	q1	q2	OK	#NAME?	0.0856
CUFF.101444	CUFF.101444	-	chr21:28113898-28114101	q1	q2	OK	#NAME?	0.05015
CUFF.101445	CUFF.101445	-	chr21:28116414-28116576	q1	q2	OK	#NAME?	0.01955
CUFF.101446	CUFF.101446	-	chr21:28119037-28119298	q1	q2	OK	#NAME?	0.0245
CUFF.101447	CUFF.101447	-	chr21:28120922-28121464	q1	q2	OK	#NAME?	0.02365
CUFF.101448	CUFF.101448	-	chr21:28123061-28123221	q1	q2	OK	#NAME?	0.07065
CUFF.101449	CUFF.101449	-	chr21:28129325-28129486	q1	q2	OK	#NAME?	0.11285
CUFF.10145	CUFF.10145	-	chr1:152388388-152388542	q1	q2	OK	#NAME?	0.1074
CUFF.101450	CUFF.101450	-	chr21:28132581-28132729	q1	q2	OK	#NAME?	0.1074
CUFF.101451	CUFF.101451	-	chr21:28136112-28136265	q1	q2	OK	#NAME?	0.0213
CUFF.101452	CUFF.101452	-	chr21:28140303-28140570	q1	q2	OK	#NAME?	0.0254
CUFF.101453	CUFF.101453	-	chr21:28143755-28143924	q1	q2	OK	#NAME?	0.1098
CUFF.101454	CUFF.101454	-	chr21:28145633-28145806	q1	q2	OK	#NAME?	0.0974
CUFF.101455	CUFF.101455	-	chr21:28148728-28148955	q1	q2	OK	#NAME?	0.02355
CUFF.101456	CUFF.101456	-	chr21:28149970-28150206	q1	q2	OK	#NAME?	0.02305
CUFF.101457	CUFF.101457	-	chr21:28151568-28151721	q1	q2	OK	#NAME?	0.0856
CUFF.101458	CUFF.101458	-	chr21:28151880-28152050	q1	q2	OK	-1.19709	0.48335
CUFF.101459	CUFF.101459	-	chr21:28170164-28170318	q1	q2	OK	#NAME?	0.10075
CUFF.10146	CUFF.10146	-	chr1:152480809-152480985	q1	q2	OK	#NAME?	0.02435
CUFF.101460	CUFF.101460	-	chr21:28177003-28177201	q1	q2	OK	#NAME?	0.0213
CUFF.101461	CUFF.101461	-	chr21:28203466-28203695	q1	q2	OK	#NAME?	0.0213
CUFF.101462	CUFF.101462	-	chr21:28223155-28223313	q1	q2	OK	#NAME?	0.1074
CUFF.101463	CUFF.101463	-	chr21:28225026-28225267	q1	q2	OK	-1.68065	0.4432
CUFF.101464	CUFF.101464	-	chr21:28227568-28227794	q1	q2	OK	#NAME?	0.11285
CUFF.101465	CUFF.101465	-	chr21:28239502-28239654	q1	q2	OK	#NAME?	0.05015
CUFF.101466	CUFF.101466	-	chr21:28240355-28240740	q1	q2	OK	#NAME?	0.1098
CUFF.101467	CUFF.101467	-	chr21:28241800-28241951	q1	q2	OK	#NAME?	0.0856
CUFF.101468	CUFF.101468	-	chr21:28250679-28250837	q1	q2	OK	#NAME?	0.1098
CUFF.101469	CUFF.101469	-	chr21:28259902-28260069	q1	q2	OK	#NAME?	0.0974
CUFF.10147	CUFF.10147	-	chr1:152516765-152516930	q1	q2	OK	#NAME?	0.11285
CUFF.101470	CUFF.101470	-	chr21:28261590-28261772	q1	q2	OK	#NAME?	0.1098
CUFF.101471	CUFF.101471	-	chr21:28266361-28266525	q1	q2	OK	#NAME?	0.1074
CUFF.101472	CUFF.101472	-	chr21:28272007-28272200	q1	q2	OK	#NAME?	0.1098
CUFF.101473	CUFF.101473	-	chr21:28275610-28275773	q1	q2	OK	#NAME?	0.011
CUFF.101474	CUFF.101474	-	chr21:28283783-28283949	q1	q2	OK	#NAME?	0.0366
CUFF.101475	CUFF.101475	-	chr21:28284116-28284270	q1	q2	OK	#NAME?	0.0366
CUFF.101476	CUFF.101476	-	chr21:28287088-28287244	q1	q2	OK	#NAME?	0.10075
CUFF.101477	CUFF.101477	-	chr21:28300258-28300411	q1	q2	OK	#NAME?	0.10075
CUFF.101478	CUFF.101478	-	chr21:28307499-28307653	q1	q2	OK	#NAME?	0.1098
CUFF.101479	CUFF.101479	-	chr21:28310335-28310492	q1	q2	OK	#NAME?	0.11285
CUFF.10148	CUFF.10148	-	chr1:152627379-152627535	q1	q2	OK	#NAME?	0.0366
CUFF.101480	CUFF.101480	-	chr21:28316253-28316432	q1	q2	OK	-1.18804	0.24795
CUFF.101481	CUFF.101481	-	chr21:28321117-28321300	q1	q2	OK	#NAME?	0.0974
CUFF.101482	CUFF.101482	-	chr21:28321562-28321769	q1	q2	OK	#NAME?	0.011
CUFF.101483	CUFF.101483	-	chr21:28321924-28322077	q1	q2	OK	#NAME?	0.1074
CUFF.101484	CUFF.101484	-	chr21:28323361-28323515	q1	q2	OK	#NAME?	0.11285
CUFF.101485	CUFF.101485	-	chr21:28325455-28325717	q1	q2	OK	#NAME?	0.1098
CUFF.101486	CUFF.101486	-	chr21:28326020-28326190	q1	q2	OK	#NAME?	0.0856
CUFF.101487	CUFF.101487	-	chr21:28326759-28326910	q1	q2	OK	#NAME?	0.11285
CUFF.101488	CUFF.101488	-	chr21:28328408-28328567	q1	q2	OK	#NAME?	0.1098
CUFF.101489	CUFF.101489	-	chr21:28328672-28328948	q1	q2	OK	#NAME?	0.1074
CUFF.10149	CUFF.10149	-	chr1:152678981-152679204	q1	q2	OK	#NAME?	0.0974
CUFF.101490	CUFF.101490	-	chr21:28329108-28329302	q1	q2	OK	-0.481461	0.497
CUFF.101491	CUFF.101491	-	chr21:28330583-28330742	q1	q2	OK	#NAME?	0.0856
CUFF.101492	CUFF.101492	-	chr21:28331853-28332474	q1	q2	OK	-0.151598	0.92865
CUFF.101493	CUFF.101493	-	chr21:28332865-28333027	q1	q2	OK	#NAME?	0.1074
CUFF.101494	CUFF.101494	-	chr21:28339957-28340236	q1	q2	OK	#NAME?	0.1074
CUFF.101495	CUFF.101495	-	chr21:28347147-28347312	q1	q2	OK	#NAME?	0.0974
CUFF.101496	CUFF.101496	-	chr21:28349826-28350179	q1	q2	OK	#NAME?	0.02435
CUFF.101497	CUFF.101497	-	chr21:28351353-28351542	q1	q2	OK	#NAME?	0.011
CUFF.101498	CUFF.101498	-	chr21:28353041-28353273	q1	q2	OK	#NAME?	0.07065
CUFF.101499	CUFF.101499	-	chr21:28353682-28353834	q1	q2	OK	#NAME?	0.1098
CUFF.1015	CUFF.1015	-	chr1:12396367-12396580	q1	q2	OK	#NAME?	0.02355
CUFF.10150	CUFF.10150	-	chr1:152689173-152689339	q1	q2	OK	#NAME?	0.11285
CUFF.101500	CUFF.101500	-	chr21:28355777-28355934	q1	q2	OK	#NAME?	0.0974
CUFF.101501	CUFF.101501	-	chr21:28358613-28358772	q1	q2	OK	#NAME?	0.10075
CUFF.101502	CUFF.101502	-	chr21:28361182-28361378	q1	q2	OK	#NAME?	0.0856
CUFF.101503	CUFF.101503	-	chr21:28361539-28361701	q1	q2	OK	#NAME?	0.07065
CUFF.101504	CUFF.101504	-	chr21:28363373-28363534	q1	q2	OK	#NAME?	0.11285
CUFF.101505	CUFF.101505	-	chr21:28364266-28364451	q1	q2	OK	#NAME?	0.02285
CUFF.101506	CUFF.101506	-	chr21:28365514-28365811	q1	q2	OK	-0.304984	0.3393
CUFF.101507	CUFF.101507	-	chr21:28366845-28367226	q1	q2	OK	0.941468	0.65285
CUFF.101508	CUFF.101508	-	chr21:28367752-28367908	q1	q2	OK	#NAME?	0.0856
CUFF.101509	CUFF.101509	-	chr21:28368045-28368647	q1	q2	OK	-0.276145	0.90415
CUFF.10151	CUFF.10151	-	chr1:152839707-152839937	q1	q2	OK	#NAME?	0.0213
CUFF.101510	CUFF.101510	-	chr21:28369563-28370207	q1	q2	OK	1.18337	0.598
CUFF.101511	CUFF.101511	-	chr21:28372319-28372474	q1	q2	OK	#NAME?	0.1074
CUFF.101512	CUFF.101512	-	chr21:28373434-28373767	q1	q2	OK	#NAME?	0.0213
CUFF.101513	CUFF.101513	-	chr21:28373992-28374532	q1	q2	OK	-1.04483	0.59435
CUFF.101514	CUFF.101514	-	chr21:28375312-28375550	q1	q2	OK	#NAME?	0.1074
CUFF.101515	CUFF.101515	-	chr21:28376586-28376744	q1	q2	OK	#NAME?	0.05015
CUFF.101516	CUFF.101516	-	chr21:28377648-28378116	q1	q2	OK	0.0118995	0.96555
CUFF.101517	CUFF.101517	-	chr21:28378226-28378517	q1	q2	OK	#NAME?	0.02365
CUFF.101518	CUFF.101518	-	chr21:28378853-28379321	q1	q2	OK	-1.38111	0.50705
CUFF.101519	CUFF.101519	-	chr21:28379373-28379741	q1	q2	OK	#NAME?	0.02305
CUFF.10152	CUFF.10152	-	chr1:152918213-152918404	q1	q2	OK	-1.21727	0.51775
CUFF.101520	CUFF.101520	-	chr21:28381411-28381563	q1	q2	OK	#NAME?	0.1098
CUFF.101521	CUFF.101521	-	chr21:28381727-28381990	q1	q2	OK	#NAME?	0.01955
CUFF.101522	CUFF.101522	-	chr21:28384302-28384839	q1	q2	OK	-0.557416	0.78945
CUFF.101523	CUFF.101523	-	chr21:28385479-28385818	q1	q2	OK	-1.63086	0.41605
CUFF.101524	CUFF.101524	-	chr21:28386869-28387122	q1	q2	OK	#NAME?	0.0366
CUFF.101525	CUFF.101525	-	chr21:28387568-28387726	q1	q2	OK	#NAME?	0.10075
CUFF.101526	CUFF.101526	-	chr21:28389126-28389308	q1	q2	OK	#NAME?	0.025
CUFF.101527	CUFF.101527	-	chr21:28389807-28389978	q1	q2	OK	#NAME?	0.0974
CUFF.101528	CUFF.101528	-	chr21:28390182-28390402	q1	q2	OK	#NAME?	0.02435
CUFF.101529	CUFF.101529	-	chr21:28390934-28391091	q1	q2	OK	#NAME?	0.0856
CUFF.10153	CUFF.10153	-	chr1:152942574-152942773	q1	q2	OK	#NAME?	0.01955
CUFF.101530	CUFF.101530	-	chr21:28392786-28392941	q1	q2	OK	#NAME?	0.11285
CUFF.101531	CUFF.101531	-	chr21:28394562-28394717	q1	q2	OK	#NAME?	0.0213
CUFF.101532	CUFF.101532	-	chr21:28395041-28395203	q1	q2	OK	#NAME?	0.07065
CUFF.101533	CUFF.101533	-	chr21:28396467-28396625	q1	q2	OK	#NAME?	0.11285
CUFF.101534	CUFF.101534	-	chr21:28397586-28398349	q1	q2	OK	0.173192	0.93905
CUFF.101535	CUFF.101535	-	chr21:28399859-28400023	q1	q2	OK	#NAME?	0.0856
CUFF.101536	CUFF.101536	-	chr21:28400454-28400691	q1	q2	OK	#NAME?	0.02055
CUFF.101537	CUFF.101537	-	chr21:28400784-28401006	q1	q2	OK	#NAME?	0.07065
CUFF.101538	CUFF.101538	-	chr21:28401064-28401236	q1	q2	OK	#NAME?	0.10075
CUFF.101539	CUFF.101539	-	chr21:28401569-28401724	q1	q2	OK	#NAME?	0.1098
CUFF.10154	CUFF.10154	-	chr1:152963107-152963285	q1	q2	OK	#NAME?	0.0856
CUFF.101540	CUFF.101540	-	chr21:28402329-28402648	q1	q2	OK	#NAME?	0.1074
CUFF.101541	CUFF.101541	-	chr21:28403903-28404211	q1	q2	OK	#NAME?	0.0217
CUFF.101542	CUFF.101542	-	chr21:28406144-28406311	q1	q2	OK	#NAME?	0.01955
CUFF.101543	CUFF.101543	-	chr21:28407173-28407372	q1	q2	OK	#NAME?	0.011
CUFF.101544	CUFF.101544	-	chr21:28408739-28408983	q1	q2	OK	#NAME?	0.02355
CUFF.101545	CUFF.101545	-	chr21:28411578-28411814	q1	q2	OK	#NAME?	0.01955
CUFF.101546	CUFF.101546	-	chr21:28412532-28412728	q1	q2	OK	#NAME?	0.0974
CUFF.101547	CUFF.101547	-	chr21:28414520-28414685	q1	q2	OK	#NAME?	0.0974
CUFF.101548	CUFF.101548	-	chr21:28415136-28415297	q1	q2	OK	#NAME?	0.11285
CUFF.101549	CUFF.101549	-	chr21:28416500-28416658	q1	q2	OK	-0.0446117	0.50215
CUFF.10155	CUFF.10155	-	chr1:152963925-152964125	q1	q2	OK	#NAME?	0.00495
CUFF.101550	CUFF.101550	-	chr21:28417504-28417903	q1	q2	OK	0.101021	0.9468
CUFF.101551	CUFF.101551	-	chr21:28418290-28418587	q1	q2	OK	#NAME?	0.02045
CUFF.101552	CUFF.101552	-	chr21:28419755-28419909	q1	q2	OK	#NAME?	0.1098
CUFF.101553	CUFF.101553	-	chr21:28420487-28420694	q1	q2	OK	#NAME?	0.01955
CUFF.101554	CUFF.101554	-	chr21:28422877-28423105	q1	q2	OK	1.86829	0.43655
CUFF.101555	CUFF.101555	-	chr21:28423713-28423979	q1	q2	OK	#NAME?	0.1074
CUFF.101556	CUFF.101556	-	chr21:28424371-28424525	q1	q2	OK	#NAME?	0.1098
CUFF.101557	CUFF.101557	-	chr21:28425714-28425866	q1	q2	OK	#NAME?	0.0856
CUFF.101558	CUFF.101558	-	chr21:28428496-28428658	q1	q2	OK	#NAME?	0.11285
CUFF.101559	CUFF.101559	-	chr21:28428708-28428894	q1	q2	OK	#NAME?	0.0254
CUFF.10156	CUFF.10156	-	chr1:152989926-152990084	q1	q2	OK	#NAME?	0.05015
CUFF.101560	CUFF.101560	-	chr21:28430294-28430448	q1	q2	OK	#NAME?	0.11285
CUFF.101561	CUFF.101561	-	chr21:28431963-28432165	q1	q2	OK	#NAME?	0.10075
CUFF.101562	CUFF.101562	-	chr21:28433637-28433802	q1	q2	OK	#NAME?	0.1098
CUFF.101563	CUFF.101563	-	chr21:28434930-28435156	q1	q2	OK	#NAME?	0.0254
CUFF.101564	CUFF.101564	-	chr21:28435432-28435733	q1	q2	OK	0.194954	0.479
CUFF.101565	CUFF.101565	-	chr21:28436286-28436581	q1	q2	OK	#NAME?	0.0213
CUFF.101566	CUFF.101566	-	chr21:28437197-28437543	q1	q2	OK	#NAME?	0.011
CUFF.101567	CUFF.101567	-	chr21:28437877-28438143	q1	q2	OK	-0.513206	0.61505
CUFF.101568	CUFF.101568	-	chr21:28439165-28439436	q1	q2	OK	#NAME?	0.0366
CUFF.101569	CUFF.101569	-	chr21:28440364-28440777	q1	q2	OK	0.157274	0.93345
CUFF.10157	CUFF.10157	-	chr1:153030971-153031218	q1	q2	OK	#NAME?	0.11285
CUFF.101570	CUFF.101570	-	chr21:28441105-28441257	q1	q2	OK	#NAME?	0.1098
CUFF.101571	CUFF.101571	-	chr21:28441663-28442224	q1	q2	OK	-2.91755	0.33485
CUFF.101572	CUFF.101572	-	chr21:28443148-28443304	q1	q2	OK	#NAME?	0.11285
CUFF.101573	CUFF.101573	-	chr21:28445010-28445420	q1	q2	OK	-1.06458	0.4317
CUFF.101574	CUFF.101574	-	chr21:28447314-28447683	q1	q2	OK	#NAME?	0.0263
CUFF.101575	CUFF.101575	-	chr21:28450534-28450762	q1	q2	OK	-1.65527	0.423
CUFF.101576	CUFF.101576	-	chr21:28453007-28453214	q1	q2	OK	#NAME?	0.05015
CUFF.101577	CUFF.101577	-	chr21:28455400-28455593	q1	q2	OK	0.282156	0.45945
CUFF.101578	CUFF.101578	-	chr21:28459410-28459750	q1	q2	OK	#NAME?	0.025
CUFF.101579	CUFF.101579	-	chr21:28460083-28460283	q1	q2	OK	#NAME?	0.10075
CUFF.10158	CUFF.10158	-	chr1:153081797-153081958	q1	q2	OK	#NAME?	0.0366
CUFF.101580	CUFF.101580	-	chr21:28463813-28464125	q1	q2	OK	-1.31388	0.3303
CUFF.101581	CUFF.101581	-	chr21:28468891-28469444	q1	q2	OK	#NAME?	0.025
CUFF.101582	CUFF.101582	-	chr21:28473064-28473252	q1	q2	OK	#NAME?	0.1074
CUFF.101583	CUFF.101583	-	chr21:28474223-28474471	q1	q2	OK	#NAME?	0.0258
CUFF.101584	CUFF.101584	-	chr21:28476700-28476936	q1	q2	OK	-1.67167	0.4216
CUFF.101585	CUFF.101585	-	chr21:28479607-28479956	q1	q2	OK	#NAME?	0.01955
CUFF.101586	CUFF.101586	-	chr21:28481119-28481278	q1	q2	OK	#NAME?	0.07065
CUFF.101587	CUFF.101587	-	chr21:28483114-28483425	q1	q2	OK	#NAME?	0.0856
CUFF.101588	CUFF.101588	-	chr21:28489990-28490145	q1	q2	OK	#NAME?	0.0856
CUFF.101589	CUFF.101589	-	chr21:28493847-28494143	q1	q2	OK	0.783144	0.57355
CUFF.10159	CUFF.10159	-	chr1:153297463-153297664	q1	q2	OK	#NAME?	0.1074
CUFF.101590	CUFF.101590	-	chr21:28496949-28497143	q1	q2	OK	#NAME?	0.1098
CUFF.101591	CUFF.101591	-	chr21:28498884-28499252	q1	q2	OK	-2.80245	0.3529
CUFF.101592	CUFF.101592	-	chr21:28500785-28500940	q1	q2	OK	1.49858	0.4595
CUFF.101593	CUFF.101593	-	chr21:28503808-28504049	q1	q2	OK	-0.52632	0.78375
CUFF.101594	CUFF.101594	-	chr21:28511343-28511543	q1	q2	OK	0.367612	0.49485
CUFF.101595	CUFF.101595	-	chr21:28514120-28514432	q1	q2	OK	#NAME?	0.10075
CUFF.101596	CUFF.101596	-	chr21:28515915-28516176	q1	q2	OK	#NAME?	0.1074
CUFF.101597	CUFF.101597	-	chr21:28520241-28520463	q1	q2	OK	#NAME?	0.0366
CUFF.101598	CUFF.101598	-	chr21:28526387-28526541	q1	q2	OK	#NAME?	0.0856
CUFF.101599	CUFF.101599	-	chr21:28527185-28527441	q1	q2	OK	#NAME?	0.0366
CUFF.1016	CUFF.1016	-	chr1:12401469-12401660	q1	q2	OK	#NAME?	0.02285
CUFF.10160	CUFF.10160	-	chr1:153350559-153350749	q1	q2	OK	#NAME?	0.02295
CUFF.101600	CUFF.101600	-	chr21:28528877-28529030	q1	q2	OK	#NAME?	0.0974
CUFF.101601	CUFF.101601	-	chr21:28530828-28530990	q1	q2	OK	#NAME?	0.10075
CUFF.101602	CUFF.101602	-	chr21:28533344-28533904	q1	q2	OK	0.94876	0.6627
CUFF.101603	CUFF.101603	-	chr21:28535022-28535289	q1	q2	OK	-0.514275	0.79175
CUFF.101604	CUFF.101604	-	chr21:28535392-28535766	q1	q2	OK	1.83302	0.32485
CUFF.101605	CUFF.101605	-	chr21:28535881-28536074	q1	q2	OK	#NAME?	0.0856
CUFF.101606	CUFF.101606	-	chr21:28536629-28536856	q1	q2	OK	#NAME?	0.011
CUFF.101607	CUFF.101607	-	chr21:28537017-28537363	q1	q2	OK	0.0959552	0.4924
CUFF.101608	CUFF.101608	-	chr21:28538395-28538641	q1	q2	OK	#NAME?	0.05015
CUFF.101609	CUFF.101609	-	chr21:28539854-28540015	q1	q2	OK	#NAME?	0.1098
CUFF.10161	CUFF.10161	-	chr1:153395648-153395809	q1	q2	OK	#NAME?	0.10075
CUFF.101610	CUFF.101610	-	chr21:28540979-28541132	q1	q2	OK	#NAME?	0.1098
CUFF.101611	CUFF.101611	-	chr21:28543153-28543732	q1	q2	OK	-1.59676	0.4517
CUFF.101612	CUFF.101612	-	chr21:28545347-28546428	q1	q2	OK	-0.242634	0.9124
CUFF.101613	CUFF.101613	-	chr21:28546684-28546923	q1	q2	OK	-1.85404	0.4122
CUFF.101614	CUFF.101614	-	chr21:28547129-28547587	q1	q2	OK	-0.849402	0.5605
CUFF.101615	CUFF.101615	-	chr21:28548516-28548906	q1	q2	OK	0.872295	0.67565
CUFF.101616	CUFF.101616	-	chr21:28550796-28550958	q1	q2	OK	#NAME?	0.1074
CUFF.101617	CUFF.101617	-	chr21:28552258-28552497	q1	q2	OK	#NAME?	0.0258
CUFF.101618	CUFF.101618	-	chr21:28552855-28553025	q1	q2	OK	#NAME?	0.02305
CUFF.101619	CUFF.101619	-	chr21:28553782-28554136	q1	q2	OK	#NAME?	0.02465
CUFF.10162	CUFF.10162	-	chr1:153440826-153440988	q1	q2	OK	#NAME?	0.0974
CUFF.101620	CUFF.101620	-	chr21:28555176-28555331	q1	q2	OK	#NAME?	0.1074
CUFF.101621	CUFF.101621	-	chr21:28558981-28559195	q1	q2	OK	#NAME?	0.01955
CUFF.101622	CUFF.101622	-	chr21:28560373-28560605	q1	q2	OK	#NAME?	0.0366
CUFF.101623	CUFF.101623	-	chr21:28560672-28561074	q1	q2	OK	#NAME?	0.02065
CUFF.101624	CUFF.101624	-	chr21:28561187-28561402	q1	q2	OK	0.399029	0.5233
CUFF.101625	CUFF.101625	-	chr21:28562709-28562860	q1	q2	OK	#NAME?	0.11285
CUFF.101626	CUFF.101626	-	chr21:28565238-28565498	q1	q2	OK	#NAME?	0.02305
CUFF.101627	CUFF.101627	-	chr21:28565590-28565789	q1	q2	OK	#NAME?	0.011
CUFF.101628	CUFF.101628	-	chr21:28566587-28566843	q1	q2	OK	#NAME?	0.11285
CUFF.101629	CUFF.101629	-	chr21:28567956-28568325	q1	q2	OK	1.16691	0.51165
CUFF.10163	CUFF.10163	-	chr1:153468166-153468335	q1	q2	OK	#NAME?	0.1074
CUFF.101630	CUFF.101630	-	chr21:28568621-28568783	q1	q2	OK	#NAME?	0.05015
CUFF.101631	CUFF.101631	-	chr21:28570238-28570400	q1	q2	OK	#NAME?	0.11285
CUFF.101632	CUFF.101632	-	chr21:28571790-28572167	q1	q2	OK	#NAME?	0.0158
CUFF.101633	CUFF.101633	-	chr21:28575807-28576039	q1	q2	OK	-1.72521	0.42885
CUFF.101634	CUFF.101634	-	chr21:28582046-28582221	q1	q2	OK	#NAME?	0.02435
CUFF.101635	CUFF.101635	-	chr21:28597873-28598060	q1	q2	OK	#NAME?	0.11285
CUFF.101636	CUFF.101636	-	chr21:28598122-28598288	q1	q2	OK	#NAME?	0.1074
CUFF.101637	CUFF.101637	-	chr21:28598759-28598917	q1	q2	OK	#NAME?	0.0974
CUFF.101638	CUFF.101638	-	chr21:28601046-28601206	q1	q2	OK	#NAME?	0.11285
CUFF.101639	CUFF.101639	-	chr21:28605250-28605403	q1	q2	OK	#NAME?	0.07065
CUFF.10164	CUFF.10164	-	chr1:153505100-153505341	q1	q2	OK	-3.13437	0.30005
CUFF.101640	CUFF.101640	-	chr21:28605926-28606104	q1	q2	OK	#NAME?	0.11285
CUFF.101641	CUFF.101641	-	chr21:28607623-28607790	q1	q2	OK	#NAME?	0.10075
CUFF.101642	CUFF.101642	-	chr21:28615688-28615913	q1	q2	OK	#NAME?	0.0856
CUFF.101643	CUFF.101643	-	chr21:28629027-28629183	q1	q2	OK	#NAME?	0.11285
CUFF.101644	CUFF.101644	-	chr21:28635595-28635751	q1	q2	OK	#NAME?	0.07065
CUFF.101645	CUFF.101645	-	chr21:28636231-28636386	q1	q2	OK	#NAME?	0.1074
CUFF.101646	CUFF.101646	-	chr21:28636722-28637069	q1	q2	OK	#NAME?	0.02575
CUFF.101647	CUFF.101647	-	chr21:28638259-28638461	q1	q2	OK	#NAME?	0.0974
CUFF.101648	CUFF.101648	-	chr21:28638995-28639311	q1	q2	OK	#NAME?	0.02355
CUFF.101649	CUFF.101649	-	chr21:28649324-28649500	q1	q2	OK	#NAME?	0.1098
CUFF.10165	CUFF.10165	-	chr1:153534624-153534813	q1	q2	OK	1.33919	0.29595
CUFF.101650	CUFF.101650	-	chr21:28650667-28651059	q1	q2	OK	0.161369	0.9272
CUFF.101651	CUFF.101651	-	chr21:28652023-28652183	q1	q2	OK	#NAME?	0.0366
CUFF.101652	CUFF.101652	-	chr21:28652467-28652621	q1	q2	OK	#NAME?	0.01955
CUFF.101653	CUFF.101653	-	chr21:28653860-28654019	q1	q2	OK	#NAME?	0.10075
CUFF.101654	CUFF.101654	-	chr21:28661234-28661479	q1	q2	OK	#NAME?	0.01955
CUFF.101655	CUFF.101655	-	chr21:28664118-28664283	q1	q2	OK	#NAME?	0.0856
CUFF.101656	CUFF.101656	-	chr21:28665193-28665409	q1	q2	OK	#NAME?	0.10075
CUFF.101657	CUFF.101657	-	chr21:28666402-28666669	q1	q2	OK	#NAME?	0.0258
CUFF.101658	CUFF.101658	-	chr21:28671177-28671544	q1	q2	OK	#NAME?	0.0259
CUFF.101659	CUFF.101659	-	chr21:28672882-28673291	q1	q2	OK	-1.40143	0.4238
CUFF.10166	CUFF.10166	-	chr1:153543635-153543817	q1	q2	OK	-1.35112	0.4613
CUFF.101660	CUFF.101660	-	chr21:28675420-28675628	q1	q2	OK	#NAME?	0.0213
CUFF.101661	CUFF.101661	-	chr21:28683237-28683657	q1	q2	OK	#NAME?	0.02465
CUFF.101662	CUFF.101662	-	chr21:28685049-28685221	q1	q2	OK	#NAME?	0.1098
CUFF.101663	CUFF.101663	-	chr21:28687574-28687912	q1	q2	OK	#NAME?	0.02435
CUFF.101664	CUFF.101664	-	chr21:28689729-28689920	q1	q2	OK	#NAME?	0.05015
CUFF.101665	CUFF.101665	-	chr21:28695334-28695520	q1	q2	OK	#NAME?	0.0245
CUFF.101666	CUFF.101666	-	chr21:28701392-28701545	q1	q2	OK	#NAME?	0.1074
CUFF.101667	CUFF.101667	-	chr21:28703162-28703406	q1	q2	OK	0.837918	0.6929
CUFF.101668	CUFF.101668	-	chr21:28703594-28703943	q1	q2	OK	#NAME?	0.0187
CUFF.101669	CUFF.101669	-	chr21:28704526-28704691	q1	q2	OK	#NAME?	0.05015
CUFF.10167	CUFF.10167	-	chr1:153583070-153583225	q1	q2	OK	#NAME?	0.10075
CUFF.101670	CUFF.101670	-	chr21:28705805-28705962	q1	q2	OK	#NAME?	0.10075
CUFF.101671	CUFF.101671	-	chr21:28706115-28706276	q1	q2	OK	#NAME?	0.11285
CUFF.101672	CUFF.101672	-	chr21:28710517-28710769	q1	q2	OK	#NAME?	0.0245
CUFF.101673	CUFF.101673	-	chr21:28713495-28713669	q1	q2	OK	#NAME?	0.0856
CUFF.101674	CUFF.101674	-	chr21:28716018-28716435	q1	q2	OK	#NAME?	0.0263
CUFF.101675	CUFF.101675	-	chr21:28723231-28723537	q1	q2	OK	#NAME?	0.1074
CUFF.101676	CUFF.101676	-	chr21:28724152-28724320	q1	q2	OK	-1.3819	0.4644
CUFF.101677	CUFF.101677	-	chr21:28725794-28725961	q1	q2	OK	#NAME?	0.0366
CUFF.101678	CUFF.101678	-	chr21:28726950-28727287	q1	q2	OK	-0.0103632	0.97005
CUFF.101679	CUFF.101679	-	chr21:28728376-28728543	q1	q2	OK	#NAME?	0.1098
CUFF.10168	CUFF.10168	-	chr1:153585646-153585866	q1	q2	OK	#NAME?	0.011
CUFF.101680	CUFF.101680	-	chr21:28728939-28729097	q1	q2	OK	#NAME?	0.1074
CUFF.101681	CUFF.101681	-	chr21:28731574-28731729	q1	q2	OK	#NAME?	0.10075
CUFF.101682	CUFF.101682	-	chr21:28733173-28733495	q1	q2	OK	#NAME?	0.02195
CUFF.101683	CUFF.101683	-	chr21:28735627-28735788	q1	q2	OK	#NAME?	0.10075
CUFF.101684	CUFF.101684	-	chr21:28738109-28738410	q1	q2	OK	1.93192	0.28155
CUFF.101685	CUFF.101685	-	chr21:28740445-28740868	q1	q2	OK	-0.65178	0.5883
CUFF.101686	CUFF.101686	-	chr21:28742458-28742825	q1	q2	OK	#NAME?	0.02285
CUFF.101687	CUFF.101687	-	chr21:28743158-28743427	q1	q2	OK	#NAME?	0.0366
CUFF.101688	CUFF.101688	-	chr21:28743534-28743695	q1	q2	OK	#NAME?	0.11285
CUFF.101689	CUFF.101689	-	chr21:28743779-28744283	q1	q2	OK	0.0302563	0.4623
CUFF.10169	CUFF.10169	-	chr1:153586361-153586515	q1	q2	OK	#NAME?	0.0856
CUFF.101690	CUFF.101690	-	chr21:28744972-28745115	q1	q2	OK	#NAME?	0.1074
CUFF.101691	CUFF.101691	-	chr21:28745342-28745497	q1	q2	OK	#NAME?	0.1074
CUFF.101692	CUFF.101692	-	chr21:28745576-28745732	q1	q2	OK	#NAME?	0.10075
CUFF.101693	CUFF.101693	-	chr21:28746737-28746971	q1	q2	OK	#NAME?	0.0213
CUFF.101694	CUFF.101694	-	chr21:28747666-28747949	q1	q2	OK	#NAME?	0.11285
CUFF.101695	CUFF.101695	-	chr21:28748539-28748820	q1	q2	OK	0.472506	0.5797
CUFF.101696	CUFF.101696	-	chr21:28757502-28757996	q1	q2	OK	#NAME?	0.0224
CUFF.101697	CUFF.101697	-	chr21:28758244-28758431	q1	q2	OK	#NAME?	0.01955
CUFF.101698	CUFF.101698	-	chr21:28761753-28761923	q1	q2	OK	#NAME?	0.05015
CUFF.101699	CUFF.101699	-	chr21:28766357-28766516	q1	q2	OK	#NAME?	0.0856
CUFF.1017	CUFF.1017	-	chr1:12402026-12402181	q1	q2	OK	#NAME?	0.10075
CUFF.10170	CUFF.10170	-	chr1:153587090-153587254	q1	q2	OK	#NAME?	0.11285
CUFF.101700	CUFF.101700	-	chr21:28768012-28768193	q1	q2	OK	#NAME?	0.1074
CUFF.101701	CUFF.101701	-	chr21:28768806-28768997	q1	q2	OK	#NAME?	0.10075
CUFF.101702	CUFF.101702	-	chr21:28770335-28770502	q1	q2	OK	#NAME?	0.1074
CUFF.101703	CUFF.101703	-	chr21:28774165-28774326	q1	q2	OK	#NAME?	0.11285
CUFF.101704	CUFF.101704	-	chr21:28774632-28774795	q1	q2	OK	#NAME?	0.11285
CUFF.101705	CUFF.101705	-	chr21:28775520-28775692	q1	q2	OK	#NAME?	0.0856
CUFF.101706	CUFF.101706	-	chr21:28775998-28776154	q1	q2	OK	#NAME?	0.11285
CUFF.101707	CUFF.101707	-	chr21:28778417-28778718	q1	q2	OK	#NAME?	0.10075
CUFF.101708	CUFF.101708	-	chr21:28779422-28779571	q1	q2	OK	#NAME?	0.1098
CUFF.101709	CUFF.101709	-	chr21:28792158-28792313	q1	q2	OK	#NAME?	0.011
CUFF.10171	CUFF.10171	-	chr1:153592401-153592593	q1	q2	OK	#NAME?	0.0258
CUFF.101710	CUFF.101710	-	chr21:28809359-28809563	q1	q2	OK	#NAME?	0.0856
CUFF.101711	CUFF.101711	-	chr21:28811153-28811636	q1	q2	OK	-0.548561	0.79915
CUFF.101712	CUFF.101712	-	chr21:28812250-28812403	q1	q2	OK	#NAME?	0.1098
CUFF.101713	CUFF.101713	-	chr21:28820101-28820256	q1	q2	OK	#NAME?	0.1098
CUFF.101714	CUFF.101714	-	chr21:28831437-28831797	q1	q2	OK	0.251919	0.90685
CUFF.101715	CUFF.101715	-	chr21:28832656-28832810	q1	q2	OK	#NAME?	0.11285
CUFF.101716	CUFF.101716	-	chr21:28842717-28842895	q1	q2	OK	#NAME?	0.05015
CUFF.101717	CUFF.101717	-	chr21:28872878-28873254	q1	q2	OK	-1.83491	0.4147
CUFF.101718	CUFF.101718	-	chr21:28876983-28877427	q1	q2	OK	-2.5294	0.2535
CUFF.101719	CUFF.101719	-	chr21:28878139-28878318	q1	q2	OK	#NAME?	0.05015
CUFF.10172	CUFF.10172	-	chr1:153594127-153594558	q1	q2	OK	#NAME?	0.02305
CUFF.101720	CUFF.101720	-	chr21:28900426-28900620	q1	q2	OK	#NAME?	0.011
CUFF.101721	CUFF.101721	-	chr21:28924235-28924386	q1	q2	OK	#NAME?	0.07065
CUFF.101722	CUFF.101722	-	chr21:28937604-28937767	q1	q2	OK	#NAME?	0.1098
CUFF.101723	CUFF.101723	-	chr21:28960568-28960717	q1	q2	OK	#NAME?	0.1074
CUFF.101724	CUFF.101724	-	chr21:28961777-28961927	q1	q2	OK	#NAME?	0.1098
CUFF.101725	CUFF.101725	-	chr21:28962892-28963052	q1	q2	OK	#NAME?	0.07065
CUFF.101726	CUFF.101726	-	chr21:28964006-28964168	q1	q2	OK	#NAME?	0.0856
CUFF.101727	CUFF.101727	-	chr21:28974438-28974713	q1	q2	OK	#NAME?	0.02435
CUFF.101728	CUFF.101728	-	chr21:28976049-28976325	q1	q2	OK	#NAME?	0.11285
CUFF.101729	CUFF.101729	-	chr21:28981704-28981872	q1	q2	OK	#NAME?	0.1074
CUFF.10173	CUFF.10173	-	chr1:153602207-153602360	q1	q2	OK	#NAME?	0.1098
CUFF.101730	CUFF.101730	-	chr21:28987306-28987508	q1	q2	OK	#NAME?	0.1098
CUFF.101731	CUFF.101731	-	chr21:29002367-29002509	q1	q2	OK	#NAME?	0.1074
CUFF.101732	CUFF.101732	-	chr21:29005922-29006082	q1	q2	OK	#NAME?	0.11285
CUFF.101733	CUFF.101733	-	chr21:29015031-29015187	q1	q2	OK	#NAME?	0.0366
CUFF.101734	CUFF.101734	-	chr21:29040357-29040509	q1	q2	OK	#NAME?	0.11285
CUFF.101735	CUFF.101735	-	chr21:29040597-29040764	q1	q2	OK	-0.756286	0.41255
CUFF.101736	CUFF.101736	-	chr21:29041943-29042112	q1	q2	OK	#NAME?	0.07065
CUFF.101737	CUFF.101737	-	chr21:29046295-29046858	q1	q2	OK	-0.97427	0.5467
CUFF.101738	CUFF.101738	-	chr21:29053188-29053366	q1	q2	OK	#NAME?	0.0856
CUFF.101739	CUFF.101739	-	chr21:29057423-29057600	q1	q2	OK	#NAME?	0.0366
CUFF.10174	CUFF.10174	-	chr1:153604355-153604512	q1	q2	OK	2.20375	0.3485
CUFF.101740	CUFF.101740	-	chr21:29062625-29062963	q1	q2	OK	#NAME?	0.02305
CUFF.101741	CUFF.101741	-	chr21:29069711-29069877	q1	q2	OK	#NAME?	0.11285
CUFF.101742	CUFF.101742	-	chr21:29097542-29097698	q1	q2	OK	#NAME?	0.1098
CUFF.101743	CUFF.101743	-	chr21:29104733-29104951	q1	q2	OK	#NAME?	0.11285
CUFF.101744	CUFF.101744	-	chr21:29112597-29112874	q1	q2	OK	#NAME?	0.0224
CUFF.101745	CUFF.101745	-	chr21:29120743-29120900	q1	q2	OK	#NAME?	0.02435
CUFF.101746	CUFF.101746	-	chr21:29129134-29129404	q1	q2	OK	#NAME?	0.1098
CUFF.101747	CUFF.101747	-	chr21:29136011-29136164	q1	q2	OK	#NAME?	0.11285
CUFF.101748	CUFF.101748	-	chr21:29141005-29141162	q1	q2	OK	#NAME?	0.11285
CUFF.101749	CUFF.101749	-	chr21:29151518-29151682	q1	q2	OK	#NAME?	0.1074
CUFF.10175	CUFF.10175	-	chr1:153606626-153606783	q1	q2	OK	#NAME?	0.05015
CUFF.101750	CUFF.101750	-	chr21:29219077-29219371	q1	q2	OK	#NAME?	0.0224
CUFF.101751	CUFF.101751	-	chr21:29253612-29253769	q1	q2	OK	#NAME?	0.10075
CUFF.101752	CUFF.101752	-	chr21:29301750-29301908	q1	q2	OK	#NAME?	0.1098
CUFF.101753	CUFF.101753	-	chr21:29302321-29302480	q1	q2	OK	#NAME?	0.1098
CUFF.101754	CUFF.101754	-	chr21:29311475-29311708	q1	q2	OK	#NAME?	0.02285
CUFF.101755	CUFF.101755	-	chr21:29323522-29323682	q1	q2	OK	#NAME?	0.0856
CUFF.101756	CUFF.101756	-	chr21:29324596-29324750	q1	q2	OK	#NAME?	0.07065
CUFF.101757	CUFF.101757	-	chr21:29326253-29326730	q1	q2	OK	2.61307	0.2382
CUFF.101758	CUFF.101758	-	chr21:29327018-29327404	q1	q2	OK	0.97005	0.66125
CUFF.101759	CUFF.101759	-	chr21:29329108-29329289	q1	q2	OK	#NAME?	0.05015
CUFF.10176	CUFF.10176	-	chr1:153607258-153607713	q1	q2	OK	2.44643	0.3871
CUFF.101760	CUFF.101760	-	chr21:29331481-29331697	q1	q2	OK	#NAME?	0.0254
CUFF.101761	CUFF.101761	-	chr21:29335404-29335816	q1	q2	OK	#NAME?	0.0254
CUFF.101762	CUFF.101762	-	chr21:29336164-29336321	q1	q2	OK	#NAME?	0.10075
CUFF.101763	CUFF.101763	-	chr21:29336637-29336790	q1	q2	OK	#NAME?	0.0856
CUFF.101764	CUFF.101764	-	chr21:29341295-29341578	q1	q2	OK	#NAME?	0.07065
CUFF.101765	CUFF.101765	-	chr21:29342182-29342485	q1	q2	OK	#NAME?	0.10075
CUFF.101766	CUFF.101766	-	chr21:29342698-29342917	q1	q2	OK	0.0829867	0.44995
CUFF.101767	CUFF.101767	-	chr21:29343015-29343173	q1	q2	OK	#NAME?	0.07065
CUFF.101768	CUFF.101768	-	chr21:29343424-29343789	q1	q2	OK	-0.0019141	0.95685
CUFF.101769	CUFF.101769	-	chr21:29343851-29344048	q1	q2	OK	-1.12266	0.33105
CUFF.10177	CUFF.10177	-	chr1:153637473-153637634	q1	q2	OK	#NAME?	0.0366
CUFF.101770	CUFF.101770	-	chr21:29344197-29344550	q1	q2	OK	-1.24342	0.37335
CUFF.101771	CUFF.101771	-	chr21:29344742-29344900	q1	q2	OK	#NAME?	0.05015
CUFF.101772	CUFF.101772	-	chr21:29345164-29345329	q1	q2	OK	#NAME?	0.1098
CUFF.101773	CUFF.101773	-	chr21:29345774-29346009	q1	q2	OK	#NAME?	0.025
CUFF.101774	CUFF.101774	-	chr21:29347908-29348245	q1	q2	OK	#NAME?	0.05015
CUFF.101775	CUFF.101775	-	chr21:29356223-29356386	q1	q2	OK	#NAME?	0.011
CUFF.101776	CUFF.101776	-	chr21:29359711-29359926	q1	q2	OK	#NAME?	0.02305
CUFF.101777	CUFF.101777	-	chr21:29369240-29369425	q1	q2	OK	#NAME?	0.0974
CUFF.101778	CUFF.101778	-	chr21:29379605-29379785	q1	q2	OK	#NAME?	0.02305
CUFF.101779	CUFF.101779	-	chr21:29382636-29382781	q1	q2	OK	#NAME?	0.11285
CUFF.10178	CUFF.10178	-	chr1:153637895-153638095	q1	q2	OK	-0.269818	0.87905
CUFF.101780	CUFF.101780	-	chr21:29392437-29392585	q1	q2	OK	#NAME?	0.11285
CUFF.101781	CUFF.101781	-	chr21:29405629-29405805	q1	q2	OK	#NAME?	0.0856
CUFF.101782	CUFF.101782	-	chr21:29417488-29417642	q1	q2	OK	#NAME?	0.10075
CUFF.101783	CUFF.101783	-	chr21:29424434-29424587	q1	q2	OK	#NAME?	0.0974
CUFF.101784	CUFF.101784	-	chr21:29426582-29426745	q1	q2	OK	#NAME?	0.11285
CUFF.101785	CUFF.101785	-	chr21:29451177-29451333	q1	q2	OK	#NAME?	0.10075
CUFF.101786	CUFF.101786	-	chr21:29459388-29459541	q1	q2	OK	#NAME?	0.0974
CUFF.101787	CUFF.101787	-	chr21:29460651-29460809	q1	q2	OK	#NAME?	0.07065
CUFF.101788	CUFF.101788	-	chr21:29469092-29469246	q1	q2	OK	#NAME?	0.0974
CUFF.101789	CUFF.101789	-	chr21:29473659-29473811	q1	q2	OK	#NAME?	0.0974
CUFF.10179	CUFF.10179	-	chr1:153642020-153642230	q1	q2	OK	#NAME?	0.05015
CUFF.101790	CUFF.101790	-	chr21:29484804-29484962	q1	q2	OK	#NAME?	0.0974
CUFF.101791	CUFF.101791	-	chr21:29485748-29485906	q1	q2	OK	#NAME?	0.1074
CUFF.101792	CUFF.101792	-	chr21:29487079-29487233	q1	q2	OK	#NAME?	0.0856
CUFF.101793	CUFF.101793	-	chr21:29505260-29505422	q1	q2	OK	#NAME?	0.0974
CUFF.101794	CUFF.101794	-	chr21:29516094-29516262	q1	q2	OK	#NAME?	0.11285
CUFF.101795	CUFF.101795	-	chr21:29525255-29525438	q1	q2	OK	#NAME?	0.02535
CUFF.101796	CUFF.101796	-	chr21:29527716-29527870	q1	q2	OK	#NAME?	0.1074
[truncated: 63,536 more rows]

## Sheet: sample 2
test_id	gene_id	gene	locus	sample_1	sample_2	status	log2(fold_change)	p_value
CUFF.1	CUFF.1	-	chr1:14618-14913	q1	q2	OK	-1.13676	0.4324
CUFF.10	CUFF.10	-	chr1:193897-194051	q1	q2	OK	#NAME?	0.11205
CUFF.100	CUFF.100	-	chr1:1264970-1265124	q1	q2	OK	#NAME?	0.10955
CUFF.1000	CUFF.1000	-	chr1:12314982-12315401	q1	q2	OK	#NAME?	0.08535
CUFF.10000	CUFF.10000	-	chr1:151199707-151199862	q1	q2	OK	#NAME?	0.1097
CUFF.100000	CUFF.100000	-	chr20:53943642-53944061	q1	q2	OK	#NAME?	0.11115
CUFF.100001	CUFF.100001	-	chr20:53952153-53952369	q1	q2	OK	#NAME?	0.1116
CUFF.100002	CUFF.100002	-	chr20:53955380-53955575	q1	q2	OK	#NAME?	0.10955
CUFF.100003	CUFF.100003	-	chr20:53957081-53957237	q1	q2	OK	#NAME?	0.11395
CUFF.100004	CUFF.100004	-	chr20:53957603-53957759	q1	q2	OK	#NAME?	0.1059
CUFF.100005	CUFF.100005	-	chr20:53958255-53958411	q1	q2	OK	#NAME?	0.11395
CUFF.100006	CUFF.100006	-	chr20:53962028-53962209	q1	q2	OK	#NAME?	0.1097
CUFF.100007	CUFF.100007	-	chr20:53963403-53963562	q1	q2	OK	#NAME?	0.1116
CUFF.100008	CUFF.100008	-	chr20:53963833-53964029	q1	q2	OK	#NAME?	0.11395
CUFF.100009	CUFF.100009	-	chr20:53964715-53964940	q1	q2	OK	#NAME?	0.1116
CUFF.10001	CUFF.10001	-	chr1:151200447-151200669	q1	q2	OK	#NAME?	0.11115
CUFF.100010	CUFF.100010	-	chr20:53967285-53967573	q1	q2	OK	#NAME?	0.0986
CUFF.100011	CUFF.100011	-	chr20:53968623-53968900	q1	q2	OK	#NAME?	0.1149
CUFF.100012	CUFF.100012	-	chr20:53969132-53969296	q1	q2	OK	#NAME?	0.11205
CUFF.100013	CUFF.100013	-	chr20:53969517-53969677	q1	q2	OK	#NAME?	0.11115
CUFF.100014	CUFF.100014	-	chr20:53971387-53971759	q1	q2	OK	#NAME?	0.036
CUFF.100015	CUFF.100015	-	chr20:53972583-53972737	q1	q2	OK	#NAME?	0.1149
CUFF.100016	CUFF.100016	-	chr20:53973686-53973930	q1	q2	OK	#NAME?	0.11205
CUFF.100017	CUFF.100017	-	chr20:53974731-53974893	q1	q2	OK	#NAME?	0.1116
CUFF.100018	CUFF.100018	-	chr20:53976905-53977060	q1	q2	OK	#NAME?	0.1136
CUFF.100019	CUFF.100019	-	chr20:53981223-53981379	q1	q2	OK	#NAME?	0.1136
CUFF.10002	CUFF.10002	-	chr1:151202772-151203200	q1	q2	OK	#NAME?	0.11115
CUFF.100020	CUFF.100020	-	chr20:53985323-53985626	q1	q2	OK	#NAME?	0.08535
CUFF.100021	CUFF.100021	-	chr20:53985971-53986124	q1	q2	OK	#NAME?	0.1097
CUFF.100022	CUFF.100022	-	chr20:53991370-53991519	q1	q2	OK	#NAME?	0.1097
CUFF.100023	CUFF.100023	-	chr20:53994033-53994186	q1	q2	OK	#NAME?	0.1058
CUFF.100024	CUFF.100024	-	chr20:54001612-54001781	q1	q2	OK	#NAME?	0.11115
CUFF.100025	CUFF.100025	-	chr20:54008611-54008772	q1	q2	OK	#NAME?	0.1058
CUFF.100026	CUFF.100026	-	chr20:54012158-54012337	q1	q2	OK	#NAME?	0.09935
CUFF.100027	CUFF.100027	-	chr20:54026465-54026638	q1	q2	OK	#NAME?	0.1149
CUFF.100028	CUFF.100028	-	chr20:54031039-54031263	q1	q2	OK	#NAME?	0.1116
CUFF.100029	CUFF.100029	-	chr20:54042146-54042396	q1	q2	OK	#NAME?	0.1149
CUFF.10003	CUFF.10003	-	chr1:151203748-151203910	q1	q2	OK	#NAME?	0.1136
CUFF.100030	CUFF.100030	-	chr20:54045249-54045512	q1	q2	OK	#NAME?	0.0941
CUFF.100031	CUFF.100031	-	chr20:54047524-54047705	q1	q2	OK	#NAME?	0.11205
CUFF.100032	CUFF.100032	-	chr20:54061730-54061894	q1	q2	OK	#NAME?	0.1136
CUFF.100033	CUFF.100033	-	chr20:54065451-54065640	q1	q2	OK	#NAME?	0.1058
CUFF.100034	CUFF.100034	-	chr20:54067840-54067997	q1	q2	OK	#NAME?	0.1058
CUFF.100035	CUFF.100035	-	chr20:54163944-54164103	q1	q2	OK	#NAME?	0.11395
CUFF.100036	CUFF.100036	-	chr20:54222012-54222287	q1	q2	OK	#NAME?	0.1149
CUFF.100037	CUFF.100037	-	chr20:54278626-54278793	q1	q2	OK	#NAME?	0.1116
CUFF.100038	CUFF.100038	-	chr20:54315530-54315694	q1	q2	OK	#NAME?	0.10955
CUFF.100039	CUFF.100039	-	chr20:54390051-54390278	q1	q2	OK	#NAME?	0.10855
CUFF.10004	CUFF.10004	-	chr1:151206377-151206638	q1	q2	OK	#NAME?	0.10295
CUFF.100040	CUFF.100040	-	chr20:54439210-54439369	q1	q2	OK	#NAME?	0.1097
CUFF.100041	CUFF.100041	-	chr20:54450927-54451119	q1	q2	OK	#NAME?	0.11205
CUFF.100042	CUFF.100042	-	chr20:54490801-54490981	q1	q2	OK	#NAME?	0.0941
CUFF.100043	CUFF.100043	-	chr20:54568303-54568462	q1	q2	OK	#NAME?	0.1097
CUFF.100044	CUFF.100044	-	chr20:54583794-54583982	q1	q2	OK	#NAME?	0.1097
CUFF.100045	CUFF.100045	-	chr20:54601575-54601726	q1	q2	OK	#NAME?	0.1097
CUFF.100046	CUFF.100046	-	chr20:54660478-54660644	q1	q2	OK	#NAME?	0.1136
CUFF.100047	CUFF.100047	-	chr20:54714873-54715020	q1	q2	OK	#NAME?	0.1058
CUFF.100048	CUFF.100048	-	chr20:54716969-54717126	q1	q2	OK	#NAME?	0.10955
CUFF.100049	CUFF.100049	-	chr20:54733407-54733560	q1	q2	OK	#NAME?	0.1149
CUFF.10005	CUFF.10005	-	chr1:151209258-151209414	q1	q2	OK	#NAME?	0.10955
CUFF.100050	CUFF.100050	-	chr20:54752842-54753012	q1	q2	OK	#NAME?	0.11395
CUFF.100051	CUFF.100051	-	chr20:54809255-54809421	q1	q2	OK	#NAME?	0.1058
CUFF.100052	CUFF.100052	-	chr20:54826824-54826987	q1	q2	OK	#NAME?	0.1058
CUFF.100053	CUFF.100053	-	chr20:54953626-54953833	q1	q2	OK	#NAME?	0.1059
CUFF.100054	CUFF.100054	-	chr20:54972819-54972989	q1	q2	OK	#NAME?	0.10955
CUFF.100055	CUFF.100055	-	chr20:54991794-54991950	q1	q2	OK	#NAME?	0.1149
CUFF.100056	CUFF.100056	-	chr20:55074569-55074768	q1	q2	OK	2.743	0.00795
CUFF.100057	CUFF.100057	-	chr20:55074819-55075098	q1	q2	OK	#NAME?	0.0028
CUFF.100058	CUFF.100058	-	chr20:55496691-55496877	q1	q2	OK	#NAME?	0.1136
CUFF.100059	CUFF.100059	-	chr20:55507726-55508010	q1	q2	OK	#NAME?	0.1149
CUFF.10006	CUFF.10006	-	chr1:151221356-151221600	q1	q2	OK	#NAME?	0.109
CUFF.100060	CUFF.100060	-	chr20:55553908-55554084	q1	q2	OK	#NAME?	0.1059
CUFF.100061	CUFF.100061	-	chr20:55743516-55743743	q1	q2	OK	#NAME?	0.11115
CUFF.100062	CUFF.100062	-	chr20:55776471-55776648	q1	q2	OK	#NAME?	0.1097
CUFF.100063	CUFF.100063	-	chr20:55829623-55829773	q1	q2	OK	#NAME?	0.1097
CUFF.100064	CUFF.100064	-	chr20:56155933-56156104	q1	q2	OK	#NAME?	0.1097
CUFF.100065	CUFF.100065	-	chr20:56156344-56156538	q1	q2	OK	#NAME?	0.1149
CUFF.100066	CUFF.100066	-	chr20:56167620-56167783	q1	q2	OK	#NAME?	0.1058
CUFF.100067	CUFF.100067	-	chr20:56230386-56230567	q1	q2	OK	#NAME?	0.1059
CUFF.100068	CUFF.100068	-	chr20:56236515-56236685	q1	q2	OK	#NAME?	0.10955
CUFF.100069	CUFF.100069	-	chr20:56272262-56272440	q1	q2	OK	#NAME?	0.1097
CUFF.10007	CUFF.10007	-	chr1:151225794-151225943	q1	q2	OK	#NAME?	0.1097
CUFF.100070	CUFF.100070	-	chr20:56328225-56328401	q1	q2	OK	#NAME?	0.1058
CUFF.100071	CUFF.100071	-	chr20:56366276-56366436	q1	q2	OK	#NAME?	0.1149
CUFF.100072	CUFF.100072	-	chr20:56366848-56367221	q1	q2	OK	#NAME?	0.1097
CUFF.100073	CUFF.100073	-	chr20:56367750-56367918	q1	q2	OK	#NAME?	0.1116
CUFF.100074	CUFF.100074	-	chr20:56367973-56368588	q1	q2	OK	4.4636	0.0028
CUFF.100075	CUFF.100075	-	chr20:56396186-56396357	q1	q2	OK	#NAME?	0.10955
CUFF.100076	CUFF.100076	-	chr20:56398955-56399392	q1	q2	OK	#NAME?	0.0941
CUFF.100077	CUFF.100077	-	chr20:56403670-56403826	q1	q2	OK	#NAME?	0.10855
CUFF.100078	CUFF.100078	-	chr20:56405117-56405468	q1	q2	OK	#NAME?	0.109
CUFF.100079	CUFF.100079	-	chr20:56409618-56409893	q1	q2	OK	#NAME?	0.1058
CUFF.10008	CUFF.10008	-	chr1:151227737-151227898	q1	q2	OK	#NAME?	0.1058
CUFF.100080	CUFF.100080	-	chr20:56412720-56412894	q1	q2	OK	#NAME?	0.10295
CUFF.100081	CUFF.100081	-	chr20:56423164-56423318	q1	q2	OK	#NAME?	0.1136
CUFF.100082	CUFF.100082	-	chr20:56471747-56471900	q1	q2	OK	#NAME?	0.1116
CUFF.100083	CUFF.100083	-	chr20:56473767-56473982	q1	q2	OK	#NAME?	0.1149
CUFF.100084	CUFF.100084	-	chr20:56478973-56479126	q1	q2	OK	#NAME?	0.1136
CUFF.100085	CUFF.100085	-	chr20:56481968-56482126	q1	q2	OK	#NAME?	0.1136
CUFF.100086	CUFF.100086	-	chr20:56487111-56487297	q1	q2	OK	#NAME?	0.0986
CUFF.100087	CUFF.100087	-	chr20:56490313-56490472	q1	q2	OK	#NAME?	0.1097
CUFF.100088	CUFF.100088	-	chr20:56492576-56492734	q1	q2	OK	#NAME?	0.1136
CUFF.100089	CUFF.100089	-	chr20:56505766-56505924	q1	q2	OK	#NAME?	0.1116
CUFF.10009	CUFF.10009	-	chr1:151236622-151236779	q1	q2	OK	#NAME?	0.10855
CUFF.100090	CUFF.100090	-	chr20:56509438-56509653	q1	q2	OK	#NAME?	0.1058
CUFF.100091	CUFF.100091	-	chr20:56514462-56514665	q1	q2	OK	#NAME?	0.11205
CUFF.100092	CUFF.100092	-	chr20:56523306-56523465	q1	q2	OK	#NAME?	0.1097
CUFF.100093	CUFF.100093	-	chr20:56524050-56524239	q1	q2	OK	#NAME?	0.10955
CUFF.100094	CUFF.100094	-	chr20:56631234-56631400	q1	q2	OK	#NAME?	0.10955
CUFF.100095	CUFF.100095	-	chr20:56638126-56638382	q1	q2	OK	#NAME?	0.1149
CUFF.100096	CUFF.100096	-	chr20:56657560-56657809	q1	q2	OK	#NAME?	0.1136
CUFF.100097	CUFF.100097	-	chr20:56710781-56711152	q1	q2	OK	#NAME?	0.07605
CUFF.100098	CUFF.100098	-	chr20:56851308-56851632	q1	q2	OK	#NAME?	0.08105
CUFF.100099	CUFF.100099	-	chr20:56873020-56873221	q1	q2	OK	0.369957	0.5232
CUFF.1001	CUFF.1001	-	chr1:12316339-12316501	q1	q2	OK	#NAME?	0.10955
CUFF.10010	CUFF.10010	-	chr1:151247943-151248509	q1	q2	OK	-1.03267	0.2685
CUFF.100100	CUFF.100100	-	chr20:56939167-56939385	q1	q2	OK	#NAME?	0.0459
CUFF.100101	CUFF.100101	-	chr20:56950762-56950977	q1	q2	OK	#NAME?	0.00315
CUFF.100102	CUFF.100102	-	chr20:57015956-57016167	q1	q2	OK	#NAME?	0.11395
CUFF.100103	CUFF.100103	-	chr20:57078250-57078416	q1	q2	OK	#NAME?	0.1058
CUFF.100104	CUFF.100104	-	chr20:57088765-57088923	q1	q2	OK	#NAME?	0.1097
CUFF.100105	CUFF.100105	-	chr20:57106541-57106772	q1	q2	OK	#NAME?	0.0986
CUFF.100106	CUFF.100106	-	chr20:57168914-57169100	q1	q2	OK	#NAME?	0.0986
CUFF.100107	CUFF.100107	-	chr20:57185483-57185697	q1	q2	OK	#NAME?	0.0941
CUFF.100108	CUFF.100108	-	chr20:57241517-57241758	q1	q2	OK	#NAME?	0.07165
CUFF.100109	CUFF.100109	-	chr20:57242759-57242930	q1	q2	OK	#NAME?	0.10955
CUFF.10011	CUFF.10011	-	chr1:151249007-151249257	q1	q2	OK	#NAME?	0.11115
CUFF.100110	CUFF.100110	-	chr20:57258440-57258605	q1	q2	OK	#NAME?	0.1149
CUFF.100111	CUFF.100111	-	chr20:57261945-57262102	q1	q2	OK	#NAME?	0.1116
CUFF.100112	CUFF.100112	-	chr20:57300719-57300871	q1	q2	OK	#NAME?	0.11115
CUFF.100113	CUFF.100113	-	chr20:57328369-57328554	q1	q2	OK	#NAME?	0.1097
CUFF.100114	CUFF.100114	-	chr20:57351539-57351701	q1	q2	OK	#NAME?	0.11395
CUFF.100115	CUFF.100115	-	chr20:57362370-57362533	q1	q2	OK	#NAME?	0.1116
CUFF.100116	CUFF.100116	-	chr20:57367916-57368277	q1	q2	OK	#NAME?	0.09745
CUFF.100117	CUFF.100117	-	chr20:57369647-57370010	q1	q2	OK	#NAME?	0.08905
CUFF.100118	CUFF.100118	-	chr20:57370092-57370258	q1	q2	OK	#NAME?	0.11395
CUFF.100119	CUFF.100119	-	chr20:57373100-57373255	q1	q2	OK	#NAME?	0.1149
CUFF.10012	CUFF.10012	-	chr1:151267164-151267325	q1	q2	OK	#NAME?	0.11115
CUFF.100120	CUFF.100120	-	chr20:57394946-57395106	q1	q2	OK	#NAME?	0.11205
CUFF.100121	CUFF.100121	-	chr20:57399347-57399507	q1	q2	OK	#NAME?	0.1058
CUFF.100122	CUFF.100122	-	chr20:57399717-57399927	q1	q2	OK	#NAME?	0.11205
CUFF.100123	CUFF.100123	-	chr20:57410957-57411119	q1	q2	OK	#NAME?	0.1149
CUFF.100124	CUFF.100124	-	chr20:57429277-57429443	q1	q2	OK	#NAME?	0.1097
CUFF.100125	CUFF.100125	-	chr20:57446281-57446444	q1	q2	OK	#NAME?	0.1097
CUFF.100126	CUFF.100126	-	chr20:57576088-57576261	q1	q2	OK	#NAME?	0.1149
CUFF.100127	CUFF.100127	-	chr20:57648236-57648389	q1	q2	OK	#NAME?	0.11205
CUFF.100128	CUFF.100128	-	chr20:57648598-57649155	q1	q2	OK	4.11963	0.00535
CUFF.100129	CUFF.100129	-	chr20:57649494-57650171	q1	q2	OK	0.930862	0.5808
CUFF.10013	CUFF.10013	-	chr1:151287289-151287446	q1	q2	OK	#NAME?	0.1097
CUFF.100130	CUFF.100130	-	chr20:57650524-57651394	q1	q2	OK	1.14039	0.49135
CUFF.100131	CUFF.100131	-	chr20:57651612-57652590	q1	q2	OK	-0.821701	0.319
CUFF.100132	CUFF.100132	-	chr20:57654335-57654536	q1	q2	OK	#NAME?	0.1097
CUFF.100133	CUFF.100133	-	chr20:57664542-57664710	q1	q2	OK	#NAME?	0.1097
CUFF.100134	CUFF.100134	-	chr20:57667107-57667473	q1	q2	OK	#NAME?	0.0986
CUFF.100135	CUFF.100135	-	chr20:57669639-57669865	q1	q2	OK	#NAME?	0.109
CUFF.100136	CUFF.100136	-	chr20:57670564-57670903	q1	q2	OK	#NAME?	0.07165
CUFF.100137	CUFF.100137	-	chr20:57671896-57672106	q1	q2	OK	#NAME?	0.0637
CUFF.100138	CUFF.100138	-	chr20:57672461-57672622	q1	q2	OK	#NAME?	0.1097
CUFF.100139	CUFF.100139	-	chr20:57674436-57674606	q1	q2	OK	#NAME?	0.11115
CUFF.10014	CUFF.10014	-	chr1:151287575-151287979	q1	q2	OK	-0.692408	0.5019
CUFF.100140	CUFF.100140	-	chr20:57675565-57675924	q1	q2	OK	#NAME?	0.109
CUFF.100141	CUFF.100141	-	chr20:57678799-57679057	q1	q2	OK	#NAME?	0.11395
CUFF.100142	CUFF.100142	-	chr20:57680414-57680572	q1	q2	OK	#NAME?	0.1116
CUFF.100143	CUFF.100143	-	chr20:57680742-57681121	q1	q2	OK	#NAME?	0.09935
CUFF.100144	CUFF.100144	-	chr20:57682884-57683047	q1	q2	OK	#NAME?	0.1097
CUFF.100145	CUFF.100145	-	chr20:57684807-57685125	q1	q2	OK	#NAME?	0.0941
CUFF.100146	CUFF.100146	-	chr20:57687419-57687732	q1	q2	OK	2.15702	0.2336
CUFF.100147	CUFF.100147	-	chr20:57688205-57688386	q1	q2	OK	#NAME?	0.1097
CUFF.100148	CUFF.100148	-	chr20:57688896-57689236	q1	q2	OK	#NAME?	0.109
CUFF.100149	CUFF.100149	-	chr20:57691629-57691801	q1	q2	OK	#NAME?	0.11395
CUFF.10015	CUFF.10015	-	chr1:151293419-151293740	q1	q2	OK	#NAME?	0.09745
CUFF.100150	CUFF.100150	-	chr20:57693773-57693933	q1	q2	OK	#NAME?	0.1097
CUFF.100151	CUFF.100151	-	chr20:57694139-57694557	q1	q2	OK	3.62693	0.2541
CUFF.100152	CUFF.100152	-	chr20:57696778-57697484	q1	q2	OK	#NAME?	0.00415
CUFF.100153	CUFF.100153	-	chr20:57697582-57698139	q1	q2	OK	#NAME?	0.00485
CUFF.100154	CUFF.100154	-	chr20:57698307-57698593	q1	q2	OK	#NAME?	0.11205
CUFF.100155	CUFF.100155	-	chr20:57700062-57700221	q1	q2	OK	#NAME?	0.1149
CUFF.100156	CUFF.100156	-	chr20:57701598-57701994	q1	q2	OK	#NAME?	0.1097
CUFF.100157	CUFF.100157	-	chr20:57702793-57703272	q1	q2	OK	#NAME?	0.062
CUFF.100158	CUFF.100158	-	chr20:57704502-57704664	q1	q2	OK	#NAME?	0.1059
CUFF.100159	CUFF.100159	-	chr20:57704814-57704960	q1	q2	OK	#NAME?	0.10955
CUFF.10016	CUFF.10016	-	chr1:151309569-151310052	q1	q2	OK	#NAME?	0.0567
CUFF.100160	CUFF.100160	-	chr20:57705752-57706058	q1	q2	OK	#NAME?	0.1059
CUFF.100161	CUFF.100161	-	chr20:57706551-57706817	q1	q2	OK	#NAME?	0.11205
CUFF.100162	CUFF.100162	-	chr20:57707917-57708095	q1	q2	OK	#NAME?	0.09745
CUFF.100163	CUFF.100163	-	chr20:57708152-57708587	q1	q2	OK	#NAME?	0.11115
CUFF.100164	CUFF.100164	-	chr20:57709812-57709963	q1	q2	OK	#NAME?	0.1058
CUFF.100165	CUFF.100165	-	chr20:57721008-57721173	q1	q2	OK	#NAME?	0.1097
CUFF.100166	CUFF.100166	-	chr20:57757007-57757178	q1	q2	OK	#NAME?	0.1097
CUFF.100167	CUFF.100167	-	chr20:57759057-57759231	q1	q2	OK	#NAME?	0.1136
CUFF.100168	CUFF.100168	-	chr20:57781080-57781232	q1	q2	OK	#NAME?	0.10955
CUFF.100169	CUFF.100169	-	chr20:57888267-57888516	q1	q2	OK	#NAME?	0.10295
CUFF.10017	CUFF.10017	-	chr1:151326615-151327193	q1	q2	OK	3.3082	0.0272
CUFF.100170	CUFF.100170	-	chr20:57942421-57942604	q1	q2	OK	#NAME?	0.1136
CUFF.100171	CUFF.100171	-	chr20:57952303-57952455	q1	q2	OK	#NAME?	0.10955
CUFF.100172	CUFF.100172	-	chr20:57968443-57968602	q1	q2	OK	#NAME?	0.11395
CUFF.100173	CUFF.100173	-	chr20:57971656-57971829	q1	q2	OK	#NAME?	0.1097
CUFF.100174	CUFF.100174	-	chr20:58027712-58027949	q1	q2	OK	#NAME?	0.10295
CUFF.100175	CUFF.100175	-	chr20:58033916-58034202	q1	q2	OK	5.059	0.04605
CUFF.100176	CUFF.100176	-	chr20:58046556-58046730	q1	q2	OK	#NAME?	0.09935
CUFF.100177	CUFF.100177	-	chr20:58059131-58059307	q1	q2	OK	#NAME?	0.1058
CUFF.100178	CUFF.100178	-	chr20:58067755-58067920	q1	q2	OK	#NAME?	0.10955
CUFF.100179	CUFF.100179	-	chr20:58068398-58068553	q1	q2	OK	#NAME?	0.11395
CUFF.10018	CUFF.10018	-	chr1:151336250-151336483	q1	q2	OK	#NAME?	0.1116
CUFF.100180	CUFF.100180	-	chr20:58068616-58068978	q1	q2	OK	#NAME?	0.11115
CUFF.100181	CUFF.100181	-	chr20:58207198-58207367	q1	q2	OK	#NAME?	0.1097
CUFF.100182	CUFF.100182	-	chr20:58255594-58255788	q1	q2	OK	#NAME?	0.0986
CUFF.100183	CUFF.100183	-	chr20:58260714-58260892	q1	q2	OK	#NAME?	0.10955
CUFF.100184	CUFF.100184	-	chr20:58264034-58264196	q1	q2	OK	#NAME?	0.1058
CUFF.100185	CUFF.100185	-	chr20:58270006-58270181	q1	q2	OK	#NAME?	0.1149
CUFF.100186	CUFF.100186	-	chr20:58272318-58272465	q1	q2	OK	#NAME?	0.1097
CUFF.100187	CUFF.100187	-	chr20:58278440-58278599	q1	q2	OK	#NAME?	0.11205
CUFF.100188	CUFF.100188	-	chr20:58298908-58299280	q1	q2	OK	1.71088	0.2415
CUFF.100189	CUFF.100189	-	chr20:58302742-58303008	q1	q2	OK	#NAME?	0.08905
CUFF.10019	CUFF.10019	-	chr1:151362015-151362175	q1	q2	OK	#NAME?	0.1136
CUFF.100190	CUFF.100190	-	chr20:58313663-58313867	q1	q2	OK	#NAME?	0.09935
CUFF.100191	CUFF.100191	-	chr20:58313996-58314179	q1	q2	OK	#NAME?	0.1097
CUFF.100192	CUFF.100192	-	chr20:58321206-58321362	q1	q2	OK	#NAME?	0.1136
CUFF.100193	CUFF.100193	-	chr20:58332207-58332405	q1	q2	OK	#NAME?	0.11115
CUFF.100194	CUFF.100194	-	chr20:58338085-58338257	q1	q2	OK	#NAME?	0.09935
CUFF.100195	CUFF.100195	-	chr20:58350381-58350567	q1	q2	OK	#NAME?	0.1116
CUFF.100196	CUFF.100196	-	chr20:58360726-58361055	q1	q2	OK	#NAME?	0.1149
CUFF.100197	CUFF.100197	-	chr20:58361785-58361939	q1	q2	OK	#NAME?	0.1149
CUFF.100198	CUFF.100198	-	chr20:58362077-58362402	q1	q2	OK	-0.153833	0.4208
CUFF.100199	CUFF.100199	-	chr20:58366072-58366230	q1	q2	OK	#NAME?	0.08275
CUFF.1002	CUFF.1002	-	chr1:12334813-12335035	q1	q2	OK	#NAME?	0.0986
CUFF.10020	CUFF.10020	-	chr1:151364378-151364714	q1	q2	OK	0.0165027	0.49905
CUFF.100200	CUFF.100200	-	chr20:58368522-58368679	q1	q2	OK	#NAME?	0.11205
CUFF.100201	CUFF.100201	-	chr20:58401164-58401376	q1	q2	OK	#NAME?	0.0567
CUFF.100202	CUFF.100202	-	chr20:58403281-58403433	q1	q2	OK	#NAME?	0.0637
CUFF.100203	CUFF.100203	-	chr20:58404192-58404363	q1	q2	OK	#NAME?	0.1116
CUFF.100204	CUFF.100204	-	chr20:58416272-58416428	q1	q2	OK	#NAME?	0.1058
CUFF.100205	CUFF.100205	-	chr20:58419273-58419488	q1	q2	OK	#NAME?	0.08905
CUFF.100206	CUFF.100206	-	chr20:58420177-58420331	q1	q2	OK	#NAME?	0.11395
CUFF.100207	CUFF.100207	-	chr20:58441886-58442037	q1	q2	OK	#NAME?	0.1058
CUFF.100208	CUFF.100208	-	chr20:58445243-58445407	q1	q2	OK	#NAME?	0.1136
CUFF.100209	CUFF.100209	-	chr20:58447884-58448221	q1	q2	OK	#NAME?	0.109
CUFF.10021	CUFF.10021	-	chr1:151375479-151375671	q1	q2	OK	#NAME?	0.1097
CUFF.100210	CUFF.100210	-	chr20:58450853-58451009	q1	q2	OK	#NAME?	0.11395
CUFF.100211	CUFF.100211	-	chr20:58451424-58451582	q1	q2	OK	#NAME?	0.1058
CUFF.100212	CUFF.100212	-	chr20:58484752-58484983	q1	q2	OK	#NAME?	0.10295
CUFF.100213	CUFF.100213	-	chr20:58498499-58498668	q1	q2	OK	#NAME?	0.11205
CUFF.100214	CUFF.100214	-	chr20:58584675-58584915	q1	q2	OK	#NAME?	0.05765
CUFF.100215	CUFF.100215	-	chr20:58652476-58652754	q1	q2	OK	#NAME?	0.09935
CUFF.100216	CUFF.100216	-	chr20:58654804-58655163	q1	q2	OK	#NAME?	0.10855
CUFF.100217	CUFF.100217	-	chr20:58658404-58658571	q1	q2	OK	#NAME?	0.1136
CUFF.100218	CUFF.100218	-	chr20:58658751-58658962	q1	q2	OK	#NAME?	0.0941
CUFF.100219	CUFF.100219	-	chr20:58659873-58660034	q1	q2	OK	#NAME?	0.1136
CUFF.10022	CUFF.10022	-	chr1:151399577-151399739	q1	q2	OK	#NAME?	0.05765
CUFF.100220	CUFF.100220	-	chr20:58661419-58661578	q1	q2	OK	#NAME?	0.1097
CUFF.100221	CUFF.100221	-	chr20:58668218-58668467	q1	q2	OK	#NAME?	0.10855
CUFF.100222	CUFF.100222	-	chr20:58669284-58669484	q1	q2	OK	#NAME?	0.1149
CUFF.100223	CUFF.100223	-	chr20:58669657-58669814	q1	q2	OK	#NAME?	0.1097
CUFF.100224	CUFF.100224	-	chr20:58674087-58674246	q1	q2	OK	#NAME?	0.1097
CUFF.100225	CUFF.100225	-	chr20:58674533-58674707	q1	q2	OK	#NAME?	0.1097
CUFF.100226	CUFF.100226	-	chr20:58676590-58677072	q1	q2	OK	#NAME?	0.0059
CUFF.100227	CUFF.100227	-	chr20:58678037-58678246	q1	q2	OK	#NAME?	0.08275
CUFF.100228	CUFF.100228	-	chr20:58678365-58678589	q1	q2	OK	#NAME?	0.11395
CUFF.100229	CUFF.100229	-	chr20:58678915-58679084	q1	q2	OK	#NAME?	0.10855
CUFF.10023	CUFF.10023	-	chr1:151400678-151400913	q1	q2	OK	#NAME?	0.1058
CUFF.100230	CUFF.100230	-	chr20:58703931-58704112	q1	q2	OK	#NAME?	0.08275
CUFF.100231	CUFF.100231	-	chr20:58706204-58706346	q1	q2	OK	#NAME?	0.10955
CUFF.100232	CUFF.100232	-	chr20:58709502-58709659	q1	q2	OK	#NAME?	0.1136
CUFF.100233	CUFF.100233	-	chr20:58715206-58715367	q1	q2	OK	#NAME?	0.1097
CUFF.100234	CUFF.100234	-	chr20:58750850-58751084	q1	q2	OK	#NAME?	0.10955
CUFF.100235	CUFF.100235	-	chr20:58828451-58828632	q1	q2	OK	#NAME?	0.11115
CUFF.100236	CUFF.100236	-	chr20:58871665-58871830	q1	q2	OK	#NAME?	0.1058
CUFF.100237	CUFF.100237	-	chr20:58880405-58880575	q1	q2	OK	#NAME?	0.10855
CUFF.100238	CUFF.100238	-	chr20:58891394-58891874	q1	q2	OK	2.99039	0.27925
CUFF.100239	CUFF.100239	-	chr20:58893752-58894192	q1	q2	OK	#NAME?	0.109
CUFF.10024	CUFF.10024	-	chr1:151402774-151402936	q1	q2	OK	#NAME?	0.11115
CUFF.100240	CUFF.100240	-	chr20:58894309-58894465	q1	q2	OK	#NAME?	0.10955
CUFF.100241	CUFF.100241	-	chr20:58895335-58895591	q1	q2	OK	2.7206	0.0227
CUFF.100242	CUFF.100242	-	chr20:58895765-58896162	q1	q2	OK	#NAME?	0.11115
CUFF.100243	CUFF.100243	-	chr20:58896671-58897054	q1	q2	OK	#NAME?	0.08905
CUFF.100244	CUFF.100244	-	chr20:58897967-58898295	q1	q2	OK	#NAME?	0.10955
CUFF.100245	CUFF.100245	-	chr20:58898464-58898703	q1	q2	OK	#NAME?	0.06365
CUFF.100246	CUFF.100246	-	chr20:58899213-58899645	q1	q2	OK	#NAME?	0.0439
CUFF.100247	CUFF.100247	-	chr20:58900165-58900842	q1	q2	OK	#NAME?	0.062
CUFF.100248	CUFF.100248	-	chr20:58904197-58904426	q1	q2	OK	#NAME?	0.1149
CUFF.100249	CUFF.100249	-	chr20:58906470-58906723	q1	q2	OK	#NAME?	0.10955
CUFF.10025	CUFF.10025	-	chr1:151402986-151403256	q1	q2	OK	#NAME?	0.0986
CUFF.100250	CUFF.100250	-	chr20:58906959-58907244	q1	q2	OK	#NAME?	0.09745
CUFF.100251	CUFF.100251	-	chr20:58909939-58910099	q1	q2	OK	#NAME?	0.0485
CUFF.100252	CUFF.100252	-	chr20:58910701-58911200	q1	q2	OK	-1.49897	0.18575
CUFF.100253	CUFF.100253	-	chr20:58980212-58980480	q1	q2	OK	#NAME?	0.1136
CUFF.100254	CUFF.100254	-	chr20:58985724-58985883	q1	q2	OK	#NAME?	0.11395
CUFF.100255	CUFF.100255	-	chr20:58986912-58987058	q1	q2	OK	#NAME?	0.1058
CUFF.100256	CUFF.100256	-	chr20:58995503-58996060	q1	q2	OK	-1.97317	0.29745
CUFF.100257	CUFF.100257	-	chr20:59003619-59003839	q1	q2	OK	#NAME?	0.09935
CUFF.100258	CUFF.100258	-	chr20:59004112-59004420	q1	q2	OK	#NAME?	0.10955
CUFF.100259	CUFF.100259	-	chr20:59006194-59006366	q1	q2	OK	#NAME?	0.1097
CUFF.10026	CUFF.10026	-	chr1:151403998-151404252	q1	q2	OK	#NAME?	0.09745
CUFF.100260	CUFF.100260	-	chr20:59026826-59027010	q1	q2	OK	#NAME?	0.11395
CUFF.100261	CUFF.100261	-	chr20:59039033-59039196	q1	q2	OK	#NAME?	0.10955
CUFF.100262	CUFF.100262	-	chr20:59049963-59050145	q1	q2	OK	#NAME?	0.07605
CUFF.100263	CUFF.100263	-	chr20:59165144-59165419	q1	q2	OK	#NAME?	0.109
CUFF.100264	CUFF.100264	-	chr20:59170065-59170224	q1	q2	OK	#NAME?	0.1097
CUFF.100265	CUFF.100265	-	chr20:59238187-59238343	q1	q2	OK	#NAME?	0.10955
CUFF.100266	CUFF.100266	-	chr20:59250474-59250628	q1	q2	OK	#NAME?	0.10955
CUFF.100267	CUFF.100267	-	chr20:59277227-59277394	q1	q2	OK	#NAME?	0.10955
CUFF.100268	CUFF.100268	-	chr20:59309922-59310125	q1	q2	OK	#NAME?	0.08905
CUFF.100269	CUFF.100269	-	chr20:59386250-59386417	q1	q2	OK	#NAME?	0.1058
CUFF.10027	CUFF.10027	-	chr1:151404451-151404732	q1	q2	OK	#NAME?	0.09745
CUFF.100270	CUFF.100270	-	chr20:59388252-59388443	q1	q2	OK	#NAME?	0.1059
CUFF.100271	CUFF.100271	-	chr20:59416980-59417139	q1	q2	OK	#NAME?	0.10955
CUFF.100272	CUFF.100272	-	chr20:59442053-59442244	q1	q2	OK	-1.12903	0.39885
CUFF.100273	CUFF.100273	-	chr20:59446364-59446549	q1	q2	OK	#NAME?	0.10955
CUFF.100274	CUFF.100274	-	chr20:59448971-59449136	q1	q2	OK	#NAME?	0.1097
CUFF.100275	CUFF.100275	-	chr20:59480056-59480245	q1	q2	OK	#NAME?	0.1149
CUFF.100276	CUFF.100276	-	chr20:59505264-59505436	q1	q2	OK	#NAME?	0.10955
CUFF.100277	CUFF.100277	-	chr20:59569526-59569714	q1	q2	OK	#NAME?	0.1097
CUFF.100278	CUFF.100278	-	chr20:59629201-59629367	q1	q2	OK	#NAME?	0.1058
CUFF.100279	CUFF.100279	-	chr20:59635044-59635252	q1	q2	OK	#NAME?	0.00345
CUFF.10028	CUFF.10028	-	chr1:151404782-151404967	q1	q2	OK	#NAME?	0.11115
CUFF.100280	CUFF.100280	-	chr20:59657686-59658054	q1	q2	OK	#NAME?	0.1116
CUFF.100281	CUFF.100281	-	chr20:59674357-59674576	q1	q2	OK	#NAME?	0.10855
CUFF.100282	CUFF.100282	-	chr20:59713835-59714018	q1	q2	OK	#NAME?	0.1116
CUFF.100283	CUFF.100283	-	chr20:59743515-59743675	q1	q2	OK	#NAME?	0.11205
CUFF.100284	CUFF.100284	-	chr20:59868153-59868304	q1	q2	OK	#NAME?	0.1149
CUFF.100285	CUFF.100285	-	chr20:59894798-59894939	q1	q2	OK	#NAME?	0.1097
CUFF.100286	CUFF.100286	-	chr20:59926062-59926261	q1	q2	OK	#NAME?	0.08105
CUFF.100287	CUFF.100287	-	chr20:59935753-59936088	q1	q2	OK	#NAME?	0.109
CUFF.100288	CUFF.100288	-	chr20:59938486-59938642	q1	q2	OK	#NAME?	0.11115
CUFF.100289	CUFF.100289	-	chr20:59938860-59939177	q1	q2	OK	#NAME?	0.1136
CUFF.10029	CUFF.10029	-	chr1:151406266-151406447	q1	q2	OK	#NAME?	0.10955
CUFF.100290	CUFF.100290	-	chr20:59947565-59947810	q1	q2	OK	#NAME?	0.1136
CUFF.100291	CUFF.100291	-	chr20:59967544-59968164	q1	q2	OK	-2.11077	0.2456
CUFF.100292	CUFF.100292	-	chr20:59971795-59971982	q1	q2	OK	#NAME?	0.1059
CUFF.100293	CUFF.100293	-	chr20:59986070-59986240	q1	q2	OK	#NAME?	0.06365
CUFF.100294	CUFF.100294	-	chr20:59998269-59998436	q1	q2	OK	#NAME?	0.11395
CUFF.100295	CUFF.100295	-	chr20:60012873-60013063	q1	q2	OK	#NAME?	0.1097
CUFF.100296	CUFF.100296	-	chr20:60013783-60013956	q1	q2	OK	#NAME?	0.0941
CUFF.100297	CUFF.100297	-	chr20:60014872-60015132	q1	q2	OK	#NAME?	0.1058
CUFF.100298	CUFF.100298	-	chr20:60023913-60024076	q1	q2	OK	#NAME?	0.1097
CUFF.100299	CUFF.100299	-	chr20:60024456-60024609	q1	q2	OK	#NAME?	0.10955
CUFF.1003	CUFF.1003	-	chr1:12338571-12338735	q1	q2	OK	#NAME?	0.1097
CUFF.10030	CUFF.10030	-	chr1:151414104-151414268	q1	q2	OK	#NAME?	0.1116
CUFF.100300	CUFF.100300	-	chr20:60035668-60035834	q1	q2	OK	#NAME?	0.1058
CUFF.100301	CUFF.100301	-	chr20:60042011-60042258	q1	q2	OK	#NAME?	0.1097
CUFF.100302	CUFF.100302	-	chr20:60051131-60051299	q1	q2	OK	#NAME?	0.1058
CUFF.100303	CUFF.100303	-	chr20:60061164-60061320	q1	q2	OK	#NAME?	0.1136
CUFF.100304	CUFF.100304	-	chr20:60065259-60065416	q1	q2	OK	#NAME?	0.11205
CUFF.100305	CUFF.100305	-	chr20:60257290-60257447	q1	q2	OK	#NAME?	0.1097
CUFF.100306	CUFF.100306	-	chr20:60303016-60303319	q1	q2	OK	#NAME?	0.1058
CUFF.100307	CUFF.100307	-	chr20:60303972-60304164	q1	q2	OK	#NAME?	0.08535
CUFF.100308	CUFF.100308	-	chr20:60305043-60305203	q1	q2	OK	#NAME?	0.1058
CUFF.100309	CUFF.100309	-	chr20:60312209-60312362	q1	q2	OK	#NAME?	0.1136
CUFF.10031	CUFF.10031	-	chr1:151416975-151417290	q1	q2	OK	#NAME?	0.10955
CUFF.100310	CUFF.100310	-	chr20:60314385-60314945	q1	q2	OK	0.0672705	0.2765
CUFF.100311	CUFF.100311	-	chr20:60327234-60327393	q1	q2	OK	#NAME?	0.1149
CUFF.100312	CUFF.100312	-	chr20:60337472-60337635	q1	q2	OK	#NAME?	0.1058
CUFF.100313	CUFF.100313	-	chr20:60343824-60343976	q1	q2	OK	#NAME?	0.1149
CUFF.100314	CUFF.100314	-	chr20:60344397-60344687	q1	q2	OK	-1.56419	0.2416
CUFF.100315	CUFF.100315	-	chr20:60442171-60442390	q1	q2	OK	#NAME?	0.10295
CUFF.100316	CUFF.100316	-	chr20:60559619-60559816	q1	q2	OK	#NAME?	0.11395
CUFF.100317	CUFF.100317	-	chr20:60565763-60565920	q1	q2	OK	#NAME?	0.1116
CUFF.100318	CUFF.100318	-	chr20:60751210-60751374	q1	q2	OK	#NAME?	0.10955
CUFF.100319	CUFF.100319	-	chr20:60843862-60844049	q1	q2	OK	#NAME?	0.11115
CUFF.10032	CUFF.10032	-	chr1:151423645-151423798	q1	q2	OK	#NAME?	0.1058
CUFF.100320	CUFF.100320	-	chr20:60888425-60888634	q1	q2	OK	#NAME?	0.0986
CUFF.100321	CUFF.100321	-	chr20:61029487-61029740	q1	q2	OK	#NAME?	0.1058
CUFF.100322	CUFF.100322	-	chr20:61031040-61031196	q1	q2	OK	#NAME?	0.10295
CUFF.100323	CUFF.100323	-	chr20:61081354-61081604	q1	q2	OK	#NAME?	0.1116
CUFF.100324	CUFF.100324	-	chr20:61097579-61097793	q1	q2	OK	#NAME?	0.1058
CUFF.100325	CUFF.100325	-	chr20:61431270-61431463	q1	q2	OK	#NAME?	0.11395
CUFF.100326	CUFF.100326	-	chr20:61441855-61442067	q1	q2	OK	#NAME?	0.10955
CUFF.100327	CUFF.100327	-	chr20:61666695-61666853	q1	q2	OK	#NAME?	0.1097
CUFF.100328	CUFF.100328	-	chr20:61675264-61675526	q1	q2	OK	#NAME?	0.1097
CUFF.100329	CUFF.100329	-	chr20:61732018-61732170	q1	q2	OK	#NAME?	0.10955
CUFF.10033	CUFF.10033	-	chr1:151426811-151426968	q1	q2	OK	#NAME?	0.1097
CUFF.100330	CUFF.100330	-	chr20:61774598-61774767	q1	q2	OK	#NAME?	0.1097
CUFF.100331	CUFF.100331	-	chr20:61781249-61781410	q1	q2	OK	#NAME?	0.1097
CUFF.100332	CUFF.100332	-	chr20:61821113-61821271	q1	q2	OK	#NAME?	0.1097
CUFF.100333	CUFF.100333	-	chr20:61904446-61904598	q1	q2	OK	#NAME?	0.1136
CUFF.100334	CUFF.100334	-	chr20:61951318-61951625	q1	q2	OK	#NAME?	0.0439
CUFF.100335	CUFF.100335	-	chr20:62029835-62030000	q1	q2	OK	#NAME?	0.1097
CUFF.100336	CUFF.100336	-	chr20:62047791-62048019	q1	q2	OK	#NAME?	0.11115
CUFF.100337	CUFF.100337	-	chr20:62104490-62104675	q1	q2	OK	#NAME?	0.1058
CUFF.100338	CUFF.100338	-	chr20:62134366-62134831	q1	q2	OK	#NAME?	0.0941
CUFF.100339	CUFF.100339	-	chr20:62134881-62135040	q1	q2	OK	#NAME?	0.1058
CUFF.10034	CUFF.10034	-	chr1:151430683-151430845	q1	q2	OK	#NAME?	0.109
CUFF.100340	CUFF.100340	-	chr20:62135799-62135953	q1	q2	OK	#NAME?	0.1058
CUFF.100341	CUFF.100341	-	chr20:62151103-62151339	q1	q2	OK	#NAME?	0.09745
CUFF.100342	CUFF.100342	-	chr20:62151810-62152114	q1	q2	OK	#NAME?	0.1097
CUFF.100343	CUFF.100343	-	chr20:62159425-62159696	q1	q2	OK	#NAME?	0.1136
CUFF.100344	CUFF.100344	-	chr20:62166506-62166698	q1	q2	OK	#NAME?	0.11395
CUFF.100345	CUFF.100345	-	chr20:62180380-62180555	q1	q2	OK	#NAME?	0.1116
CUFF.100346	CUFF.100346	-	chr20:62181871-62182038	q1	q2	OK	#NAME?	0.11115
CUFF.100347	CUFF.100347	-	chr20:62198800-62198954	q1	q2	OK	#NAME?	0.1149
CUFF.100348	CUFF.100348	-	chr20:62200328-62200507	q1	q2	OK	#NAME?	0.0986
CUFF.100349	CUFF.100349	-	chr20:62200695-62201024	q1	q2	OK	#NAME?	0.09935
CUFF.10035	CUFF.10035	-	chr1:151433538-151433744	q1	q2	OK	#NAME?	0.11115
CUFF.100350	CUFF.100350	-	chr20:62205006-62205162	q1	q2	OK	#NAME?	0.1149
CUFF.100351	CUFF.100351	-	chr20:62229086-62229433	q1	q2	OK	0.185172	0.46355
CUFF.100352	CUFF.100352	-	chr20:62237324-62237498	q1	q2	OK	#NAME?	0.1058
CUFF.100353	CUFF.100353	-	chr20:62245683-62245896	q1	q2	OK	#NAME?	0.1149
CUFF.100354	CUFF.100354	-	chr20:62246646-62246821	q1	q2	OK	#NAME?	0.11115
CUFF.100355	CUFF.100355	-	chr20:62257555-62257704	q1	q2	OK	#NAME?	0.11205
CUFF.100356	CUFF.100356	-	chr20:62263858-62264036	q1	q2	OK	#NAME?	0.11395
CUFF.100357	CUFF.100357	-	chr20:62264507-62264686	q1	q2	OK	#NAME?	0.1116
CUFF.100358	CUFF.100358	-	chr20:62266003-62266239	q1	q2	OK	#NAME?	0.1097
CUFF.100359	CUFF.100359	-	chr20:62280675-62280844	q1	q2	OK	#NAME?	0.1058
CUFF.10036	CUFF.10036	-	chr1:151439417-151439578	q1	q2	OK	#NAME?	0.11395
CUFF.100360	CUFF.100360	-	chr20:62281215-62281380	q1	q2	OK	#NAME?	0.11395
CUFF.100361	CUFF.100361	-	chr20:62284764-62284925	q1	q2	OK	#NAME?	0.11205
CUFF.100362	CUFF.100362	-	chr20:62293825-62294105	q1	q2	OK	#NAME?	0.109
CUFF.100363	CUFF.100363	-	chr20:62294700-62295211	q1	q2	OK	#NAME?	0.08275
CUFF.100364	CUFF.100364	-	chr20:62298539-62298721	q1	q2	OK	#NAME?	0.1058
CUFF.100365	CUFF.100365	-	chr20:62302073-62302367	q1	q2	OK	#NAME?	0.11395
CUFF.100366	CUFF.100366	-	chr20:62310434-62310711	q1	q2	OK	-1.26925	0.4043
CUFF.100367	CUFF.100367	-	chr20:62312634-62312788	q1	q2	OK	#NAME?	0.10955
CUFF.100368	CUFF.100368	-	chr20:62313958-62314220	q1	q2	OK	#NAME?	0.1136
CUFF.100369	CUFF.100369	-	chr20:62317902-62318453	q1	q2	OK	#NAME?	0.006
CUFF.10037	CUFF.10037	-	chr1:151441468-151441627	q1	q2	OK	#NAME?	0.1116
CUFF.100370	CUFF.100370	-	chr20:62321707-62321875	q1	q2	OK	#NAME?	0.1136
CUFF.100371	CUFF.100371	-	chr20:62324902-62325303	q1	q2	OK	#NAME?	0.004
CUFF.100372	CUFF.100372	-	chr20:62325381-62325528	q1	q2	OK	#NAME?	0.1097
CUFF.100373	CUFF.100373	-	chr20:62328260-62328677	q1	q2	OK	1.40471	0.3066
CUFF.100374	CUFF.100374	-	chr20:62330777-62330940	q1	q2	OK	#NAME?	0.1058
CUFF.100375	CUFF.100375	-	chr20:62337798-62337964	q1	q2	OK	#NAME?	0.08535
CUFF.100376	CUFF.100376	-	chr20:62341089-62341263	q1	q2	OK	#NAME?	0.09745
CUFF.100377	CUFF.100377	-	chr20:62343032-62343201	q1	q2	OK	#NAME?	0.1136
CUFF.100378	CUFF.100378	-	chr20:62348752-62349083	q1	q2	OK	#NAME?	0.0986
CUFF.100379	CUFF.100379	-	chr20:62354159-62354349	q1	q2	OK	#NAME?	0.1136
CUFF.10038	CUFF.10038	-	chr1:151443336-151443520	q1	q2	OK	#NAME?	0.1097
CUFF.100380	CUFF.100380	-	chr20:62357426-62357697	q1	q2	OK	#NAME?	0.1116
CUFF.100381	CUFF.100381	-	chr20:62360174-62360336	q1	q2	OK	#NAME?	0.1136
CUFF.100382	CUFF.100382	-	chr20:62389641-62390118	q1	q2	OK	#NAME?	0.11115
CUFF.100383	CUFF.100383	-	chr20:62394780-62394957	q1	q2	OK	#NAME?	0.1149
CUFF.100384	CUFF.100384	-	chr20:62397571-62397757	q1	q2	OK	#NAME?	0.1136
CUFF.100385	CUFF.100385	-	chr20:62398184-62398356	q1	q2	OK	#NAME?	0.1149
CUFF.100386	CUFF.100386	-	chr20:62412765-62413099	q1	q2	OK	#NAME?	0.11205
CUFF.100387	CUFF.100387	-	chr20:62464307-62464557	q1	q2	OK	#NAME?	0.1097
CUFF.100388	CUFF.100388	-	chr20:62546305-62546457	q1	q2	OK	#NAME?	0.10955
CUFF.100389	CUFF.100389	-	chr20:62569832-62570004	q1	q2	OK	#NAME?	0.1058
CUFF.10039	CUFF.10039	-	chr1:151443905-151444157	q1	q2	OK	#NAME?	0.11395
CUFF.100390	CUFF.100390	-	chr20:62575338-62575496	q1	q2	OK	#NAME?	0.1059
CUFF.100391	CUFF.100391	-	chr20:62579093-62579573	q1	q2	OK	0.966348	0.3648
CUFF.100392	CUFF.100392	-	chr20:62597966-62598119	q1	q2	OK	#NAME?	0.10955
CUFF.100393	CUFF.100393	-	chr20:62649965-62650118	q1	q2	OK	#NAME?	0.1149
CUFF.100394	CUFF.100394	-	chr20:62767516-62767695	q1	q2	OK	#NAME?	0.1116
CUFF.100395	CUFF.100395	-	chr20:62773199-62773406	q1	q2	OK	#NAME?	0.11395
CUFF.100396	CUFF.100396	-	chr20:62806488-62806649	q1	q2	OK	#NAME?	0.1097
CUFF.100397	CUFF.100397	-	chr20:62811017-62811178	q1	q2	OK	#NAME?	0.11205
CUFF.100398	CUFF.100398	-	chr20:62812265-62812566	q1	q2	OK	#NAME?	0.1136
CUFF.100399	CUFF.100399	-	chr20:62813171-62813424	q1	q2	OK	#NAME?	0.1097
CUFF.1004	CUFF.1004	-	chr1:12342276-12342447	q1	q2	OK	#NAME?	0.09745
CUFF.10040	CUFF.10040	-	chr1:151444931-151445159	q1	q2	OK	#NAME?	0.0567
CUFF.100400	CUFF.100400	-	chr20:62841949-62842315	q1	q2	OK	#NAME?	0.10955
CUFF.100401	CUFF.100401	-	chr20:62855019-62855182	q1	q2	OK	#NAME?	0.1058
CUFF.100402	CUFF.100402	-	chr20:62878601-62878783	q1	q2	OK	#NAME?	0.11205
CUFF.100403	CUFF.100403	-	chr20:62886905-62887057	q1	q2	OK	#NAME?	0.11395
CUFF.100404	CUFF.100404	-	chr20:62889985-62890138	q1	q2	OK	#NAME?	0.1097
CUFF.100405	CUFF.100405	-	chr20:62890820-62890989	q1	q2	OK	#NAME?	0.1058
CUFF.100406	CUFF.100406	-	chr20:62900738-62900906	q1	q2	OK	#NAME?	0.1097
CUFF.100407	CUFF.100407	-	chr20:62901336-62901489	q1	q2	OK	#NAME?	0.10955
CUFF.100408	CUFF.100408	-	chr20:62903131-62903331	q1	q2	OK	#NAME?	0.1097
CUFF.100409	CUFF.100409	-	chr20:62905003-62905740	q1	q2	OK	#NAME?	0.0056
CUFF.10041	CUFF.10041	-	chr1:151445403-151445575	q1	q2	OK	#NAME?	0.10955
CUFF.100410	CUFF.100410	-	chr20:62909471-62910123	q1	q2	OK	#NAME?	0.07165
CUFF.100411	CUFF.100411	-	chr20:62910859-62911455	q1	q2	OK	-0.248633	0.408
CUFF.100412	CUFF.100412	-	chr20:62911967-62912120	q1	q2	OK	#NAME?	0.11205
CUFF.100413	CUFF.100413	-	chr20:62912389-62912554	q1	q2	OK	#NAME?	0.1058
CUFF.100414	CUFF.100414	-	chr20:62914003-62914182	q1	q2	OK	#NAME?	0.07165
CUFF.100415	CUFF.100415	-	chr20:62914695-62914868	q1	q2	OK	#NAME?	0.1136
CUFF.100416	CUFF.100416	-	chr20:62915820-62915986	q1	q2	OK	#NAME?	0.1097
CUFF.100417	CUFF.100417	-	chr20:62916325-62916511	q1	q2	OK	#NAME?	0.10955
CUFF.100418	CUFF.100418	-	chr20:62917604-62918067	q1	q2	OK	#NAME?	0.1059
CUFF.100419	CUFF.100419	-	chr20:62922831-62923028	q1	q2	OK	#NAME?	0.11395
CUFF.10042	CUFF.10042	-	chr1:151447529-151448049	q1	q2	OK	#NAME?	0.09745
CUFF.100420	CUFF.100420	-	chr20:62926997-62927338	q1	q2	OK	#NAME?	0.1149
CUFF.100421	CUFF.100421	-	chr20:62927692-62927857	q1	q2	OK	#NAME?	0.1058
CUFF.100422	CUFF.100422	-	chr20:62930044-62930209	q1	q2	OK	#NAME?	0.1097
CUFF.100423	CUFF.100423	-	chr20:62931782-62931972	q1	q2	OK	#NAME?	0.1116
CUFF.100424	CUFF.100424	-	chr20:62935704-62935863	q1	q2	OK	#NAME?	0.1058
CUFF.100425	CUFF.100425	-	chr20:62939174-62939506	q1	q2	OK	#NAME?	0.0941
CUFF.100426	CUFF.100426	-	chr20:62941487-62941698	q1	q2	OK	#NAME?	0.1136
CUFF.100427	CUFF.100427	-	chr20:62944881-62945274	q1	q2	OK	#NAME?	0.11395
CUFF.100428	CUFF.100428	-	chr20:62948175-62948377	q1	q2	OK	#NAME?	0.1136
CUFF.100429	CUFF.100429	-	chr20:62966075-62966378	q1	q2	OK	#NAME?	0.1058
CUFF.10043	CUFF.10043	-	chr1:151453455-151453799	q1	q2	OK	#NAME?	0.1116
CUFF.100430	CUFF.100430	-	chr20:63154605-63154773	q1	q2	OK	#NAME?	0.1058
CUFF.100431	CUFF.100431	-	chr20:63195924-63196095	q1	q2	OK	#NAME?	0.1097
CUFF.100432	CUFF.100432	-	chr20:63207532-63207713	q1	q2	OK	#NAME?	0.1097
CUFF.100433	CUFF.100433	-	chr20:63214333-63214581	q1	q2	OK	#NAME?	0.11395
CUFF.100434	CUFF.100434	-	chr20:63276802-63276963	q1	q2	OK	#NAME?	0.1136
CUFF.100435	CUFF.100435	-	chr20:63281525-63281685	q1	q2	OK	#NAME?	0.11115
CUFF.100436	CUFF.100436	-	chr20:63284202-63284453	q1	q2	OK	#NAME?	0.10855
CUFF.100437	CUFF.100437	-	chr20:63288913-63289083	q1	q2	OK	#NAME?	0.10955
CUFF.100438	CUFF.100438	-	chr20:63340194-63340345	q1	q2	OK	#NAME?	0.1116
CUFF.100439	CUFF.100439	-	chr20:63350327-63350581	q1	q2	OK	#NAME?	0.10855
CUFF.10044	CUFF.10044	-	chr1:151455314-151455484	q1	q2	OK	#NAME?	0.10955
CUFF.100440	CUFF.100440	-	chr20:63411070-63411456	q1	q2	OK	#NAME?	0.06365
CUFF.100441	CUFF.100441	-	chr20:63513293-63513446	q1	q2	OK	#NAME?	0.1097
CUFF.100442	CUFF.100442	-	chr20:63515179-63515337	q1	q2	OK	#NAME?	0.0941
CUFF.100443	CUFF.100443	-	chr20:63518153-63518391	q1	q2	OK	#NAME?	0.0986
CUFF.100444	CUFF.100444	-	chr20:63521591-63522171	q1	q2	OK	1.28837	0.4329
CUFF.100445	CUFF.100445	-	chr20:63523151-63523529	q1	q2	OK	#NAME?	0.1149
CUFF.100446	CUFF.100446	-	chr20:63527684-63527852	q1	q2	OK	#NAME?	0.1149
CUFF.100447	CUFF.100447	-	chr20:63547162-63547329	q1	q2	OK	#NAME?	0.1097
CUFF.100448	CUFF.100448	-	chr20:63559216-63559368	q1	q2	OK	#NAME?	0.1116
CUFF.100449	CUFF.100449	-	chr20:63567351-63567512	q1	q2	OK	#NAME?	0.11205
CUFF.10045	CUFF.10045	-	chr1:151456482-151456636	q1	q2	OK	#NAME?	0.10295
CUFF.100450	CUFF.100450	-	chr20:63578797-63578985	q1	q2	OK	#NAME?	0.08905
CUFF.100451	CUFF.100451	-	chr20:63583135-63583351	q1	q2	OK	#NAME?	0.11395
CUFF.100452	CUFF.100452	-	chr20:63627645-63628143	q1	q2	OK	#NAME?	0.06365
CUFF.100453	CUFF.100453	-	chr20:63639870-63640091	q1	q2	OK	#NAME?	0.0941
CUFF.100454	CUFF.100454	-	chr20:63661628-63661931	q1	q2	OK	#NAME?	0.1058
CUFF.100455	CUFF.100455	-	chr20:63668002-63668261	q1	q2	OK	0.118721	0.5248
CUFF.100456	CUFF.100456	-	chr20:63684197-63684352	q1	q2	OK	#NAME?	0.1149
CUFF.100457	CUFF.100457	-	chr20:63696218-63696419	q1	q2	OK	#NAME?	0.1097
CUFF.100458	CUFF.100458	-	chr20:63697919-63698110	q1	q2	OK	#NAME?	0.10955
CUFF.100459	CUFF.100459	-	chr20:63700910-63701065	q1	q2	OK	#NAME?	0.1149
CUFF.10046	CUFF.10046	-	chr1:151458218-151458442	q1	q2	OK	#NAME?	0.1059
CUFF.100460	CUFF.100460	-	chr20:63701154-63701407	q1	q2	OK	#NAME?	0.1116
CUFF.100461	CUFF.100461	-	chr20:63702615-63702771	q1	q2	OK	#NAME?	0.1097
CUFF.100462	CUFF.100462	-	chr20:63705517-63705670	q1	q2	OK	#NAME?	0.1097
CUFF.100463	CUFF.100463	-	chr20:63710785-63711283	q1	q2	OK	#NAME?	0.0941
CUFF.100464	CUFF.100464	-	chr20:63717382-63717538	q1	q2	OK	#NAME?	0.1149
CUFF.100465	CUFF.100465	-	chr20:63718475-63718629	q1	q2	OK	#NAME?	0.1097
CUFF.100466	CUFF.100466	-	chr20:63723008-63723676	q1	q2	OK	-0.0186593	0.4919
CUFF.100467	CUFF.100467	-	chr20:63735871-63736080	q1	q2	OK	#NAME?	0.1149
CUFF.100468	CUFF.100468	-	chr20:63741232-63741399	q1	q2	OK	#NAME?	0.1058
CUFF.100469	CUFF.100469	-	chr20:63743319-63743480	q1	q2	OK	#NAME?	0.1058
CUFF.10047	CUFF.10047	-	chr1:151487112-151487328	q1	q2	OK	0.1968	0.52415
CUFF.100470	CUFF.100470	-	chr20:63753942-63754093	q1	q2	OK	#NAME?	0.1136
CUFF.100471	CUFF.100471	-	chr20:63777903-63778057	q1	q2	OK	#NAME?	0.1097
CUFF.100472	CUFF.100472	-	chr20:63855099-63855251	q1	q2	OK	#NAME?	0.1097
CUFF.100473	CUFF.100473	-	chr20:63858483-63858822	q1	q2	OK	#NAME?	0.1059
CUFF.100474	CUFF.100474	-	chr20:63872158-63872317	q1	q2	OK	#NAME?	0.1097
CUFF.100475	CUFF.100475	-	chr20:63873993-63874151	q1	q2	OK	#NAME?	0.11115
CUFF.100476	CUFF.100476	-	chr20:63879731-63880324	q1	q2	NOTEST	-0.197835	1
CUFF.100477	CUFF.100477	-	chr20:63887324-63887481	q1	q2	OK	#NAME?	0.11395
CUFF.100478	CUFF.100478	-	chr20:63890280-63890538	q1	q2	OK	4.8968	0.0235
CUFF.100479	CUFF.100479	-	chr20:63890690-63890918	q1	q2	OK	2.62765	0.27515
CUFF.10048	CUFF.10048	-	chr1:151496829-151496994	q1	q2	OK	#NAME?	0.1097
CUFF.100480	CUFF.100480	-	chr20:63896040-63896191	q1	q2	OK	#NAME?	0.1097
CUFF.100481	CUFF.100481	-	chr20:63896575-63896732	q1	q2	OK	#NAME?	0.1058
CUFF.100482	CUFF.100482	-	chr20:63904289-63904438	q1	q2	OK	#NAME?	0.1136
CUFF.100483	CUFF.100483	-	chr20:63907033-63907201	q1	q2	OK	#NAME?	0.1136
CUFF.100484	CUFF.100484	-	chr20:63907672-63907825	q1	q2	OK	#NAME?	0.1149
CUFF.100485	CUFF.100485	-	chr20:63910934-63911098	q1	q2	OK	#NAME?	0.10955
CUFF.100486	CUFF.100486	-	chr20:63916615-63916780	q1	q2	OK	#NAME?	0.08275
CUFF.100487	CUFF.100487	-	chr20:63917904-63918103	q1	q2	OK	#NAME?	0.1058
CUFF.100488	CUFF.100488	-	chr20:63918534-63918689	q1	q2	OK	#NAME?	0.1058
CUFF.100489	CUFF.100489	-	chr20:63924121-63924294	q1	q2	OK	#NAME?	0.11395
CUFF.10049	CUFF.10049	-	chr1:151503865-151504040	q1	q2	OK	#NAME?	0.1059
CUFF.100490	CUFF.100490	-	chr20:63931458-63931619	q1	q2	OK	#NAME?	0.11115
CUFF.100491	CUFF.100491	-	chr20:63933146-63933300	q1	q2	OK	#NAME?	0.1116
CUFF.100492	CUFF.100492	-	chr20:63933766-63934201	q1	q2	OK	#NAME?	0.1136
CUFF.100493	CUFF.100493	-	chr20:63934350-63934523	q1	q2	OK	#NAME?	0.10955
CUFF.100494	CUFF.100494	-	chr20:63936921-63937099	q1	q2	OK	#NAME?	0.07015
CUFF.100495	CUFF.100495	-	chr20:63940495-63940774	q1	q2	OK	#NAME?	0.0986
CUFF.100496	CUFF.100496	-	chr20:63941692-63942369	q1	q2	OK	-1.85397	0.2735
CUFF.100497	CUFF.100497	-	chr20:63942487-63942914	q1	q2	OK	#NAME?	0.00485
CUFF.100498	CUFF.100498	-	chr20:63946566-63946734	q1	q2	OK	#NAME?	0.11205
CUFF.100499	CUFF.100499	-	chr20:63954415-63954567	q1	q2	OK	#NAME?	0.1097
CUFF.1005	CUFF.1005	-	chr1:12350921-12351080	q1	q2	OK	#NAME?	0.1149
CUFF.10050	CUFF.10050	-	chr1:151555800-151556094	q1	q2	OK	#NAME?	0.08905
CUFF.100500	CUFF.100500	-	chr20:63959219-63959560	q1	q2	OK	#NAME?	0.0986
CUFF.100501	CUFF.100501	-	chr20:63966152-63967116	q1	q2	OK	-0.20929	0.42015
CUFF.100502	CUFF.100502	-	chr20:63970700-63971125	q1	q2	OK	-3.84998	0.245
CUFF.100503	CUFF.100503	-	chr20:63974428-63974599	q1	q2	OK	#NAME?	0.09745
CUFF.100504	CUFF.100504	-	chr20:63981114-63981286	q1	q2	OK	#NAME?	0.11205
CUFF.100505	CUFF.100505	-	chr20:64010112-64010349	q1	q2	OK	#NAME?	0.1149
CUFF.100506	CUFF.100506	-	chr20:64047927-64048083	q1	q2	OK	#NAME?	0.11395
CUFF.100507	CUFF.100507	-	chr20:64063546-64064106	q1	q2	OK	#NAME?	0.08535
CUFF.100508	CUFF.100508	-	chr20:64068326-64068481	q1	q2	OK	#NAME?	0.10955
CUFF.100509	CUFF.100509	-	chr20:64073234-64073515	q1	q2	OK	#NAME?	0.11395
CUFF.10051	CUFF.10051	-	chr1:151556213-151556468	q1	q2	OK	#NAME?	0.1136
CUFF.100510	CUFF.100510	-	chr20:64265691-64265965	q1	q2	OK	#NAME?	0.1097
CUFF.100511	CUFF.100511	-	chr20:64275165-64275330	q1	q2	OK	#NAME?	0.1149
CUFF.100512	CUFF.100512	-	chr20:64319995-64320215	q1	q2	OK	#NAME?	0.11205
CUFF.100513	CUFF.100513	-	chr20:64327345-64327507	q1	q2	OK	#NAME?	0.109
CUFF.100514	CUFF.100514	-	chr21:5066385-5066546	q1	q2	OK	#NAME?	0.1058
CUFF.100515	CUFF.100515	-	chr21:5078164-5078321	q1	q2	OK	#NAME?	0.10955
CUFF.100516	CUFF.100516	-	chr21:5079885-5080030	q1	q2	OK	#NAME?	0.1136
CUFF.100517	CUFF.100517	-	chr21:5101248-5101417	q1	q2	OK	#NAME?	0.1149
CUFF.100518	CUFF.100518	-	chr21:5114090-5114423	q1	q2	OK	#NAME?	0.0941
CUFF.100519	CUFF.100519	-	chr21:5118222-5118471	q1	q2	OK	#NAME?	0.09935
CUFF.10052	CUFF.10052	-	chr1:151592152-151592318	q1	q2	OK	#NAME?	0.1058
CUFF.100520	CUFF.100520	-	chr21:5121372-5121547	q1	q2	OK	#NAME?	0.1116
CUFF.100521	CUFF.100521	-	chr21:5125193-5125348	q1	q2	OK	#NAME?	0.1058
CUFF.100522	CUFF.100522	-	chr21:5157789-5158289	q1	q2	OK	#NAME?	0.08905
CUFF.100523	CUFF.100523	-	chr21:5217387-5217545	q1	q2	OK	#NAME?	0.11395
CUFF.100524	CUFF.100524	-	chr21:5226495-5226651	q1	q2	OK	#NAME?	0.10955
CUFF.100525	CUFF.100525	-	chr21:5227170-5227665	q1	q2	OK	#NAME?	0.0013
CUFF.100526	CUFF.100526	-	chr21:5235592-5235758	q1	q2	OK	#NAME?	0.10855
CUFF.100527	CUFF.100527	-	chr21:5238267-5238460	q1	q2	OK	#NAME?	0.10855
CUFF.100528	CUFF.100528	-	chr21:5329185-5329691	q1	q2	OK	#NAME?	0.1149
CUFF.100529	CUFF.100529	-	chr21:5355436-5355743	q1	q2	OK	#NAME?	0.11395
CUFF.10053	CUFF.10053	-	chr1:151599731-151599949	q1	q2	OK	#NAME?	0.1097
CUFF.100530	CUFF.100530	-	chr21:5590767-5591050	q1	q2	OK	#NAME?	0.1136
CUFF.100531	CUFF.100531	-	chr21:5614096-5614512	q1	q2	OK	#NAME?	0.08105
CUFF.100532	CUFF.100532	-	chr21:5783114-5783552	q1	q2	OK	#NAME?	0.0055
CUFF.100533	CUFF.100533	-	chr21:5903702-5904157	q1	q2	OK	#NAME?	0.00485
CUFF.100534	CUFF.100534	-	chr21:6066839-6067025	q1	q2	OK	#NAME?	0.1097
CUFF.100535	CUFF.100535	-	chr21:6117042-6117311	q1	q2	OK	1.23316	0.4578
CUFF.100536	CUFF.100536	-	chr21:6229920-6230202	q1	q2	OK	#NAME?	0.1097
CUFF.100537	CUFF.100537	-	chr21:6231609-6232247	q1	q2	NOTEST	#NAME?	1
CUFF.100538	CUFF.100538	-	chr21:6235949-6236296	q1	q2	OK	#NAME?	0.1097
CUFF.100539	CUFF.100539	-	chr21:6255459-6255616	q1	q2	OK	#NAME?	0.1058
CUFF.10054	CUFF.10054	-	chr1:151611497-151611673	q1	q2	OK	#NAME?	0.11395
CUFF.100540	CUFF.100540	-	chr21:6324226-6324655	q1	q2	OK	#NAME?	0.1097
CUFF.100541	CUFF.100541	-	chr21:6327445-6327870	q1	q2	OK	#NAME?	0.1097
CUFF.100542	CUFF.100542	-	chr21:6328909-6329765	q1	q2	OK	#NAME?	0.0144
CUFF.100543	CUFF.100543	-	chr21:6334984-6335142	q1	q2	OK	#NAME?	0.1097
CUFF.100544	CUFF.100544	-	chr21:6349209-6349499	q1	q2	OK	#NAME?	0.00135
CUFF.100545	CUFF.100545	-	chr21:6430081-6430238	q1	q2	OK	#NAME?	0.1136
CUFF.100546	CUFF.100546	-	chr21:6462773-6463002	q1	q2	OK	#NAME?	0.1097
CUFF.100547	CUFF.100547	-	chr21:6463752-6463907	q1	q2	OK	#NAME?	0.1058
CUFF.100548	CUFF.100548	-	chr21:6489732-6490008	q1	q2	OK	#NAME?	0.1116
CUFF.100549	CUFF.100549	-	chr21:6492350-6492830	q1	q2	OK	#NAME?	0.10855
CUFF.10055	CUFF.10055	-	chr1:151612825-151613412	q1	q2	OK	-0.197483	0.09525
CUFF.100550	CUFF.100550	-	chr21:6493726-6493898	q1	q2	OK	#NAME?	0.1058
CUFF.100551	CUFF.100551	-	chr21:6497048-6497260	q1	q2	OK	#NAME?	0.0941
CUFF.100552	CUFF.100552	-	chr21:6639625-6639916	q1	q2	OK	#NAME?	0.00155
CUFF.100553	CUFF.100553	-	chr21:6645290-6645641	q1	q2	OK	#NAME?	0.1058
CUFF.100554	CUFF.100554	-	chr21:6659561-6660223	q1	q2	OK	#NAME?	0.0209
CUFF.100555	CUFF.100555	-	chr21:6661255-6661680	q1	q2	OK	#NAME?	0.11395
CUFF.100556	CUFF.100556	-	chr21:6664434-6664920	q1	q2	OK	#NAME?	0.08905
CUFF.100557	CUFF.100557	-	chr21:6838401-6838593	q1	q2	OK	#NAME?	0.09935
CUFF.100558	CUFF.100558	-	chr21:6930486-6930710	q1	q2	OK	#NAME?	0.1058
CUFF.100559	CUFF.100559	-	chr21:6986631-6987286	q1	q2	OK	2.9645	0.0209
CUFF.10056	CUFF.10056	-	chr1:151615238-151615402	q1	q2	OK	#NAME?	0.1097
CUFF.100560	CUFF.100560	-	chr21:6988325-6988750	q1	q2	OK	#NAME?	0.10955
CUFF.100561	CUFF.100561	-	chr21:6991504-6991990	q1	q2	OK	#NAME?	0.10295
CUFF.100562	CUFF.100562	-	chr21:7075976-7076428	q1	q2	OK	#NAME?	0.10955
CUFF.100563	CUFF.100563	-	chr21:7085993-7086276	q1	q2	OK	#NAME?	0.1058
CUFF.100564	CUFF.100564	-	chr21:7086604-7086903	q1	q2	OK	#NAME?	0.1097
CUFF.100565	CUFF.100565	-	chr21:7109417-7109745	q1	q2	OK	#NAME?	0.0459
CUFF.100566	CUFF.100566	-	chr21:7245932-7246084	q1	q2	OK	#NAME?	0.0986
CUFF.100567	CUFF.100567	-	chr21:7298416-7298574	q1	q2	OK	#NAME?	0.10295
CUFF.100568	CUFF.100568	-	chr21:7438057-7438417	q1	q2	OK	#NAME?	0.10955
CUFF.100569	CUFF.100569	-	chr21:7443834-7444303	q1	q2	OK	#NAME?	0.1097
CUFF.10057	CUFF.10057	-	chr1:151618645-151618798	q1	q2	OK	#NAME?	0.11395
CUFF.100570	CUFF.100570	-	chr21:7451961-7452239	q1	q2	OK	#NAME?	0.10955
CUFF.100571	CUFF.100571	-	chr21:7491100-7491517	q1	q2	OK	#NAME?	0.036
CUFF.100572	CUFF.100572	-	chr21:7646883-7647222	q1	q2	OK	#NAME?	0.00485
CUFF.100573	CUFF.100573	-	chr21:7672040-7672507	q1	q2	OK	#NAME?	0.1116
CUFF.100574	CUFF.100574	-	chr21:7686165-7686443	q1	q2	OK	#NAME?	0.11205
CUFF.100575	CUFF.100575	-	chr21:7768285-7768592	q1	q2	OK	#NAME?	0.1136
CUFF.100576	CUFF.100576	-	chr21:7919821-7919992	q1	q2	OK	#NAME?	0.1136
CUFF.100577	CUFF.100577	-	chr21:7922625-7922780	q1	q2	OK	#NAME?	0.1097
CUFF.100578	CUFF.100578	-	chr21:7926444-7926667	q1	q2	OK	#NAME?	0.1097
CUFF.100579	CUFF.100579	-	chr21:7928566-7928775	q1	q2	OK	#NAME?	0.1116
CUFF.10058	CUFF.10058	-	chr1:151619634-151619973	q1	q2	OK	#NAME?	0.109
CUFF.100580	CUFF.100580	-	chr21:7933037-7933202	q1	q2	OK	#NAME?	0.10955
CUFF.100581	CUFF.100581	-	chr21:7936989-7937262	q1	q2	OK	1.68865	0.2969
CUFF.100582	CUFF.100582	-	chr21:7944281-7944535	q1	q2	OK	0.388096	0.50675
CUFF.100583	CUFF.100583	-	chr21:7945514-7945679	q1	q2	OK	#NAME?	0.1097
CUFF.100584	CUFF.100584	-	chr21:7947295-7947502	q1	q2	OK	2.108	0.29515
CUFF.100585	CUFF.100585	-	chr21:7948001-7948268	q1	q2	OK	0.994214	0.4756
CUFF.100586	CUFF.100586	-	chr21:7949250-7949478	q1	q2	OK	1.66572	0.29805
CUFF.100587	CUFF.100587	-	chr21:7951502-7951670	q1	q2	OK	#NAME?	0.1058
CUFF.100588	CUFF.100588	-	chr21:7953147-7953316	q1	q2	OK	#NAME?	0.10955
CUFF.100589	CUFF.100589	-	chr21:7953944-7954141	q1	q2	OK	#NAME?	0.109
CUFF.10059	CUFF.10059	-	chr1:151623589-151623744	q1	q2	OK	#NAME?	0.1058
CUFF.100590	CUFF.100590	-	chr21:7956145-7956451	q1	q2	OK	#NAME?	0.10955
CUFF.100591	CUFF.100591	-	chr21:7957361-7957632	q1	q2	OK	0.368659	0.5068
CUFF.100592	CUFF.100592	-	chr21:8181190-8181614	q1	q2	OK	#NAME?	0.006
CUFF.100593	CUFF.100593	-	chr21:8364231-8364651	q1	q2	OK	-2.58287	0.30965
CUFF.100594	CUFF.100594	-	chr21:8809913-8810353	q1	q2	OK	#NAME?	0.0941
CUFF.100595	CUFF.100595	-	chr21:8882052-8882238	q1	q2	OK	#NAME?	0.1097
CUFF.100596	CUFF.100596	-	chr21:8986582-8988770	q1	q2	OK	-4.29505	0.49845
CUFF.100597	CUFF.100597	-	chr21:9027162-9027392	q1	q2	OK	#NAME?	0.11395
CUFF.100598	CUFF.100598	-	chr21:9040628-9040798	q1	q2	OK	#NAME?	0.1058
CUFF.100599	CUFF.100599	-	chr21:9068171-9068635	q1	q2	OK	#NAME?	0.1149
CUFF.1006	CUFF.1006	-	chr1:12359608-12359858	q1	q2	OK	#NAME?	0.1136
CUFF.10060	CUFF.10060	-	chr1:151626119-151626305	q1	q2	OK	#NAME?	0.08905
CUFF.100600	CUFF.100600	-	chr21:9080691-9081185	q1	q2	OK	#NAME?	0.1059
CUFF.100601	CUFF.100601	-	chr21:9112572-9112729	q1	q2	OK	#NAME?	0.1058
CUFF.100602	CUFF.100602	-	chr21:9117821-9118054	q1	q2	OK	#NAME?	0.10855
CUFF.100603	CUFF.100603	-	chr21:9358471-9358735	q1	q2	OK	1.69789	0.2969
CUFF.100604	CUFF.100604	-	chr21:9529264-9529447	q1	q2	OK	#NAME?	0.11395
CUFF.100605	CUFF.100605	-	chr21:9594239-9594469	q1	q2	OK	#NAME?	0.1116
CUFF.100606	CUFF.100606	-	chr21:9621478-9621857	q1	q2	OK	#NAME?	0.1058
CUFF.100607	CUFF.100607	-	chr21:9656836-9657007	q1	q2	OK	#NAME?	0.1058
CUFF.100608	CUFF.100608	-	chr21:9681176-9681361	q1	q2	OK	#NAME?	0.1097
CUFF.100609	CUFF.100609	-	chr21:9690165-9690442	q1	q2	OK	#NAME?	0.1058
CUFF.10061	CUFF.10061	-	chr1:151627146-151627402	q1	q2	OK	#NAME?	0.0514
CUFF.100610	CUFF.100610	-	chr21:9721543-9721761	q1	q2	OK	#NAME?	0.00345
CUFF.100611	CUFF.100611	-	chr21:9736047-9736224	q1	q2	OK	#NAME?	0.1058
CUFF.100612	CUFF.100612	-	chr21:9739019-9739183	q1	q2	OK	#NAME?	0.1097
CUFF.100613	CUFF.100613	-	chr21:9762502-9762677	q1	q2	OK	#NAME?	0.1149
CUFF.100614	CUFF.100614	-	chr21:9768154-9768321	q1	q2	OK	#NAME?	0.1136
CUFF.100615	CUFF.100615	-	chr21:9839432-9839590	q1	q2	OK	#NAME?	0.11115
CUFF.100616	CUFF.100616	-	chr21:9857202-9857361	q1	q2	OK	#NAME?	0.109
CUFF.100617	CUFF.100617	-	chr21:9857754-9857915	q1	q2	OK	#NAME?	0.1097
CUFF.100618	CUFF.100618	-	chr21:9865018-9865201	q1	q2	OK	#NAME?	0.11205
CUFF.100619	CUFF.100619	-	chr21:9904354-9904514	q1	q2	OK	#NAME?	0.1116
CUFF.10062	CUFF.10062	-	chr1:151634317-151634468	q1	q2	OK	#NAME?	0.1097
CUFF.100620	CUFF.100620	-	chr21:9914349-9914521	q1	q2	OK	#NAME?	0.11205
CUFF.100621	CUFF.100621	-	chr21:9933281-9933439	q1	q2	OK	#NAME?	0.10955
CUFF.100622	CUFF.100622	-	chr21:9980995-9981340	q1	q2	OK	#NAME?	0.0002
CUFF.100623	CUFF.100623	-	chr21:9990535-9990914	q1	q2	OK	#NAME?	0.1097
CUFF.100624	CUFF.100624	-	chr21:10008118-10008291	q1	q2	OK	#NAME?	0.1097
CUFF.100625	CUFF.100625	-	chr21:10012315-10012508	q1	q2	OK	#NAME?	0.1149
CUFF.100626	CUFF.100626	-	chr21:10027869-10028027	q1	q2	OK	#NAME?	0.1097
CUFF.100627	CUFF.100627	-	chr21:10081635-10081825	q1	q2	OK	#NAME?	0.08275
CUFF.100628	CUFF.100628	-	chr21:10098100-10098465	q1	q2	OK	#NAME?	0.1136
CUFF.100629	CUFF.100629	-	chr21:10103263-10103594	q1	q2	OK	#NAME?	0.1097
CUFF.10063	CUFF.10063	-	chr1:151636956-151637104	q1	q2	OK	#NAME?	0.11205
CUFF.100630	CUFF.100630	-	chr21:10142949-10143359	q1	q2	OK	#NAME?	0.07165
CUFF.100631	CUFF.100631	-	chr21:10270180-10270476	q1	q2	OK	#NAME?	0.0514
CUFF.100632	CUFF.100632	-	chr21:10325687-10325947	q1	q2	OK	#NAME?	0.08905
CUFF.100633	CUFF.100633	-	chr21:10327523-10327854	q1	q2	OK	#NAME?	0.07165
CUFF.100634	CUFF.100634	-	chr21:10339910-10340098	q1	q2	OK	#NAME?	0.1097
CUFF.100635	CUFF.100635	-	chr21:10388023-10388336	q1	q2	OK	1.57206	0.314
CUFF.100636	CUFF.100636	-	chr21:10396262-10396664	q1	q2	OK	3.30799	0.24925
CUFF.100637	CUFF.100637	-	chr21:10401938-10402175	q1	q2	OK	#NAME?	0.109
CUFF.100638	CUFF.100638	-	chr21:10411927-10412469	q1	q2	OK	2.52541	0.2079
CUFF.100639	CUFF.100639	-	chr21:10419341-10419496	q1	q2	OK	#NAME?	0.1058
CUFF.10064	CUFF.10064	-	chr1:151643998-151644278	q1	q2	OK	#NAME?	0.07015
CUFF.100640	CUFF.100640	-	chr21:10429311-10429478	q1	q2	OK	#NAME?	0.10955
CUFF.100641	CUFF.100641	-	chr21:10430142-10430311	q1	q2	OK	#NAME?	0.1097
CUFF.100642	CUFF.100642	-	chr21:10430644-10430797	q1	q2	OK	#NAME?	0.1058
CUFF.100643	CUFF.100643	-	chr21:10447416-10447679	q1	q2	OK	#NAME?	0.11115
CUFF.100644	CUFF.100644	-	chr21:10460330-10460486	q1	q2	OK	#NAME?	0.11115
CUFF.100645	CUFF.100645	-	chr21:10499385-10499546	q1	q2	OK	#NAME?	0.1058
CUFF.100646	CUFF.100646	-	chr21:10516399-10516710	q1	q2	OK	#NAME?	0.1116
CUFF.100647	CUFF.100647	-	chr21:10540607-10540771	q1	q2	OK	#NAME?	0.11205
CUFF.100648	CUFF.100648	-	chr21:10555233-10555455	q1	q2	OK	#NAME?	0.1149
CUFF.100649	CUFF.100649	-	chr21:10609579-10609791	q1	q2	OK	#NAME?	0.1058
CUFF.10065	CUFF.10065	-	chr1:151647124-151647277	q1	q2	OK	#NAME?	0.1136
CUFF.100650	CUFF.100650	-	chr21:10617529-10617685	q1	q2	OK	#NAME?	0.1058
CUFF.100651	CUFF.100651	-	chr21:10631617-10631779	q1	q2	OK	#NAME?	0.10955
CUFF.100652	CUFF.100652	-	chr21:10647771-10647928	q1	q2	OK	#NAME?	0.1058
CUFF.100653	CUFF.100653	-	chr21:10654553-10654946	q1	q2	OK	1.10823	0.27875
CUFF.100654	CUFF.100654	-	chr21:10668389-10668540	q1	q2	OK	#NAME?	0.109
CUFF.100655	CUFF.100655	-	chr21:10671823-10671974	q1	q2	OK	#NAME?	0.11115
CUFF.100656	CUFF.100656	-	chr21:10673029-10673202	q1	q2	OK	#NAME?	0.1149
CUFF.100657	CUFF.100657	-	chr21:10676359-10676503	q1	q2	OK	#NAME?	0.1058
CUFF.100658	CUFF.100658	-	chr21:10687751-10687967	q1	q2	OK	0.32233	0.52345
CUFF.100659	CUFF.100659	-	chr21:10691903-10692110	q1	q2	OK	#NAME?	0.10955
CUFF.10066	CUFF.10066	-	chr1:151653618-151653771	q1	q2	OK	#NAME?	0.10955
CUFF.100660	CUFF.100660	-	chr21:10693328-10693491	q1	q2	OK	#NAME?	0.10955
CUFF.100661	CUFF.100661	-	chr21:10699984-10700160	q1	q2	OK	#NAME?	0.1136
CUFF.100662	CUFF.100662	-	chr21:10708207-10708374	q1	q2	OK	#NAME?	0.1136
CUFF.100663	CUFF.100663	-	chr21:10710476-10710996	q1	q2	OK	0.970766	0.3329
CUFF.100664	CUFF.100664	-	chr21:10716279-10716491	q1	q2	OK	#NAME?	0.1136
CUFF.100665	CUFF.100665	-	chr21:10725381-10725543	q1	q2	OK	#NAME?	0.1136
CUFF.100666	CUFF.100666	-	chr21:10725761-10726241	q1	q2	OK	3.82993	0.2336
CUFF.100667	CUFF.100667	-	chr21:10728918-10729176	q1	q2	OK	#NAME?	0.1116
CUFF.100668	CUFF.100668	-	chr21:10732562-10732774	q1	q2	OK	#NAME?	0.11115
CUFF.100669	CUFF.100669	-	chr21:10737303-10737550	q1	q2	OK	2.39793	0.27505
CUFF.10067	CUFF.10067	-	chr1:151674633-151674809	q1	q2	OK	#NAME?	0.1097
CUFF.100670	CUFF.100670	-	chr21:10742807-10743017	q1	q2	OK	#NAME?	0.1149
CUFF.100671	CUFF.100671	-	chr21:10754815-10754970	q1	q2	OK	#NAME?	0.1136
CUFF.100672	CUFF.100672	-	chr21:10882983-10883170	q1	q2	OK	#NAME?	0.10955
CUFF.100673	CUFF.100673	-	chr21:12160894-12161350	q1	q2	NOTEST	#NAME?	1
CUFF.100674	CUFF.100674	-	chr21:12509368-12509621	q1	q2	OK	#NAME?	0.1058
CUFF.100675	CUFF.100675	-	chr21:12994376-12994620	q1	q2	OK	#NAME?	0.1116
CUFF.100676	CUFF.100676	-	chr21:13031110-13031266	q1	q2	OK	#NAME?	0.1058
CUFF.100677	CUFF.100677	-	chr21:13201342-13201495	q1	q2	OK	#NAME?	0.10955
CUFF.100678	CUFF.100678	-	chr21:13201608-13201815	q1	q2	OK	#NAME?	0.10955
CUFF.100679	CUFF.100679	-	chr21:13202558-13202710	q1	q2	OK	#NAME?	0.0941
CUFF.10068	CUFF.10068	-	chr1:151687170-151687371	q1	q2	OK	#NAME?	0.08275
CUFF.100680	CUFF.100680	-	chr21:13216075-13216369	q1	q2	OK	#NAME?	0.09745
CUFF.100681	CUFF.100681	-	chr21:13400038-13400214	q1	q2	OK	#NAME?	0.10955
CUFF.100682	CUFF.100682	-	chr21:13787258-13787522	q1	q2	OK	#NAME?	0.0459
CUFF.100683	CUFF.100683	-	chr21:13795581-13795805	q1	q2	OK	#NAME?	0.1058
CUFF.100684	CUFF.100684	-	chr21:13863291-13863461	q1	q2	OK	#NAME?	0.1149
CUFF.100685	CUFF.100685	-	chr21:13866902-13867072	q1	q2	OK	#NAME?	0.10295
CUFF.100686	CUFF.100686	-	chr21:13870649-13870802	q1	q2	OK	#NAME?	0.1097
CUFF.100687	CUFF.100687	-	chr21:13891238-13891416	q1	q2	OK	#NAME?	0.1136
CUFF.100688	CUFF.100688	-	chr21:13892373-13892554	q1	q2	OK	#NAME?	0.10295
CUFF.100689	CUFF.100689	-	chr21:13892711-13892891	q1	q2	OK	#NAME?	0.1116
CUFF.10069	CUFF.10069	-	chr1:151690060-151690218	q1	q2	OK	#NAME?	0.1149
CUFF.100690	CUFF.100690	-	chr21:13900086-13900239	q1	q2	OK	#NAME?	0.1097
CUFF.100691	CUFF.100691	-	chr21:13919127-13919320	q1	q2	OK	#NAME?	0.11115
CUFF.100692	CUFF.100692	-	chr21:13963240-13963564	q1	q2	OK	#NAME?	0.09745
CUFF.100693	CUFF.100693	-	chr21:14032219-14032376	q1	q2	OK	#NAME?	0.1058
CUFF.100694	CUFF.100694	-	chr21:14035758-14035920	q1	q2	OK	#NAME?	0.1058
CUFF.100695	CUFF.100695	-	chr21:14057832-14057987	q1	q2	OK	#NAME?	0.10955
CUFF.100696	CUFF.100696	-	chr21:14078138-14078306	q1	q2	OK	#NAME?	0.1058
CUFF.100697	CUFF.100697	-	chr21:14081888-14082047	q1	q2	OK	#NAME?	0.1149
CUFF.100698	CUFF.100698	-	chr21:14084939-14085128	q1	q2	OK	#NAME?	0.00145
CUFF.100699	CUFF.100699	-	chr21:14085998-14086163	q1	q2	OK	#NAME?	0.1097
CUFF.1007	CUFF.1007	-	chr1:12364207-12364366	q1	q2	OK	#NAME?	0.11115
CUFF.10070	CUFF.10070	-	chr1:151693653-151693816	q1	q2	OK	#NAME?	0.10955
CUFF.100700	CUFF.100700	-	chr21:14089337-14089500	q1	q2	OK	#NAME?	0.1116
CUFF.100701	CUFF.100701	-	chr21:14091962-14092123	q1	q2	OK	#NAME?	0.11115
CUFF.100702	CUFF.100702	-	chr21:14097894-14098457	q1	q2	OK	#NAME?	0.00155
CUFF.100703	CUFF.100703	-	chr21:14106934-14107198	q1	q2	OK	#NAME?	0.1116
CUFF.100704	CUFF.100704	-	chr21:14119158-14119319	q1	q2	OK	#NAME?	0.11115
CUFF.100705	CUFF.100705	-	chr21:14124697-14124851	q1	q2	OK	#NAME?	0.1097
CUFF.100706	CUFF.100706	-	chr21:14127608-14127768	q1	q2	OK	#NAME?	0.1097
CUFF.100707	CUFF.100707	-	chr21:14229617-14229781	q1	q2	OK	#NAME?	0.1058
CUFF.100708	CUFF.100708	-	chr21:14292551-14292758	q1	q2	OK	#NAME?	0.1149
CUFF.100709	CUFF.100709	-	chr21:14373174-14373326	q1	q2	OK	#NAME?	0.10955
CUFF.10071	CUFF.10071	-	chr1:151694052-151694210	q1	q2	OK	#NAME?	0.09935
CUFF.100710	CUFF.100710	-	chr21:14377174-14377335	q1	q2	OK	#NAME?	0.10295
CUFF.100711	CUFF.100711	-	chr21:14412035-14412218	q1	q2	OK	#NAME?	0.10955
CUFF.100712	CUFF.100712	-	chr21:14496280-14496463	q1	q2	OK	#NAME?	0.08535
CUFF.100713	CUFF.100713	-	chr21:14538760-14538917	q1	q2	OK	#NAME?	0.1136
CUFF.100714	CUFF.100714	-	chr21:14542567-14542909	q1	q2	OK	#NAME?	0.09935
CUFF.100715	CUFF.100715	-	chr21:14805010-14805171	q1	q2	OK	#NAME?	0.1058
CUFF.100716	CUFF.100716	-	chr21:14828981-14829159	q1	q2	OK	#NAME?	0.1059
CUFF.100717	CUFF.100717	-	chr21:14835699-14835856	q1	q2	OK	#NAME?	0.1058
CUFF.100718	CUFF.100718	-	chr21:14838516-14838684	q1	q2	OK	#NAME?	0.10955
CUFF.100719	CUFF.100719	-	chr21:14866430-14866621	q1	q2	OK	#NAME?	0.062
CUFF.10072	CUFF.10072	-	chr1:151694484-151694648	q1	q2	OK	#NAME?	0.11115
CUFF.100720	CUFF.100720	-	chr21:14961430-14961664	q1	q2	OK	#NAME?	0.1116
CUFF.100721	CUFF.100721	-	chr21:14963156-14963320	q1	q2	OK	#NAME?	0.1136
CUFF.100722	CUFF.100722	-	chr21:14963615-14963798	q1	q2	OK	#NAME?	0.1097
CUFF.100723	CUFF.100723	-	chr21:14964325-14964578	q1	q2	OK	#NAME?	0.03465
CUFF.100724	CUFF.100724	-	chr21:14964981-14965183	q1	q2	OK	#NAME?	0.08535
CUFF.100725	CUFF.100725	-	chr21:14966207-14966607	q1	q2	OK	1.14489	0.1979
CUFF.100726	CUFF.100726	-	chr21:14966707-14967192	q1	q2	OK	#NAME?	0.01615
CUFF.100727	CUFF.100727	-	chr21:14967889-14968216	q1	q2	OK	#NAME?	0.11115
CUFF.100728	CUFF.100728	-	chr21:14970098-14970250	q1	q2	OK	#NAME?	0.1097
CUFF.100729	CUFF.100729	-	chr21:14980641-14980793	q1	q2	OK	#NAME?	0.1097
CUFF.10073	CUFF.10073	-	chr1:151694711-151695117	q1	q2	OK	#NAME?	0.1136
CUFF.100730	CUFF.100730	-	chr21:14981500-14981660	q1	q2	OK	#NAME?	0.1058
CUFF.100731	CUFF.100731	-	chr21:14983234-14983391	q1	q2	OK	#NAME?	0.11115
CUFF.100732	CUFF.100732	-	chr21:14983483-14983647	q1	q2	OK	#NAME?	0.1149
CUFF.100733	CUFF.100733	-	chr21:14984132-14984343	q1	q2	OK	#NAME?	0.1059
CUFF.100734	CUFF.100734	-	chr21:14984435-14984576	q1	q2	OK	#NAME?	0.10955
CUFF.100735	CUFF.100735	-	chr21:14985365-14985731	q1	q2	OK	#NAME?	0.10295
CUFF.100736	CUFF.100736	-	chr21:14988801-14989044	q1	q2	OK	#NAME?	0.0637
CUFF.100737	CUFF.100737	-	chr21:14989588-14989818	q1	q2	OK	#NAME?	0.109
CUFF.100738	CUFF.100738	-	chr21:14991761-14991919	q1	q2	OK	#NAME?	0.10855
CUFF.100739	CUFF.100739	-	chr21:14992613-14992776	q1	q2	OK	#NAME?	0.10955
CUFF.10074	CUFF.10074	-	chr1:151695539-151695709	q1	q2	OK	#NAME?	0.1097
CUFF.100740	CUFF.100740	-	chr21:14994640-14994910	q1	q2	OK	#NAME?	0.0986
CUFF.100741	CUFF.100741	-	chr21:15001220-15001437	q1	q2	OK	#NAME?	0.1097
CUFF.100742	CUFF.100742	-	chr21:15007081-15007261	q1	q2	OK	#NAME?	0.11115
CUFF.100743	CUFF.100743	-	chr21:15008232-15008430	q1	q2	OK	#NAME?	0.08905
CUFF.100744	CUFF.100744	-	chr21:15009293-15009503	q1	q2	OK	1.47707	0.29575
CUFF.100745	CUFF.100745	-	chr21:15009792-15010158	q1	q2	OK	1.71254	0.2415
CUFF.100746	CUFF.100746	-	chr21:15011711-15011922	q1	q2	OK	#NAME?	0.1097
CUFF.100747	CUFF.100747	-	chr21:15016851-15017105	q1	q2	OK	1.48763	0.3814
CUFF.100748	CUFF.100748	-	chr21:15019792-15020039	q1	q2	OK	#NAME?	0.109
CUFF.100749	CUFF.100749	-	chr21:15021093-15021288	q1	q2	OK	#NAME?	0.10955
CUFF.10075	CUFF.10075	-	chr1:151696269-151696452	q1	q2	OK	#NAME?	0.1116
CUFF.100750	CUFF.100750	-	chr21:15021764-15021930	q1	q2	OK	#NAME?	0.0986
CUFF.100751	CUFF.100751	-	chr21:15022708-15022894	q1	q2	OK	#NAME?	0.1059
CUFF.100752	CUFF.100752	-	chr21:15026222-15026520	q1	q2	OK	#NAME?	0.1059
CUFF.100753	CUFF.100753	-	chr21:15028550-15028740	q1	q2	OK	#NAME?	0.10855
CUFF.100754	CUFF.100754	-	chr21:15030033-15030260	q1	q2	OK	#NAME?	0.11205
CUFF.100755	CUFF.100755	-	chr21:15033526-15033715	q1	q2	OK	#NAME?	0.1136
CUFF.100756	CUFF.100756	-	chr21:15034618-15034775	q1	q2	OK	#NAME?	0.1149
CUFF.100757	CUFF.100757	-	chr21:15037652-15037827	q1	q2	OK	#NAME?	0.1116
CUFF.100758	CUFF.100758	-	chr21:15039013-15039167	q1	q2	OK	#NAME?	0.1149
CUFF.100759	CUFF.100759	-	chr21:15040674-15040837	q1	q2	OK	#NAME?	0.1058
CUFF.10076	CUFF.10076	-	chr1:151696870-151697195	q1	q2	OK	#NAME?	0.10855
CUFF.100760	CUFF.100760	-	chr21:15045816-15045974	q1	q2	OK	#NAME?	0.11205
CUFF.100761	CUFF.100761	-	chr21:15046140-15046307	q1	q2	OK	#NAME?	0.1097
CUFF.100762	CUFF.100762	-	chr21:15049388-15049566	q1	q2	OK	#NAME?	0.1149
CUFF.100763	CUFF.100763	-	chr21:15050177-15050329	q1	q2	OK	#NAME?	0.1059
CUFF.100764	CUFF.100764	-	chr21:15050559-15050711	q1	q2	OK	#NAME?	0.1149
CUFF.100765	CUFF.100765	-	chr21:15056141-15056677	q1	q2	OK	-0.227971	0.23215
CUFF.100766	CUFF.100766	-	chr21:15059073-15059230	q1	q2	OK	#NAME?	0.1149
CUFF.100767	CUFF.100767	-	chr21:15072698-15072879	q1	q2	OK	#NAME?	0.10955
CUFF.100768	CUFF.100768	-	chr21:15096439-15096739	q1	q2	OK	#NAME?	0.09935
CUFF.100769	CUFF.100769	-	chr21:15235813-15235969	q1	q2	OK	#NAME?	0.10855
CUFF.10077	CUFF.10077	-	chr1:151697610-151697818	q1	q2	OK	#NAME?	0.08535
CUFF.100770	CUFF.100770	-	chr21:15293207-15293388	q1	q2	OK	#NAME?	0.1058
CUFF.100771	CUFF.100771	-	chr21:15307950-15308196	q1	q2	OK	#NAME?	0.1136
CUFF.100772	CUFF.100772	-	chr21:15552100-15552277	q1	q2	OK	#NAME?	0.1149
CUFF.100773	CUFF.100773	-	chr21:15731642-15731794	q1	q2	OK	#NAME?	0.1149
CUFF.100774	CUFF.100774	-	chr21:15732686-15732882	q1	q2	OK	#NAME?	0.1149
CUFF.100775	CUFF.100775	-	chr21:15734947-15735099	q1	q2	OK	#NAME?	0.09935
CUFF.100776	CUFF.100776	-	chr21:15735610-15735795	q1	q2	OK	#NAME?	0.10295
CUFF.100777	CUFF.100777	-	chr21:15737916-15738110	q1	q2	OK	#NAME?	0.1058
CUFF.100778	CUFF.100778	-	chr21:15741677-15741841	q1	q2	OK	#NAME?	0.1116
CUFF.100779	CUFF.100779	-	chr21:15750555-15750757	q1	q2	OK	#NAME?	0.0941
CUFF.10078	CUFF.10078	-	chr1:151697877-151698072	q1	q2	OK	#NAME?	0.1097
CUFF.100780	CUFF.100780	-	chr21:15750906-15751160	q1	q2	OK	#NAME?	0.1097
CUFF.100781	CUFF.100781	-	chr21:15753453-15753606	q1	q2	OK	#NAME?	0.1058
CUFF.100782	CUFF.100782	-	chr21:15759998-15760182	q1	q2	OK	#NAME?	0.11395
CUFF.100783	CUFF.100783	-	chr21:15764973-15765221	q1	q2	OK	#NAME?	0.07015
CUFF.100784	CUFF.100784	-	chr21:15768780-15768975	q1	q2	OK	#NAME?	0.11205
CUFF.100785	CUFF.100785	-	chr21:15769466-15769626	q1	q2	OK	#NAME?	0.1136
CUFF.100786	CUFF.100786	-	chr21:15782690-15782891	q1	q2	OK	#NAME?	0.11205
CUFF.100787	CUFF.100787	-	chr21:15796315-15796474	q1	q2	OK	#NAME?	0.1149
CUFF.100788	CUFF.100788	-	chr21:15797036-15797201	q1	q2	OK	#NAME?	0.109
CUFF.100789	CUFF.100789	-	chr21:15797502-15797661	q1	q2	OK	#NAME?	0.11395
CUFF.10079	CUFF.10079	-	chr1:151698410-151698627	q1	q2	OK	#NAME?	0.1116
CUFF.100790	CUFF.100790	-	chr21:15810525-15810779	q1	q2	OK	#NAME?	0.08905
CUFF.100791	CUFF.100791	-	chr21:15811699-15811855	q1	q2	OK	#NAME?	0.11205
CUFF.100792	CUFF.100792	-	chr21:15820152-15820545	q1	q2	OK	#NAME?	0.0514
CUFF.100793	CUFF.100793	-	chr21:15821577-15821732	q1	q2	OK	#NAME?	0.10955
CUFF.100794	CUFF.100794	-	chr21:15831367-15831655	q1	q2	OK	#NAME?	0.10855
CUFF.100795	CUFF.100795	-	chr21:15834507-15834678	q1	q2	OK	#NAME?	0.11205
CUFF.100796	CUFF.100796	-	chr21:15836145-15836355	q1	q2	OK	#NAME?	0.1149
CUFF.100797	CUFF.100797	-	chr21:15836459-15836759	q1	q2	OK	#NAME?	0.1059
CUFF.100798	CUFF.100798	-	chr21:15838256-15838406	q1	q2	OK	#NAME?	0.10955
CUFF.100799	CUFF.100799	-	chr21:15838773-15838942	q1	q2	OK	#NAME?	0.0986
CUFF.1008	CUFF.1008	-	chr1:12375160-12375312	q1	q2	OK	#NAME?	0.1058
CUFF.10080	CUFF.10080	-	chr1:151700883-151701044	q1	q2	OK	#NAME?	0.08535
CUFF.100800	CUFF.100800	-	chr21:15839733-15839938	q1	q2	OK	#NAME?	0.1058
CUFF.100801	CUFF.100801	-	chr21:15841396-15841589	q1	q2	OK	#NAME?	0.10295
CUFF.100802	CUFF.100802	-	chr21:15841772-15841935	q1	q2	OK	#NAME?	0.11205
CUFF.100803	CUFF.100803	-	chr21:15843845-15844000	q1	q2	OK	#NAME?	0.1058
CUFF.100804	CUFF.100804	-	chr21:15848132-15848284	q1	q2	OK	#NAME?	0.1136
CUFF.100805	CUFF.100805	-	chr21:15856110-15856267	q1	q2	OK	#NAME?	0.10955
CUFF.100806	CUFF.100806	-	chr21:15860538-15860842	q1	q2	OK	#NAME?	0.1097
CUFF.100807	CUFF.100807	-	chr21:15861508-15861685	q1	q2	OK	#NAME?	0.11205
CUFF.100808	CUFF.100808	-	chr21:15863377-15863540	q1	q2	OK	#NAME?	0.1097
CUFF.100809	CUFF.100809	-	chr21:15867337-15867496	q1	q2	OK	#NAME?	0.1149
CUFF.10081	CUFF.10081	-	chr1:151703810-151703991	q1	q2	OK	#NAME?	0.1136
CUFF.100810	CUFF.100810	-	chr21:15870782-15870939	q1	q2	OK	#NAME?	0.10955
CUFF.100811	CUFF.100811	-	chr21:15880955-15881139	q1	q2	OK	#NAME?	0.1097
CUFF.100812	CUFF.100812	-	chr21:15887388-15887547	q1	q2	OK	#NAME?	0.1097
CUFF.100813	CUFF.100813	-	chr21:15891713-15891941	q1	q2	OK	#NAME?	0.11395
CUFF.100814	CUFF.100814	-	chr21:15940787-15940939	q1	q2	OK	#NAME?	0.1097
CUFF.100815	CUFF.100815	-	chr21:15965181-15965361	q1	q2	OK	#NAME?	0.0941
CUFF.100816	CUFF.100816	-	chr21:16003621-16003787	q1	q2	OK	#NAME?	0.1058
CUFF.100817	CUFF.100817	-	chr21:16086659-16086857	q1	q2	OK	#NAME?	0.1097
CUFF.100818	CUFF.100818	-	chr21:16095106-16095270	q1	q2	OK	#NAME?	0.10955
CUFF.100819	CUFF.100819	-	chr21:16098014-16098233	q1	q2	OK	#NAME?	0.11205
CUFF.10082	CUFF.10082	-	chr1:151706184-151706401	q1	q2	OK	#NAME?	0.09935
CUFF.100820	CUFF.100820	-	chr21:16103708-16103895	q1	q2	OK	#NAME?	0.109
CUFF.100821	CUFF.100821	-	chr21:16110412-16110678	q1	q2	OK	#NAME?	0.10295
CUFF.100822	CUFF.100822	-	chr21:16113765-16113917	q1	q2	OK	#NAME?	0.1058
CUFF.100823	CUFF.100823	-	chr21:16130870-16131082	q1	q2	OK	#NAME?	0.1059
CUFF.100824	CUFF.100824	-	chr21:16131637-16131821	q1	q2	OK	#NAME?	0.0637
CUFF.100825	CUFF.100825	-	chr21:16137057-16137218	q1	q2	OK	#NAME?	0.1149
CUFF.100826	CUFF.100826	-	chr21:16154412-16154623	q1	q2	OK	#NAME?	0.07605
CUFF.100827	CUFF.100827	-	chr21:16162651-16162807	q1	q2	OK	#NAME?	0.1136
CUFF.100828	CUFF.100828	-	chr21:16175625-16175919	q1	q2	OK	#NAME?	0.09745
CUFF.100829	CUFF.100829	-	chr21:16179652-16179804	q1	q2	OK	#NAME?	0.11115
CUFF.10083	CUFF.10083	-	chr1:151732041-151732237	q1	q2	OK	#NAME?	0.1136
CUFF.100830	CUFF.100830	-	chr21:16187755-16187960	q1	q2	OK	#NAME?	0.0037
CUFF.100831	CUFF.100831	-	chr21:16188146-16188303	q1	q2	OK	#NAME?	0.1058
CUFF.100832	CUFF.100832	-	chr21:16190892-16191043	q1	q2	OK	#NAME?	0.1097
CUFF.100833	CUFF.100833	-	chr21:16195252-16195533	q1	q2	OK	#NAME?	0.09745
CUFF.100834	CUFF.100834	-	chr21:16196650-16196947	q1	q2	OK	#NAME?	0.10955
CUFF.100835	CUFF.100835	-	chr21:16197671-16197832	q1	q2	OK	#NAME?	0.10955
CUFF.100836	CUFF.100836	-	chr21:16203406-16203579	q1	q2	OK	#NAME?	0.1097
CUFF.100837	CUFF.100837	-	chr21:16207294-16207572	q1	q2	OK	#NAME?	0.0986
CUFF.100838	CUFF.100838	-	chr21:16214268-16214431	q1	q2	OK	#NAME?	0.11395
CUFF.100839	CUFF.100839	-	chr21:16219168-16219425	q1	q2	OK	#NAME?	0.1149
CUFF.10084	CUFF.10084	-	chr1:151736816-151736970	q1	q2	OK	#NAME?	0.10955
CUFF.100840	CUFF.100840	-	chr21:16231581-16231739	q1	q2	OK	#NAME?	0.1149
CUFF.100841	CUFF.100841	-	chr21:16231963-16232191	q1	q2	OK	#NAME?	0.1116
CUFF.100842	CUFF.100842	-	chr21:16234222-16234481	q1	q2	OK	#NAME?	0.1059
CUFF.100843	CUFF.100843	-	chr21:16234643-16235275	q1	q2	OK	#NAME?	0.07165
CUFF.100844	CUFF.100844	-	chr21:16236147-16236654	q1	q2	OK	#NAME?	0.11395
CUFF.100845	CUFF.100845	-	chr21:16236710-16236947	q1	q2	OK	#NAME?	0.1097
CUFF.100846	CUFF.100846	-	chr21:16239456-16239627	q1	q2	OK	#NAME?	0.10955
CUFF.100847	CUFF.100847	-	chr21:16240529-16240911	q1	q2	OK	#NAME?	0.1116
CUFF.100848	CUFF.100848	-	chr21:16241067-16241229	q1	q2	OK	#NAME?	0.10295
CUFF.100849	CUFF.100849	-	chr21:16241400-16242111	q1	q2	OK	#NAME?	0.0059
CUFF.10085	CUFF.10085	-	chr1:151770088-151770315	q1	q2	OK	#NAME?	0.1058
CUFF.100850	CUFF.100850	-	chr21:16242886-16243240	q1	q2	OK	#NAME?	0.10855
CUFF.100851	CUFF.100851	-	chr21:16245346-16245502	q1	q2	OK	#NAME?	0.1058
CUFF.100852	CUFF.100852	-	chr21:16245904-16246099	q1	q2	OK	#NAME?	0.1058
CUFF.100853	CUFF.100853	-	chr21:16246472-16247082	q1	q2	OK	#NAME?	0.0298
CUFF.100854	CUFF.100854	-	chr21:16247247-16247461	q1	q2	OK	#NAME?	0.1149
CUFF.100855	CUFF.100855	-	chr21:16249915-16250281	q1	q2	OK	#NAME?	0.07015
CUFF.100856	CUFF.100856	-	chr21:16253415-16253590	q1	q2	OK	#NAME?	0.1097
CUFF.100857	CUFF.100857	-	chr21:16254893-16255132	q1	q2	OK	#NAME?	0.1116
CUFF.100858	CUFF.100858	-	chr21:16255630-16255918	q1	q2	OK	#NAME?	0.11395
CUFF.100859	CUFF.100859	-	chr21:16256144-16256353	q1	q2	OK	#NAME?	0.1058
CUFF.10086	CUFF.10086	-	chr1:151772486-151772744	q1	q2	OK	#NAME?	0.1149
CUFF.100860	CUFF.100860	-	chr21:16257128-16257296	q1	q2	OK	#NAME?	0.1058
CUFF.100861	CUFF.100861	-	chr21:16257490-16257676	q1	q2	OK	#NAME?	0.10955
CUFF.100862	CUFF.100862	-	chr21:16258272-16258544	q1	q2	OK	#NAME?	0.1116
CUFF.100863	CUFF.100863	-	chr21:16258823-16258975	q1	q2	OK	#NAME?	0.109
CUFF.100864	CUFF.100864	-	chr21:16259263-16259582	q1	q2	OK	#NAME?	0.1149
CUFF.100865	CUFF.100865	-	chr21:16259957-16260206	q1	q2	OK	#NAME?	0.1097
CUFF.100866	CUFF.100866	-	chr21:16261640-16262085	q1	q2	OK	#NAME?	0.0485
CUFF.100867	CUFF.100867	-	chr21:16262198-16262422	q1	q2	OK	#NAME?	0.0567
CUFF.100868	CUFF.100868	-	chr21:16263184-16263362	q1	q2	OK	#NAME?	0.1149
CUFF.100869	CUFF.100869	-	chr21:16266724-16266934	q1	q2	OK	#NAME?	0.11205
CUFF.10087	CUFF.10087	-	chr1:151782528-151782686	q1	q2	OK	#NAME?	0.1058
CUFF.100870	CUFF.100870	-	chr21:16267025-16267188	q1	q2	OK	#NAME?	0.1059
CUFF.100871	CUFF.100871	-	chr21:16270133-16270448	q1	q2	OK	#NAME?	0.10855
CUFF.100872	CUFF.100872	-	chr21:16271453-16271610	q1	q2	OK	#NAME?	0.1058
CUFF.100873	CUFF.100873	-	chr21:16271941-16272097	q1	q2	OK	#NAME?	0.10955
CUFF.100874	CUFF.100874	-	chr21:16272774-16273172	q1	q2	OK	#NAME?	0.07165
CUFF.100875	CUFF.100875	-	chr21:16275121-16275406	q1	q2	OK	#NAME?	0.10855
CUFF.100876	CUFF.100876	-	chr21:16275600-16276005	q1	q2	OK	#NAME?	0.09935
CUFF.100877	CUFF.100877	-	chr21:16277825-16277984	q1	q2	OK	#NAME?	0.1116
CUFF.100878	CUFF.100878	-	chr21:16278541-16278713	q1	q2	OK	#NAME?	0.1097
CUFF.100879	CUFF.100879	-	chr21:16280007-16280162	q1	q2	OK	#NAME?	0.1058
CUFF.10088	CUFF.10088	-	chr1:151807483-151807643	q1	q2	OK	#NAME?	0.10955
CUFF.100880	CUFF.100880	-	chr21:16280401-16280573	q1	q2	OK	#NAME?	0.1149
CUFF.100881	CUFF.100881	-	chr21:16281388-16281685	q1	q2	OK	#NAME?	0.10855
CUFF.100882	CUFF.100882	-	chr21:16281784-16281945	q1	q2	OK	#NAME?	0.1136
CUFF.100883	CUFF.100883	-	chr21:16282474-16282670	q1	q2	OK	#NAME?	0.1149
CUFF.100884	CUFF.100884	-	chr21:16283509-16283971	q1	q2	OK	#NAME?	0.10295
CUFF.100885	CUFF.100885	-	chr21:16284358-16284580	q1	q2	OK	#NAME?	0.1097
CUFF.100886	CUFF.100886	-	chr21:16286613-16286784	q1	q2	OK	#NAME?	0.10955
CUFF.100887	CUFF.100887	-	chr21:16288994-16289186	q1	q2	OK	#NAME?	0.0637
CUFF.100888	CUFF.100888	-	chr21:16289292-16289454	q1	q2	OK	#NAME?	0.10955
CUFF.100889	CUFF.100889	-	chr21:16290880-16291041	q1	q2	OK	#NAME?	0.1149
CUFF.10089	CUFF.10089	-	chr1:151814844-151815079	q1	q2	OK	#NAME?	0.109
CUFF.100890	CUFF.100890	-	chr21:16291973-16292298	q1	q2	OK	#NAME?	0.0941
CUFF.100891	CUFF.100891	-	chr21:16292504-16292955	q1	q2	OK	0.206865	0.2947
CUFF.100892	CUFF.100892	-	chr21:16297524-16297799	q1	q2	OK	#NAME?	0.0439
CUFF.100893	CUFF.100893	-	chr21:16298383-16298539	q1	q2	OK	#NAME?	0.1136
CUFF.100894	CUFF.100894	-	chr21:16298655-16298884	q1	q2	OK	#NAME?	0.10295
CUFF.100895	CUFF.100895	-	chr21:16300759-16301033	q1	q2	OK	#NAME?	0.05765
CUFF.100896	CUFF.100896	-	chr21:16305870-16306350	q1	q2	OK	#NAME?	0.0227
CUFF.100897	CUFF.100897	-	chr21:16306879-16307085	q1	q2	OK	#NAME?	0.1136
CUFF.100898	CUFF.100898	-	chr21:16308998-16309320	q1	q2	OK	#NAME?	0.11205
CUFF.100899	CUFF.100899	-	chr21:16309474-16309636	q1	q2	OK	#NAME?	0.1097
CUFF.1009	CUFF.1009	-	chr1:12381890-12382195	q1	q2	OK	#NAME?	0.0403
CUFF.10090	CUFF.10090	-	chr1:151816141-151816319	q1	q2	OK	#NAME?	0.11205
CUFF.100900	CUFF.100900	-	chr21:16310385-16310542	q1	q2	OK	#NAME?	0.11395
CUFF.100901	CUFF.100901	-	chr21:16311057-16311428	q1	q2	OK	#NAME?	0.10855
CUFF.100902	CUFF.100902	-	chr21:16311997-16312458	q1	q2	OK	#NAME?	0.0514
CUFF.100903	CUFF.100903	-	chr21:16313315-16313467	q1	q2	OK	#NAME?	0.1097
CUFF.100904	CUFF.100904	-	chr21:16313586-16313742	q1	q2	OK	#NAME?	0.10955
CUFF.100905	CUFF.100905	-	chr21:16316689-16317084	q1	q2	OK	#NAME?	0.0986
CUFF.100906	CUFF.100906	-	chr21:16319536-16319691	q1	q2	OK	#NAME?	0.1097
CUFF.100907	CUFF.100907	-	chr21:16325299-16325467	q1	q2	OK	#NAME?	0.1136
CUFF.100908	CUFF.100908	-	chr21:16328136-16328333	q1	q2	OK	#NAME?	0.11205
CUFF.100909	CUFF.100909	-	chr21:16330669-16331194	q1	q2	OK	#NAME?	0.11115
CUFF.10091	CUFF.10091	-	chr1:151816418-151816581	q1	q2	OK	#NAME?	0.1097
CUFF.100910	CUFF.100910	-	chr21:16331648-16331804	q1	q2	OK	#NAME?	0.1097
CUFF.100911	CUFF.100911	-	chr21:16334229-16334701	q1	q2	OK	#NAME?	0.07015
CUFF.100912	CUFF.100912	-	chr21:16335652-16335826	q1	q2	OK	#NAME?	0.09935
CUFF.100913	CUFF.100913	-	chr21:16336636-16336830	q1	q2	OK	#NAME?	0.09745
CUFF.100914	CUFF.100914	-	chr21:16340266-16340546	q1	q2	OK	#NAME?	0.11115
CUFF.100915	CUFF.100915	-	chr21:16340692-16340920	q1	q2	OK	#NAME?	0.1149
CUFF.100916	CUFF.100916	-	chr21:16341011-16341322	q1	q2	OK	#NAME?	0.1097
CUFF.100917	CUFF.100917	-	chr21:16341945-16342149	q1	q2	OK	#NAME?	0.07165
CUFF.100918	CUFF.100918	-	chr21:16343085-16343250	q1	q2	OK	#NAME?	0.11115
CUFF.100919	CUFF.100919	-	chr21:16344942-16345101	q1	q2	OK	#NAME?	0.1097
CUFF.10092	CUFF.10092	-	chr1:151821231-151821388	q1	q2	OK	#NAME?	0.1097
CUFF.100920	CUFF.100920	-	chr21:16347839-16347994	q1	q2	OK	#NAME?	0.1097
CUFF.100921	CUFF.100921	-	chr21:16350500-16350662	q1	q2	OK	#NAME?	0.1058
CUFF.100922	CUFF.100922	-	chr21:16354298-16354454	q1	q2	OK	#NAME?	0.10955
CUFF.100923	CUFF.100923	-	chr21:16354570-16354719	q1	q2	OK	#NAME?	0.11205
CUFF.100924	CUFF.100924	-	chr21:16356587-16356741	q1	q2	OK	#NAME?	0.1136
CUFF.100925	CUFF.100925	-	chr21:16357745-16358026	q1	q2	OK	#NAME?	0.09745
CUFF.100926	CUFF.100926	-	chr21:16358087-16358251	q1	q2	OK	#NAME?	0.1136
CUFF.100927	CUFF.100927	-	chr21:16359284-16359444	q1	q2	OK	#NAME?	0.1136
CUFF.100928	CUFF.100928	-	chr21:16360654-16360980	q1	q2	OK	2.9161	0.2128
CUFF.100929	CUFF.100929	-	chr21:16361054-16361224	q1	q2	OK	#NAME?	0.1058
CUFF.10093	CUFF.10093	-	chr1:151821741-151821939	q1	q2	OK	#NAME?	0.11395
CUFF.100930	CUFF.100930	-	chr21:16362870-16363032	q1	q2	OK	#NAME?	0.11115
CUFF.100931	CUFF.100931	-	chr21:16365826-16366233	q1	q2	OK	#NAME?	0.08275
CUFF.100932	CUFF.100932	-	chr21:16377376-16377530	q1	q2	OK	#NAME?	0.10955
CUFF.100933	CUFF.100933	-	chr21:16379260-16379422	q1	q2	OK	#NAME?	0.1136
CUFF.100934	CUFF.100934	-	chr21:16382020-16382244	q1	q2	OK	#NAME?	0.109
CUFF.100935	CUFF.100935	-	chr21:16385564-16385721	q1	q2	OK	#NAME?	0.1097
CUFF.100936	CUFF.100936	-	chr21:16406573-16406773	q1	q2	OK	#NAME?	0.09745
CUFF.100937	CUFF.100937	-	chr21:16407402-16407748	q1	q2	OK	-1.9989	0.28755
CUFF.100938	CUFF.100938	-	chr21:16409481-16409653	q1	q2	OK	#NAME?	0.08905
CUFF.100939	CUFF.100939	-	chr21:16410042-16410306	q1	q2	OK	#NAME?	0.1149
CUFF.10094	CUFF.10094	-	chr1:151831370-151831684	q1	q2	OK	1.33706	0.2969
CUFF.100940	CUFF.100940	-	chr21:16413702-16413889	q1	q2	OK	#NAME?	0.11115
CUFF.100941	CUFF.100941	-	chr21:16415438-16415595	q1	q2	OK	#NAME?	0.10955
CUFF.100942	CUFF.100942	-	chr21:16416593-16416904	q1	q2	OK	#NAME?	0.0986
CUFF.100943	CUFF.100943	-	chr21:16419496-16419678	q1	q2	OK	#NAME?	0.10955
CUFF.100944	CUFF.100944	-	chr21:16420329-16420511	q1	q2	OK	#NAME?	0.1097
CUFF.100945	CUFF.100945	-	chr21:16426753-16426946	q1	q2	OK	#NAME?	0.08275
CUFF.100946	CUFF.100946	-	chr21:16427005-16427179	q1	q2	OK	#NAME?	0.1097
CUFF.100947	CUFF.100947	-	chr21:16430851-16431256	q1	q2	OK	#NAME?	0.09745
CUFF.100948	CUFF.100948	-	chr21:16431457-16431617	q1	q2	OK	#NAME?	0.11395
CUFF.100949	CUFF.100949	-	chr21:16432679-16433168	q1	q2	OK	#NAME?	0.0941
CUFF.10095	CUFF.10095	-	chr1:151845489-151845641	q1	q2	OK	#NAME?	0.1059
CUFF.100950	CUFF.100950	-	chr21:16433989-16434475	q1	q2	OK	#NAME?	0.08535
CUFF.100951	CUFF.100951	-	chr21:16437263-16437592	q1	q2	OK	#NAME?	0.10955
CUFF.100952	CUFF.100952	-	chr21:16450254-16450433	q1	q2	OK	#NAME?	0.1097
CUFF.100953	CUFF.100953	-	chr21:16450943-16451453	q1	q2	OK	#NAME?	0.07605
CUFF.100954	CUFF.100954	-	chr21:16455138-16455307	q1	q2	OK	#NAME?	0.1097
CUFF.100955	CUFF.100955	-	chr21:16455441-16455805	q1	q2	OK	0.0541578	0.5248
CUFF.100956	CUFF.100956	-	chr21:16460688-16461028	q1	q2	OK	#NAME?	0.10295
CUFF.100957	CUFF.100957	-	chr21:16462778-16463034	q1	q2	OK	#NAME?	0.1058
CUFF.100958	CUFF.100958	-	chr21:16464390-16464651	q1	q2	OK	#NAME?	0.0941
CUFF.100959	CUFF.100959	-	chr21:16466888-16467108	q1	q2	OK	#NAME?	0.0986
CUFF.10096	CUFF.10096	-	chr1:151855336-151855494	q1	q2	OK	#NAME?	0.11115
CUFF.100960	CUFF.100960	-	chr21:16469141-16469296	q1	q2	OK	#NAME?	0.11395
CUFF.100961	CUFF.100961	-	chr21:16473294-16473588	q1	q2	OK	#NAME?	0.1136
CUFF.100962	CUFF.100962	-	chr21:16474134-16474420	q1	q2	OK	#NAME?	0.10295
CUFF.100963	CUFF.100963	-	chr21:16476135-16476386	q1	q2	OK	#NAME?	0.09745
CUFF.100964	CUFF.100964	-	chr21:16481081-16481234	q1	q2	OK	#NAME?	0.10855
CUFF.100965	CUFF.100965	-	chr21:16487965-16488156	q1	q2	OK	#NAME?	0.1097
CUFF.100966	CUFF.100966	-	chr21:16489937-16490330	q1	q2	OK	#NAME?	0.10295
CUFF.100967	CUFF.100967	-	chr21:16494151-16494526	q1	q2	OK	#NAME?	0.04605
CUFF.100968	CUFF.100968	-	chr21:16494696-16495346	q1	q2	OK	#NAME?	0.0036
CUFF.100969	CUFF.100969	-	chr21:16496632-16496986	q1	q2	OK	#NAME?	0.08105
CUFF.10097	CUFF.10097	-	chr1:151872831-151872989	q1	q2	OK	#NAME?	0.1136
CUFF.100970	CUFF.100970	-	chr21:16497657-16497854	q1	q2	OK	#NAME?	0.1058
CUFF.100971	CUFF.100971	-	chr21:16499512-16499674	q1	q2	OK	#NAME?	0.1058
CUFF.100972	CUFF.100972	-	chr21:16500319-16500697	q1	q2	OK	#NAME?	0.0485
CUFF.100973	CUFF.100973	-	chr21:16501917-16502453	q1	q2	OK	#NAME?	0.0403
CUFF.100974	CUFF.100974	-	chr21:16503072-16503255	q1	q2	OK	#NAME?	0.09745
CUFF.100975	CUFF.100975	-	chr21:16505989-16506262	q1	q2	OK	#NAME?	0.109
CUFF.100976	CUFF.100976	-	chr21:16508611-16508836	q1	q2	OK	#NAME?	0.1136
CUFF.100977	CUFF.100977	-	chr21:16510596-16510786	q1	q2	OK	#NAME?	0.0459
CUFF.100978	CUFF.100978	-	chr21:16513933-16514093	q1	q2	OK	#NAME?	0.1058
CUFF.100979	CUFF.100979	-	chr21:16517091-16517391	q1	q2	OK	#NAME?	0.07605
CUFF.10098	CUFF.10098	-	chr1:151874254-151874408	q1	q2	OK	#NAME?	0.1058
CUFF.100980	CUFF.100980	-	chr21:16517446-16517603	q1	q2	OK	#NAME?	0.1097
CUFF.100981	CUFF.100981	-	chr21:16519574-16519735	q1	q2	OK	#NAME?	0.1097
CUFF.100982	CUFF.100982	-	chr21:16520124-16520275	q1	q2	OK	#NAME?	0.1136
CUFF.100983	CUFF.100983	-	chr21:16523086-16523484	q1	q2	OK	#NAME?	0.11205
CUFF.100984	CUFF.100984	-	chr21:16524310-16524481	q1	q2	OK	#NAME?	0.11395
CUFF.100985	CUFF.100985	-	chr21:16526146-16526327	q1	q2	OK	#NAME?	0.109
CUFF.100986	CUFF.100986	-	chr21:16528908-16529062	q1	q2	OK	#NAME?	0.109
CUFF.100987	CUFF.100987	-	chr21:16530473-16530678	q1	q2	OK	#NAME?	0.1149
CUFF.100988	CUFF.100988	-	chr21:16532636-16532850	q1	q2	OK	#NAME?	0.10955
CUFF.100989	CUFF.100989	-	chr21:16533053-16533259	q1	q2	OK	#NAME?	0.11115
CUFF.10099	CUFF.10099	-	chr1:151890926-151891089	q1	q2	OK	#NAME?	0.10855
CUFF.100990	CUFF.100990	-	chr21:16537009-16537208	q1	q2	OK	#NAME?	0.07165
CUFF.100991	CUFF.100991	-	chr21:16539093-16539528	q1	q2	OK	#NAME?	0.1116
CUFF.100992	CUFF.100992	-	chr21:16539894-16540078	q1	q2	OK	#NAME?	0.1058
CUFF.100993	CUFF.100993	-	chr21:16540490-16540713	q1	q2	OK	#NAME?	0.1116
CUFF.100994	CUFF.100994	-	chr21:16541242-16541408	q1	q2	OK	#NAME?	0.11205
CUFF.100995	CUFF.100995	-	chr21:16543319-16543595	q1	q2	OK	#NAME?	0.10295
CUFF.100996	CUFF.100996	-	chr21:16544687-16545054	q1	q2	OK	#NAME?	0.09935
CUFF.100997	CUFF.100997	-	chr21:16545723-16545904	q1	q2	OK	#NAME?	0.1058
CUFF.100998	CUFF.100998	-	chr21:16548062-16548307	q1	q2	OK	#NAME?	0.10295
CUFF.100999	CUFF.100999	-	chr21:16550557-16550930	q1	q2	OK	#NAME?	0.1058
CUFF.101	CUFF.101	-	chr1:1269109-1269335	q1	q2	OK	#NAME?	0.10955
CUFF.1010	CUFF.1010	-	chr1:12382667-12382867	q1	q2	OK	#NAME?	0.11395
CUFF.10100	CUFF.10100	-	chr1:151891232-151891441	q1	q2	OK	#NAME?	0.1116
CUFF.101000	CUFF.101000	-	chr21:16554491-16555001	q1	q2	OK	-1.4289	0.41715
CUFF.101001	CUFF.101001	-	chr21:16556111-16556269	q1	q2	OK	#NAME?	0.11115
CUFF.101002	CUFF.101002	-	chr21:16557236-16557526	q1	q2	OK	#NAME?	0.11205
CUFF.101003	CUFF.101003	-	chr21:16557666-16558028	q1	q2	OK	#NAME?	0.1149
CUFF.101004	CUFF.101004	-	chr21:16559283-16559573	q1	q2	OK	#NAME?	0.1097
CUFF.101005	CUFF.101005	-	chr21:16559665-16560601	q1	q2	OK	#NAME?	0.0567
CUFF.101006	CUFF.101006	-	chr21:16560716-16560885	q1	q2	OK	#NAME?	0.10855
CUFF.101007	CUFF.101007	-	chr21:16561147-16561334	q1	q2	OK	#NAME?	0.10855
CUFF.101008	CUFF.101008	-	chr21:16561531-16562341	q1	q2	OK	#NAME?	0.006
CUFF.101009	CUFF.101009	-	chr21:16566200-16566473	q1	q2	OK	#NAME?	0.109
CUFF.10101	CUFF.10101	-	chr1:151894448-151894741	q1	q2	OK	#NAME?	0.1149
CUFF.101010	CUFF.101010	-	chr21:16566877-16567077	q1	q2	OK	#NAME?	0.06365
CUFF.101011	CUFF.101011	-	chr21:16567577-16567737	q1	q2	OK	#NAME?	0.1058
CUFF.101012	CUFF.101012	-	chr21:16569462-16569799	q1	q2	OK	#NAME?	0.11205
CUFF.101013	CUFF.101013	-	chr21:16570382-16570534	q1	q2	OK	#NAME?	0.10955
CUFF.101014	CUFF.101014	-	chr21:16570648-16570814	q1	q2	OK	#NAME?	0.1058
CUFF.101015	CUFF.101015	-	chr21:16571006-16571258	q1	q2	OK	#NAME?	0.10855
CUFF.101016	CUFF.101016	-	chr21:16571503-16571662	q1	q2	OK	#NAME?	0.11395
CUFF.101017	CUFF.101017	-	chr21:16571790-16572166	q1	q2	OK	#NAME?	0.09935
CUFF.101018	CUFF.101018	-	chr21:16573123-16573327	q1	q2	OK	#NAME?	0.08275
CUFF.101019	CUFF.101019	-	chr21:16573573-16573929	q1	q2	OK	#NAME?	0.1059
CUFF.10102	CUFF.10102	-	chr1:151895274-151895430	q1	q2	OK	#NAME?	0.10955
CUFF.101020	CUFF.101020	-	chr21:16574149-16574417	q1	q2	OK	#NAME?	0.1059
CUFF.101021	CUFF.101021	-	chr21:16574764-16575005	q1	q2	OK	#NAME?	0.10295
CUFF.101022	CUFF.101022	-	chr21:16576170-16576491	q1	q2	OK	#NAME?	0.1116
CUFF.101023	CUFF.101023	-	chr21:16576602-16576786	q1	q2	OK	#NAME?	0.0485
CUFF.101024	CUFF.101024	-	chr21:16577682-16577838	q1	q2	OK	#NAME?	0.1149
CUFF.101025	CUFF.101025	-	chr21:16578043-16578201	q1	q2	OK	#NAME?	0.1097
CUFF.101026	CUFF.101026	-	chr21:16579633-16579817	q1	q2	OK	#NAME?	0.07165
CUFF.101027	CUFF.101027	-	chr21:16580451-16580625	q1	q2	OK	#NAME?	0.11205
CUFF.101028	CUFF.101028	-	chr21:16581172-16581332	q1	q2	OK	#NAME?	0.11115
CUFF.101029	CUFF.101029	-	chr21:16582413-16582576	q1	q2	OK	#NAME?	0.1136
CUFF.10103	CUFF.10103	-	chr1:151896666-151896838	q1	q2	OK	#NAME?	0.11395
CUFF.101030	CUFF.101030	-	chr21:16583213-16583394	q1	q2	OK	#NAME?	0.1058
CUFF.101031	CUFF.101031	-	chr21:16583518-16583778	q1	q2	OK	#NAME?	0.09745
CUFF.101032	CUFF.101032	-	chr21:16584040-16584331	q1	q2	OK	#NAME?	0.10955
CUFF.101033	CUFF.101033	-	chr21:16584667-16585113	q1	q2	OK	#NAME?	0.006
CUFF.101034	CUFF.101034	-	chr21:16585351-16585667	q1	q2	OK	#NAME?	0.11395
CUFF.101035	CUFF.101035	-	chr21:16586895-16587091	q1	q2	OK	#NAME?	0.09935
CUFF.101036	CUFF.101036	-	chr21:16587582-16587889	q1	q2	OK	#NAME?	0.11395
CUFF.101037	CUFF.101037	-	chr21:16588574-16588727	q1	q2	OK	#NAME?	0.11395
CUFF.101038	CUFF.101038	-	chr21:16593039-16593393	q1	q2	OK	#NAME?	0.07605
CUFF.101039	CUFF.101039	-	chr21:16597534-16597805	q1	q2	OK	#NAME?	0.08535
CUFF.10104	CUFF.10104	-	chr1:151917940-151918209	q1	q2	OK	#NAME?	0.1097
CUFF.101040	CUFF.101040	-	chr21:16597994-16598149	q1	q2	OK	#NAME?	0.10955
CUFF.101041	CUFF.101041	-	chr21:16600219-16600396	q1	q2	OK	#NAME?	0.1059
CUFF.101042	CUFF.101042	-	chr21:16600943-16601120	q1	q2	OK	#NAME?	0.10855
CUFF.101043	CUFF.101043	-	chr21:16602335-16602487	q1	q2	OK	#NAME?	0.1136
CUFF.101044	CUFF.101044	-	chr21:16603646-16603835	q1	q2	OK	#NAME?	0.1136
CUFF.101045	CUFF.101045	-	chr21:16604324-16604484	q1	q2	OK	#NAME?	0.10955
CUFF.101046	CUFF.101046	-	chr21:16604797-16605258	q1	q2	OK	#NAME?	0.1116
CUFF.101047	CUFF.101047	-	chr21:16606230-16606533	q1	q2	OK	#NAME?	0.08275
CUFF.101048	CUFF.101048	-	chr21:16607165-16607487	q1	q2	OK	#NAME?	0.0637
CUFF.101049	CUFF.101049	-	chr21:16607619-16607994	q1	q2	OK	#NAME?	0.08105
CUFF.10105	CUFF.10105	-	chr1:151955954-151956172	q1	q2	OK	#NAME?	0.07605
CUFF.101050	CUFF.101050	-	chr21:16609261-16609554	q1	q2	OK	#NAME?	0.0941
CUFF.101051	CUFF.101051	-	chr21:16609669-16610247	q1	q2	OK	#NAME?	0.03755
CUFF.101052	CUFF.101052	-	chr21:16611098-16611253	q1	q2	OK	#NAME?	0.1097
CUFF.101053	CUFF.101053	-	chr21:16612722-16613025	q1	q2	OK	#NAME?	0.11205
CUFF.101054	CUFF.101054	-	chr21:16613122-16613307	q1	q2	OK	#NAME?	0.1097
CUFF.101055	CUFF.101055	-	chr21:16616780-16617509	q1	q2	OK	#NAME?	0.0036
CUFF.101056	CUFF.101056	-	chr21:16624471-16624646	q1	q2	OK	#NAME?	0.1058
CUFF.101057	CUFF.101057	-	chr21:16625876-16626029	q1	q2	OK	#NAME?	0.10855
CUFF.101058	CUFF.101058	-	chr21:16631226-16631399	q1	q2	OK	#NAME?	0.10955
CUFF.101059	CUFF.101059	-	chr21:16634955-16635115	q1	q2	OK	#NAME?	0.10295
CUFF.10106	CUFF.10106	-	chr1:151982932-151983236	q1	q2	OK	#NAME?	0.02575
CUFF.101060	CUFF.101060	-	chr21:16636579-16636773	q1	q2	OK	#NAME?	0.1097
CUFF.101061	CUFF.101061	-	chr21:16639005-16639157	q1	q2	OK	#NAME?	0.1149
CUFF.101062	CUFF.101062	-	chr21:16640624-16640781	q1	q2	OK	#NAME?	0.1058
CUFF.101063	CUFF.101063	-	chr21:16642604-16642955	q1	q2	OK	#NAME?	0.062
CUFF.101064	CUFF.101064	-	chr21:16696102-16696258	q1	q2	OK	#NAME?	0.1097
CUFF.101065	CUFF.101065	-	chr21:16699210-16699389	q1	q2	OK	#NAME?	0.11395
CUFF.101066	CUFF.101066	-	chr21:16713838-16713990	q1	q2	OK	#NAME?	0.1149
CUFF.101067	CUFF.101067	-	chr21:16756961-16757183	q1	q2	OK	#NAME?	0.109
CUFF.101068	CUFF.101068	-	chr21:16782042-16782194	q1	q2	OK	#NAME?	0.1058
CUFF.101069	CUFF.101069	-	chr21:16785148-16785358	q1	q2	OK	#NAME?	0.11395
CUFF.10107	CUFF.10107	-	chr1:152032497-152032839	q1	q2	OK	-1.6755	0.31975
CUFF.101070	CUFF.101070	-	chr21:16786929-16787092	q1	q2	OK	#NAME?	0.10955
CUFF.101071	CUFF.101071	-	chr21:16789623-16789781	q1	q2	OK	#NAME?	0.10955
CUFF.101072	CUFF.101072	-	chr21:16795653-16795820	q1	q2	OK	#NAME?	0.1058
CUFF.101073	CUFF.101073	-	chr21:16822706-16822857	q1	q2	OK	#NAME?	0.1058
CUFF.101074	CUFF.101074	-	chr21:16827195-16827368	q1	q2	OK	#NAME?	0.1116
CUFF.101075	CUFF.101075	-	chr21:16832099-16832254	q1	q2	OK	#NAME?	0.11395
CUFF.101076	CUFF.101076	-	chr21:16840320-16840508	q1	q2	OK	#NAME?	0.11205
CUFF.101077	CUFF.101077	-	chr21:16841211-16841757	q1	q2	OK	#NAME?	0.07165
CUFF.101078	CUFF.101078	-	chr21:16869133-16869291	q1	q2	OK	#NAME?	0.1058
CUFF.101079	CUFF.101079	-	chr21:16873117-16873315	q1	q2	OK	#NAME?	0.0986
CUFF.10108	CUFF.10108	-	chr1:152033634-152033795	q1	q2	OK	#NAME?	0.0986
CUFF.101080	CUFF.101080	-	chr21:16873520-16873672	q1	q2	OK	#NAME?	0.1058
CUFF.101081	CUFF.101081	-	chr21:16892327-16892496	q1	q2	OK	#NAME?	0.11395
CUFF.101082	CUFF.101082	-	chr21:16892626-16892784	q1	q2	OK	#NAME?	0.1058
CUFF.101083	CUFF.101083	-	chr21:16899475-16899633	q1	q2	OK	#NAME?	0.1149
CUFF.101084	CUFF.101084	-	chr21:16956986-16957142	q1	q2	OK	#NAME?	0.1058
CUFF.101085	CUFF.101085	-	chr21:16963696-16963865	q1	q2	OK	#NAME?	0.10955
CUFF.101086	CUFF.101086	-	chr21:16979560-16979752	q1	q2	OK	#NAME?	0.1116
CUFF.101087	CUFF.101087	-	chr21:16984621-16984778	q1	q2	OK	#NAME?	0.1059
CUFF.101088	CUFF.101088	-	chr21:16989718-16990107	q1	q2	OK	#NAME?	0.11395
CUFF.101089	CUFF.101089	-	chr21:16990373-16990597	q1	q2	OK	#NAME?	0.1097
CUFF.10109	CUFF.10109	-	chr1:152099008-152099163	q1	q2	OK	#NAME?	0.11205
CUFF.101090	CUFF.101090	-	chr21:16991940-16992111	q1	q2	OK	#NAME?	0.10295
CUFF.101091	CUFF.101091	-	chr21:17000648-17000804	q1	q2	OK	#NAME?	0.1149
CUFF.101092	CUFF.101092	-	chr21:17001367-17001531	q1	q2	OK	#NAME?	0.11395
CUFF.101093	CUFF.101093	-	chr21:17010666-17010952	q1	q2	OK	#NAME?	0.002
CUFF.101094	CUFF.101094	-	chr21:17011383-17011526	q1	q2	OK	#NAME?	0.10955
CUFF.101095	CUFF.101095	-	chr21:17013694-17013847	q1	q2	OK	#NAME?	0.10855
CUFF.101096	CUFF.101096	-	chr21:17017764-17017927	q1	q2	OK	#NAME?	0.1097
CUFF.101097	CUFF.101097	-	chr21:17033959-17034337	q1	q2	OK	#NAME?	0.11115
CUFF.101098	CUFF.101098	-	chr21:17035776-17035933	q1	q2	OK	#NAME?	0.1058
CUFF.101099	CUFF.101099	-	chr21:17056380-17056535	q1	q2	OK	#NAME?	0.1097
CUFF.1011	CUFF.1011	-	chr1:12385581-12385746	q1	q2	OK	#NAME?	0.1058
CUFF.10110	CUFF.10110	-	chr1:152102597-152102847	q1	q2	OK	#NAME?	0.1136
CUFF.101100	CUFF.101100	-	chr21:17057889-17058055	q1	q2	OK	#NAME?	0.11115
CUFF.101101	CUFF.101101	-	chr21:17062533-17062773	q1	q2	OK	#NAME?	0.10855
CUFF.101102	CUFF.101102	-	chr21:17075019-17075211	q1	q2	OK	#NAME?	0.1097
CUFF.101103	CUFF.101103	-	chr21:17079240-17079395	q1	q2	OK	#NAME?	0.1097
CUFF.101104	CUFF.101104	-	chr21:17222194-17222350	q1	q2	OK	#NAME?	0.1058
CUFF.101105	CUFF.101105	-	chr21:17400053-17400229	q1	q2	OK	#NAME?	0.07165
CUFF.101106	CUFF.101106	-	chr21:17432329-17432604	q1	q2	OK	-1.68827	0.37665
CUFF.101107	CUFF.101107	-	chr21:17454597-17454851	q1	q2	OK	#NAME?	0.1136
CUFF.101108	CUFF.101108	-	chr21:17460284-17460479	q1	q2	OK	#NAME?	0.1136
CUFF.101109	CUFF.101109	-	chr21:17485247-17485417	q1	q2	OK	#NAME?	0.11395
CUFF.10111	CUFF.10111	-	chr1:152160303-152160518	q1	q2	OK	#NAME?	0.0941
CUFF.101110	CUFF.101110	-	chr21:17500410-17500563	q1	q2	OK	#NAME?	0.11395
CUFF.101111	CUFF.101111	-	chr21:17508097-17508251	q1	q2	OK	#NAME?	0.11205
CUFF.101112	CUFF.101112	-	chr21:17514991-17515173	q1	q2	OK	#NAME?	0.10295
CUFF.101113	CUFF.101113	-	chr21:17518071-17518369	q1	q2	OK	#NAME?	0.10855
CUFF.101114	CUFF.101114	-	chr21:17522681-17523048	q1	q2	OK	#NAME?	0.1149
CUFF.101115	CUFF.101115	-	chr21:17528754-17528949	q1	q2	OK	#NAME?	0.10855
CUFF.101116	CUFF.101116	-	chr21:17545895-17546107	q1	q2	OK	#NAME?	0.109
CUFF.101117	CUFF.101117	-	chr21:17548278-17548431	q1	q2	OK	#NAME?	0.11205
CUFF.101118	CUFF.101118	-	chr21:17556772-17556972	q1	q2	OK	#NAME?	0.1136
CUFF.101119	CUFF.101119	-	chr21:17565561-17566196	q1	q2	OK	-0.200047	0.23795
CUFF.10112	CUFF.10112	-	chr1:152181299-152181480	q1	q2	OK	#NAME?	0.1058
CUFF.101120	CUFF.101120	-	chr21:17566421-17566640	q1	q2	OK	#NAME?	0.1097
CUFF.101121	CUFF.101121	-	chr21:17567388-17567639	q1	q2	OK	1.05114	0.3726
CUFF.101122	CUFF.101122	-	chr21:17568415-17568680	q1	q2	OK	#NAME?	0.09935
CUFF.101123	CUFF.101123	-	chr21:17581207-17581578	q1	q2	OK	0.364129	0.31745
CUFF.101124	CUFF.101124	-	chr21:17592419-17592576	q1	q2	OK	#NAME?	0.11395
CUFF.101125	CUFF.101125	-	chr21:17593629-17593902	q1	q2	OK	#NAME?	0.10855
CUFF.101126	CUFF.101126	-	chr21:17597854-17598016	q1	q2	OK	#NAME?	0.1149
CUFF.101127	CUFF.101127	-	chr21:17748834-17748996	q1	q2	OK	#NAME?	0.1136
CUFF.101128	CUFF.101128	-	chr21:17790059-17790245	q1	q2	OK	#NAME?	0.1136
CUFF.101129	CUFF.101129	-	chr21:17790932-17791092	q1	q2	OK	#NAME?	0.1097
CUFF.10113	CUFF.10113	-	chr1:152187456-152187610	q1	q2	OK	#NAME?	0.1149
CUFF.101130	CUFF.101130	-	chr21:17792162-17792318	q1	q2	OK	#NAME?	0.11115
CUFF.101131	CUFF.101131	-	chr21:17800525-17800679	q1	q2	OK	#NAME?	0.1097
CUFF.101132	CUFF.101132	-	chr21:17802438-17802593	q1	q2	OK	#NAME?	0.11395
CUFF.101133	CUFF.101133	-	chr21:17803662-17803837	q1	q2	OK	#NAME?	0.10295
CUFF.101134	CUFF.101134	-	chr21:17806155-17806307	q1	q2	OK	#NAME?	0.1058
CUFF.101135	CUFF.101135	-	chr21:17812731-17812923	q1	q2	OK	#NAME?	0.10855
CUFF.101136	CUFF.101136	-	chr21:17839794-17839946	q1	q2	OK	#NAME?	0.1058
CUFF.101137	CUFF.101137	-	chr21:17877074-17877251	q1	q2	OK	#NAME?	0.1059
CUFF.101138	CUFF.101138	-	chr21:17939327-17939478	q1	q2	OK	#NAME?	0.11205
CUFF.101139	CUFF.101139	-	chr21:18032322-18032480	q1	q2	OK	#NAME?	0.1097
CUFF.10114	CUFF.10114	-	chr1:152187869-152188158	q1	q2	OK	#NAME?	0.1149
CUFF.101140	CUFF.101140	-	chr21:18055757-18055981	q1	q2	OK	#NAME?	0.1149
CUFF.101141	CUFF.101141	-	chr21:18142483-18142722	q1	q2	OK	#NAME?	0.11115
CUFF.101142	CUFF.101142	-	chr21:18167146-18167336	q1	q2	OK	#NAME?	0.1136
CUFF.101143	CUFF.101143	-	chr21:18248152-18248314	q1	q2	OK	#NAME?	0.1097
CUFF.101144	CUFF.101144	-	chr21:18361656-18361813	q1	q2	OK	#NAME?	0.10955
CUFF.101145	CUFF.101145	-	chr21:18365517-18365785	q1	q2	OK	#NAME?	0.11115
CUFF.101146	CUFF.101146	-	chr21:18389061-18389228	q1	q2	OK	#NAME?	0.1097
CUFF.101147	CUFF.101147	-	chr21:18410833-18411053	q1	q2	OK	#NAME?	0.10295
CUFF.101148	CUFF.101148	-	chr21:18413176-18413411	q1	q2	OK	0.15465	0.5246
CUFF.101149	CUFF.101149	-	chr21:18705739-18705898	q1	q2	OK	#NAME?	0.1058
CUFF.10115	CUFF.10115	-	chr1:152189549-152189706	q1	q2	OK	#NAME?	0.1136
CUFF.101150	CUFF.101150	-	chr21:18757149-18757301	q1	q2	OK	#NAME?	0.10955
CUFF.101151	CUFF.101151	-	chr21:18790519-18790670	q1	q2	OK	#NAME?	0.11395
CUFF.101152	CUFF.101152	-	chr21:18809465-18809724	q1	q2	OK	#NAME?	0.1149
CUFF.101153	CUFF.101153	-	chr21:18857730-18858445	q1	q2	OK	-3.87978	0.2444
CUFF.101154	CUFF.101154	-	chr21:18897634-18897829	q1	q2	OK	#NAME?	0.08535
CUFF.101155	CUFF.101155	-	chr21:19176923-19177077	q1	q2	OK	#NAME?	0.1058
CUFF.101156	CUFF.101156	-	chr21:19263851-19264048	q1	q2	OK	#NAME?	0.11205
CUFF.101157	CUFF.101157	-	chr21:19277196-19277354	q1	q2	OK	#NAME?	0.1058
CUFF.101158	CUFF.101158	-	chr21:19526188-19526384	q1	q2	OK	#NAME?	0.1136
CUFF.101159	CUFF.101159	-	chr21:19544844-19545012	q1	q2	OK	#NAME?	0.1149
CUFF.10116	CUFF.10116	-	chr1:152193200-152193440	q1	q2	OK	#NAME?	0.1059
CUFF.101160	CUFF.101160	-	chr21:19568915-19569077	q1	q2	OK	#NAME?	0.11205
CUFF.101161	CUFF.101161	-	chr21:19665162-19665328	q1	q2	OK	#NAME?	0.10955
CUFF.101162	CUFF.101162	-	chr21:19770753-19770973	q1	q2	OK	#NAME?	0.11395
CUFF.101163	CUFF.101163	-	chr21:19779044-19779227	q1	q2	OK	#NAME?	0.10955
CUFF.101164	CUFF.101164	-	chr21:19818406-19818557	q1	q2	OK	#NAME?	0.1058
CUFF.101165	CUFF.101165	-	chr21:19937449-19937653	q1	q2	OK	-2.06408	0.2441
CUFF.101166	CUFF.101166	-	chr21:19957376-19957544	q1	q2	OK	#NAME?	0.11395
CUFF.101167	CUFF.101167	-	chr21:19970651-19970912	q1	q2	OK	#NAME?	0.08275
CUFF.101168	CUFF.101168	-	chr21:20081767-20081921	q1	q2	OK	#NAME?	0.1149
CUFF.101169	CUFF.101169	-	chr21:20213081-20213268	q1	q2	OK	#NAME?	0.10955
CUFF.10117	CUFF.10117	-	chr1:152194412-152194570	q1	q2	OK	#NAME?	0.1097
CUFF.101170	CUFF.101170	-	chr21:20226389-20226577	q1	q2	OK	#NAME?	0.0053
CUFF.101171	CUFF.101171	-	chr21:20335681-20335875	q1	q2	OK	#NAME?	0.1149
CUFF.101172	CUFF.101172	-	chr21:20374752-20374916	q1	q2	OK	#NAME?	0.10955
CUFF.101173	CUFF.101173	-	chr21:20448365-20448665	q1	q2	OK	#NAME?	0.0209
CUFF.101174	CUFF.101174	-	chr21:20547531-20547746	q1	q2	OK	#NAME?	0.11115
CUFF.101175	CUFF.101175	-	chr21:20585631-20585799	q1	q2	OK	#NAME?	0.0986
CUFF.101176	CUFF.101176	-	chr21:20765467-20765707	q1	q2	OK	#NAME?	0.08905
CUFF.101177	CUFF.101177	-	chr21:20776933-20777152	q1	q2	OK	#NAME?	0.1058
CUFF.101178	CUFF.101178	-	chr21:20881825-20882012	q1	q2	OK	#NAME?	0.08535
CUFF.101179	CUFF.101179	-	chr21:21019727-21019899	q1	q2	OK	#NAME?	0.11205
CUFF.10118	CUFF.10118	-	chr1:152197257-152197809	q1	q2	OK	-3.7064	0.14285
CUFF.101180	CUFF.101180	-	chr21:21022183-21022362	q1	q2	OK	#NAME?	0.1136
CUFF.101181	CUFF.101181	-	chr21:21022738-21023073	q1	q2	OK	#NAME?	0.10855
CUFF.101182	CUFF.101182	-	chr21:21051838-21051993	q1	q2	OK	#NAME?	0.11205
CUFF.101183	CUFF.101183	-	chr21:21054717-21054876	q1	q2	OK	#NAME?	0.11115
CUFF.101184	CUFF.101184	-	chr21:21085253-21085405	q1	q2	OK	#NAME?	0.1136
CUFF.101185	CUFF.101185	-	chr21:21107683-21107837	q1	q2	OK	#NAME?	0.1097
CUFF.101186	CUFF.101186	-	chr21:21113375-21113578	q1	q2	OK	#NAME?	0.11395
CUFF.101187	CUFF.101187	-	chr21:21144390-21144544	q1	q2	OK	#NAME?	0.11395
CUFF.101188	CUFF.101188	-	chr21:21156802-21157016	q1	q2	OK	#NAME?	0.1097
CUFF.101189	CUFF.101189	-	chr21:21174702-21174900	q1	q2	OK	#NAME?	0.109
CUFF.10119	CUFF.10119	-	chr1:152198301-152198505	q1	q2	OK	#NAME?	0.06365
CUFF.101190	CUFF.101190	-	chr21:21204516-21204692	q1	q2	OK	#NAME?	0.1149
CUFF.101191	CUFF.101191	-	chr21:21294952-21295133	q1	q2	OK	#NAME?	0.1136
CUFF.101192	CUFF.101192	-	chr21:21391473-21391628	q1	q2	OK	#NAME?	0.1097
CUFF.101193	CUFF.101193	-	chr21:21402379-21402540	q1	q2	OK	#NAME?	0.10855
CUFF.101194	CUFF.101194	-	chr21:21415589-21415744	q1	q2	OK	#NAME?	0.1058
CUFF.101195	CUFF.101195	-	chr21:21606267-21606417	q1	q2	OK	#NAME?	0.1058
CUFF.101196	CUFF.101196	-	chr21:21606562-21606805	q1	q2	OK	#NAME?	0.10855
CUFF.101197	CUFF.101197	-	chr21:21707447-21707604	q1	q2	OK	#NAME?	0.1058
CUFF.101198	CUFF.101198	-	chr21:21730649-21730941	q1	q2	OK	#NAME?	0.0986
CUFF.101199	CUFF.101199	-	chr21:21790678-21790842	q1	q2	OK	#NAME?	0.0986
CUFF.1012	CUFF.1012	-	chr1:12387740-12387914	q1	q2	OK	#NAME?	0.1136
CUFF.10120	CUFF.10120	-	chr1:152204033-152204201	q1	q2	OK	#NAME?	0.09935
CUFF.101200	CUFF.101200	-	chr21:21793558-21793776	q1	q2	OK	#NAME?	0.1136
CUFF.101201	CUFF.101201	-	chr21:21859021-21859257	q1	q2	OK	-0.136658	0.224
CUFF.101202	CUFF.101202	-	chr21:22053056-22053203	q1	q2	OK	#NAME?	0.10955
CUFF.101203	CUFF.101203	-	chr21:22072901-22073054	q1	q2	OK	#NAME?	0.1097
CUFF.101204	CUFF.101204	-	chr21:22361037-22361344	q1	q2	OK	#NAME?	0.10855
CUFF.101205	CUFF.101205	-	chr21:22409779-22409949	q1	q2	OK	#NAME?	0.10955
CUFF.101206	CUFF.101206	-	chr21:22451571-22451852	q1	q2	OK	1.35952	0.44085
CUFF.101207	CUFF.101207	-	chr21:22582402-22582616	q1	q2	OK	#NAME?	0.062
CUFF.101208	CUFF.101208	-	chr21:22731899-22732094	q1	q2	OK	#NAME?	0.10855
CUFF.101209	CUFF.101209	-	chr21:22773925-22774086	q1	q2	OK	#NAME?	0.1149
CUFF.10121	CUFF.10121	-	chr1:152204392-152204556	q1	q2	OK	#NAME?	0.1149
CUFF.101210	CUFF.101210	-	chr21:22783403-22783686	q1	q2	OK	#NAME?	0.10855
CUFF.101211	CUFF.101211	-	chr21:22796636-22796858	q1	q2	OK	#NAME?	0.09745
CUFF.101212	CUFF.101212	-	chr21:23074156-23074500	q1	q2	OK	#NAME?	0.1116
CUFF.101213	CUFF.101213	-	chr21:23505204-23505366	q1	q2	OK	#NAME?	0.1058
CUFF.101214	CUFF.101214	-	chr21:23655967-23656143	q1	q2	OK	#NAME?	0.1058
CUFF.101215	CUFF.101215	-	chr21:23784828-23785408	q1	q2	OK	3.07978	0.27525
CUFF.101216	CUFF.101216	-	chr21:23882122-23882345	q1	q2	OK	#NAME?	0.1059
CUFF.101217	CUFF.101217	-	chr21:23906361-23906513	q1	q2	OK	#NAME?	0.11395
CUFF.101218	CUFF.101218	-	chr21:24013513-24013688	q1	q2	OK	#NAME?	0.10955
CUFF.101219	CUFF.101219	-	chr21:24157442-24157612	q1	q2	OK	#NAME?	0.1149
CUFF.10122	CUFF.10122	-	chr1:152211739-152211898	q1	q2	OK	#NAME?	0.1097
CUFF.101220	CUFF.101220	-	chr21:24261690-24261892	q1	q2	OK	#NAME?	0.11395
CUFF.101221	CUFF.101221	-	chr21:24331957-24332109	q1	q2	OK	#NAME?	0.1149
CUFF.101222	CUFF.101222	-	chr21:24429303-24429480	q1	q2	OK	#NAME?	0.1097
CUFF.101223	CUFF.101223	-	chr21:24447561-24447724	q1	q2	OK	#NAME?	0.109
CUFF.101224	CUFF.101224	-	chr21:24466959-24467125	q1	q2	OK	#NAME?	0.11395
CUFF.101225	CUFF.101225	-	chr21:24675031-24675282	q1	q2	OK	#NAME?	0.07165
CUFF.101226	CUFF.101226	-	chr21:24797453-24797664	q1	q2	OK	#NAME?	0.0941
CUFF.101227	CUFF.101227	-	chr21:24803593-24803752	q1	q2	OK	#NAME?	0.1097
CUFF.101228	CUFF.101228	-	chr21:24825747-24825946	q1	q2	OK	#NAME?	0.1058
CUFF.101229	CUFF.101229	-	chr21:24855914-24856100	q1	q2	OK	#NAME?	0.11205
CUFF.10123	CUFF.10123	-	chr1:152212765-152212918	q1	q2	OK	#NAME?	0.11395
CUFF.101230	CUFF.101230	-	chr21:24868594-24868791	q1	q2	OK	#NAME?	0.11115
CUFF.101231	CUFF.101231	-	chr21:24966717-24966940	q1	q2	OK	#NAME?	0.07165
CUFF.101232	CUFF.101232	-	chr21:25136182-25136407	q1	q2	OK	#NAME?	0.1149
CUFF.101233	CUFF.101233	-	chr21:25146935-25147093	q1	q2	OK	#NAME?	0.1097
CUFF.101234	CUFF.101234	-	chr21:25204853-25205103	q1	q2	OK	#NAME?	0.109
CUFF.101235	CUFF.101235	-	chr21:25220686-25220927	q1	q2	OK	#NAME?	0.1059
CUFF.101236	CUFF.101236	-	chr21:25455878-25456064	q1	q2	OK	#NAME?	0.0637
CUFF.101237	CUFF.101237	-	chr21:25480270-25480423	q1	q2	OK	#NAME?	0.1097
CUFF.101238	CUFF.101238	-	chr21:25516678-25516838	q1	q2	OK	#NAME?	0.109
CUFF.101239	CUFF.101239	-	chr21:25563430-25563584	q1	q2	OK	#NAME?	0.10955
CUFF.10124	CUFF.10124	-	chr1:152214438-152215559	q1	q2	NOTEST	#NAME?	1
CUFF.101240	CUFF.101240	-	chr21:25572208-25572401	q1	q2	OK	#NAME?	0.1058
CUFF.101241	CUFF.101241	-	chr21:25573238-25573394	q1	q2	OK	#NAME?	0.1116
CUFF.101242	CUFF.101242	-	chr21:25574649-25574813	q1	q2	OK	#NAME?	0.1149
CUFF.101243	CUFF.101243	-	chr21:25578553-25578713	q1	q2	OK	#NAME?	0.1097
CUFF.101244	CUFF.101244	-	chr21:25582111-25582288	q1	q2	OK	#NAME?	0.09745
CUFF.101245	CUFF.101245	-	chr21:25585418-25585597	q1	q2	OK	#NAME?	0.11205
CUFF.101246	CUFF.101246	-	chr21:25589911-25590166	q1	q2	OK	#NAME?	0.0637
CUFF.101247	CUFF.101247	-	chr21:25590488-25590644	q1	q2	OK	#NAME?	0.1097
CUFF.101248	CUFF.101248	-	chr21:25601726-25601897	q1	q2	OK	#NAME?	0.1097
CUFF.101249	CUFF.101249	-	chr21:25610131-25610510	q1	q2	OK	#NAME?	0.10295
CUFF.10125	CUFF.10125	-	chr1:152218485-152219082	q1	q2	OK	#NAME?	0.10855
CUFF.101250	CUFF.101250	-	chr21:25639460-25639755	q1	q2	OK	#NAME?	0.11205
CUFF.101251	CUFF.101251	-	chr21:25647260-25647489	q1	q2	OK	#NAME?	0.109
CUFF.101252	CUFF.101252	-	chr21:25649247-25649405	q1	q2	OK	#NAME?	0.10955
CUFF.101253	CUFF.101253	-	chr21:25651741-25651902	q1	q2	OK	#NAME?	0.1058
CUFF.101254	CUFF.101254	-	chr21:25680494-25680674	q1	q2	OK	#NAME?	0.10855
CUFF.101255	CUFF.101255	-	chr21:25684194-25684348	q1	q2	OK	#NAME?	0.1058
CUFF.101256	CUFF.101256	-	chr21:25710932-25711105	q1	q2	OK	#NAME?	0.11115
CUFF.101257	CUFF.101257	-	chr21:25713672-25713835	q1	q2	OK	#NAME?	0.11115
CUFF.101258	CUFF.101258	-	chr21:25714756-25714967	q1	q2	OK	#NAME?	0.1136
CUFF.101259	CUFF.101259	-	chr21:25717220-25717380	q1	q2	OK	#NAME?	0.1149
CUFF.10126	CUFF.10126	-	chr1:152220546-152221034	q1	q2	OK	#NAME?	0.08535
CUFF.101260	CUFF.101260	-	chr21:25736985-25737161	q1	q2	OK	#NAME?	0.10295
CUFF.101261	CUFF.101261	-	chr21:25739354-25739548	q1	q2	OK	#NAME?	0.1136
CUFF.101262	CUFF.101262	-	chr21:25740329-25740508	q1	q2	OK	#NAME?	0.1059
CUFF.101263	CUFF.101263	-	chr21:25745096-25745251	q1	q2	OK	#NAME?	0.1058
CUFF.101264	CUFF.101264	-	chr21:25746815-25747014	q1	q2	OK	#NAME?	0.109
CUFF.101265	CUFF.101265	-	chr21:25748039-25748197	q1	q2	OK	#NAME?	0.1058
CUFF.101266	CUFF.101266	-	chr21:25749104-25749393	q1	q2	OK	#NAME?	0.09745
CUFF.101267	CUFF.101267	-	chr21:25750984-25751139	q1	q2	OK	#NAME?	0.11205
CUFF.101268	CUFF.101268	-	chr21:25763096-25763317	q1	q2	OK	#NAME?	0.09935
CUFF.101269	CUFF.101269	-	chr21:25769339-25769526	q1	q2	OK	#NAME?	0.1058
CUFF.10127	CUFF.10127	-	chr1:152224296-152224455	q1	q2	OK	#NAME?	0.1097
CUFF.101270	CUFF.101270	-	chr21:25770998-25771295	q1	q2	OK	#NAME?	0.1116
CUFF.101271	CUFF.101271	-	chr21:25776333-25776507	q1	q2	OK	#NAME?	0.1058
CUFF.101272	CUFF.101272	-	chr21:25780759-25780926	q1	q2	OK	#NAME?	0.1097
CUFF.101273	CUFF.101273	-	chr21:25785144-25785307	q1	q2	OK	#NAME?	0.1058
CUFF.101274	CUFF.101274	-	chr21:25806193-25806396	q1	q2	OK	#NAME?	0.1149
CUFF.101275	CUFF.101275	-	chr21:25857069-25857242	q1	q2	OK	#NAME?	0.1149
CUFF.101276	CUFF.101276	-	chr21:25880199-25880353	q1	q2	OK	#NAME?	0.1058
CUFF.101277	CUFF.101277	-	chr21:25880415-25881777	q1	q2	OK	#NAME?	0.001
CUFF.101278	CUFF.101278	-	chr21:25896086-25896249	q1	q2	OK	#NAME?	0.1058
CUFF.101279	CUFF.101279	-	chr21:25904528-25904691	q1	q2	OK	#NAME?	0.1097
CUFF.10128	CUFF.10128	-	chr1:152228775-152228944	q1	q2	OK	#NAME?	0.1058
CUFF.101280	CUFF.101280	-	chr21:25916751-25917082	q1	q2	OK	#NAME?	0.11395
CUFF.101281	CUFF.101281	-	chr21:25917942-25918099	q1	q2	OK	#NAME?	0.1136
CUFF.101282	CUFF.101282	-	chr21:25949498-25949846	q1	q2	OK	#NAME?	0.11205
CUFF.101283	CUFF.101283	-	chr21:25950804-25951049	q1	q2	OK	#NAME?	0.0986
CUFF.101284	CUFF.101284	-	chr21:25953742-25953897	q1	q2	OK	#NAME?	0.10955
CUFF.101285	CUFF.101285	-	chr21:25966863-25967017	q1	q2	OK	#NAME?	0.1136
CUFF.101286	CUFF.101286	-	chr21:25967223-25967378	q1	q2	OK	#NAME?	0.1116
CUFF.101287	CUFF.101287	-	chr21:25969257-25969424	q1	q2	OK	#NAME?	0.1136
CUFF.101288	CUFF.101288	-	chr21:25970911-25971054	q1	q2	OK	#NAME?	0.1058
CUFF.101289	CUFF.101289	-	chr21:25972793-25972991	q1	q2	OK	#NAME?	0.1149
CUFF.10129	CUFF.10129	-	chr1:152230434-152230594	q1	q2	OK	#NAME?	0.11205
CUFF.101290	CUFF.101290	-	chr21:25984874-25985104	q1	q2	OK	#NAME?	0.1136
CUFF.101291	CUFF.101291	-	chr21:25985790-25986006	q1	q2	OK	#NAME?	0.1136
CUFF.101292	CUFF.101292	-	chr21:25989669-25989823	q1	q2	OK	#NAME?	0.1149
CUFF.101293	CUFF.101293	-	chr21:25991825-25991988	q1	q2	OK	#NAME?	0.1136
CUFF.101294	CUFF.101294	-	chr21:25996002-25996163	q1	q2	OK	#NAME?	0.1097
CUFF.101295	CUFF.101295	-	chr21:26001189-26001350	q1	q2	OK	#NAME?	0.11205
CUFF.101296	CUFF.101296	-	chr21:26004036-26004191	q1	q2	OK	#NAME?	0.11115
CUFF.101297	CUFF.101297	-	chr21:26008729-26008880	q1	q2	OK	#NAME?	0.1149
CUFF.101298	CUFF.101298	-	chr21:26013392-26013556	q1	q2	OK	#NAME?	0.10295
CUFF.101299	CUFF.101299	-	chr21:26020255-26020434	q1	q2	OK	#NAME?	0.11115
CUFF.1013	CUFF.1013	-	chr1:12389065-12389277	q1	q2	OK	#NAME?	0.0514
CUFF.10130	CUFF.10130	-	chr1:152231349-152231510	q1	q2	OK	#NAME?	0.1058
CUFF.101300	CUFF.101300	-	chr21:26024284-26024439	q1	q2	OK	#NAME?	0.10955
CUFF.101301	CUFF.101301	-	chr21:26031681-26031852	q1	q2	OK	#NAME?	0.08905
CUFF.101302	CUFF.101302	-	chr21:26033813-26033971	q1	q2	OK	#NAME?	0.1097
CUFF.101303	CUFF.101303	-	chr21:26044804-26045027	q1	q2	OK	#NAME?	0.11205
CUFF.101304	CUFF.101304	-	chr21:26047207-26047407	q1	q2	OK	#NAME?	0.1058
CUFF.101305	CUFF.101305	-	chr21:26048189-26048354	q1	q2	OK	#NAME?	0.1149
CUFF.101306	CUFF.101306	-	chr21:26049559-26049906	q1	q2	OK	#NAME?	0.1136
CUFF.101307	CUFF.101307	-	chr21:26060633-26060849	q1	q2	OK	#NAME?	0.08275
CUFF.101308	CUFF.101308	-	chr21:26066775-26066965	q1	q2	OK	#NAME?	0.1058
CUFF.101309	CUFF.101309	-	chr21:26079180-26079352	q1	q2	OK	#NAME?	0.08275
CUFF.10131	CUFF.10131	-	chr1:152236539-152236696	q1	q2	OK	#NAME?	0.1116
CUFF.101310	CUFF.101310	-	chr21:26081337-26081521	q1	q2	OK	#NAME?	0.11395
CUFF.101311	CUFF.101311	-	chr21:26100684-26100846	q1	q2	OK	#NAME?	0.1058
CUFF.101312	CUFF.101312	-	chr21:26104243-26104490	q1	q2	OK	#NAME?	0.0459
CUFF.101313	CUFF.101313	-	chr21:26121753-26121965	q1	q2	OK	#NAME?	0.1136
CUFF.101314	CUFF.101314	-	chr21:26124919-26125073	q1	q2	OK	#NAME?	0.1097
CUFF.101315	CUFF.101315	-	chr21:26125537-26125751	q1	q2	OK	#NAME?	0.08105
CUFF.101316	CUFF.101316	-	chr21:26148222-26148391	q1	q2	OK	#NAME?	0.1116
CUFF.101317	CUFF.101317	-	chr21:26164116-26164273	q1	q2	OK	#NAME?	0.1058
CUFF.101318	CUFF.101318	-	chr21:26175070-26175225	q1	q2	OK	#NAME?	0.10855
CUFF.101319	CUFF.101319	-	chr21:26185724-26185888	q1	q2	OK	#NAME?	0.1058
CUFF.10132	CUFF.10132	-	chr1:152241113-152241272	q1	q2	OK	#NAME?	0.1097
CUFF.101320	CUFF.101320	-	chr21:26213353-26213545	q1	q2	OK	#NAME?	0.11115
CUFF.101321	CUFF.101321	-	chr21:26226693-26226888	q1	q2	OK	#NAME?	0.02575
CUFF.101322	CUFF.101322	-	chr21:26252791-26253015	q1	q2	OK	#NAME?	0.1116
CUFF.101323	CUFF.101323	-	chr21:26362042-26362210	q1	q2	OK	#NAME?	0.1097
CUFF.101324	CUFF.101324	-	chr21:26415330-26415496	q1	q2	OK	#NAME?	0.1149
CUFF.101325	CUFF.101325	-	chr21:26457747-26457904	q1	q2	OK	#NAME?	0.1097
CUFF.101326	CUFF.101326	-	chr21:26468460-26468809	q1	q2	OK	2.32197	0.2751
CUFF.101327	CUFF.101327	-	chr21:26499807-26499962	q1	q2	OK	#NAME?	0.1058
CUFF.101328	CUFF.101328	-	chr21:26508261-26508601	q1	q2	OK	#NAME?	0.11115
CUFF.101329	CUFF.101329	-	chr21:26528812-26528966	q1	q2	OK	#NAME?	0.10955
CUFF.10133	CUFF.10133	-	chr1:152241629-152241781	q1	q2	OK	#NAME?	0.11205
CUFF.101330	CUFF.101330	-	chr21:26556357-26556512	q1	q2	OK	#NAME?	0.1058
CUFF.101331	CUFF.101331	-	chr21:26558544-26558703	q1	q2	OK	#NAME?	0.10955
CUFF.101332	CUFF.101332	-	chr21:26559239-26559403	q1	q2	OK	#NAME?	0.1136
CUFF.101333	CUFF.101333	-	chr21:26573720-26573884	q1	q2	OK	#NAME?	0.1058
CUFF.101334	CUFF.101334	-	chr21:26578641-26579036	q1	q2	OK	#NAME?	0.1058
CUFF.101335	CUFF.101335	-	chr21:26796348-26796573	q1	q2	OK	#NAME?	0.0941
CUFF.101336	CUFF.101336	-	chr21:26820927-26821111	q1	q2	OK	#NAME?	0.10955
CUFF.101337	CUFF.101337	-	chr21:26835922-26836301	q1	q2	OK	#NAME?	0.10855
CUFF.101338	CUFF.101338	-	chr21:26836565-26836997	q1	q2	OK	#NAME?	0.0144
CUFF.101339	CUFF.101339	-	chr21:26837100-26837276	q1	q2	OK	#NAME?	0.08275
CUFF.10134	CUFF.10134	-	chr1:152244010-152244168	q1	q2	OK	#NAME?	0.1116
CUFF.101340	CUFF.101340	-	chr21:26837654-26838022	q1	q2	OK	#NAME?	0.1149
CUFF.101341	CUFF.101341	-	chr21:26841515-26842033	q1	q2	OK	#NAME?	0.11205
CUFF.101342	CUFF.101342	-	chr21:26842438-26842598	q1	q2	OK	#NAME?	0.11395
CUFF.101343	CUFF.101343	-	chr21:26844800-26845199	q1	q2	OK	#NAME?	0.0941
CUFF.101344	CUFF.101344	-	chr21:26855879-26856140	q1	q2	OK	0.701302	0.4756
CUFF.101345	CUFF.101345	-	chr21:26895399-26895550	q1	q2	OK	#NAME?	0.11115
CUFF.101346	CUFF.101346	-	chr21:26906166-26906323	q1	q2	OK	#NAME?	0.1116
CUFF.101347	CUFF.101347	-	chr21:26929351-26929508	q1	q2	OK	#NAME?	0.1058
CUFF.101348	CUFF.101348	-	chr21:26938281-26938643	q1	q2	OK	#NAME?	0.1136
CUFF.101349	CUFF.101349	-	chr21:26951732-26951888	q1	q2	OK	#NAME?	0.1058
CUFF.10135	CUFF.10135	-	chr1:152249055-152249214	q1	q2	OK	#NAME?	0.1149
CUFF.101350	CUFF.101350	-	chr21:26956052-26956242	q1	q2	OK	#NAME?	0.10955
CUFF.101351	CUFF.101351	-	chr21:26966125-26966296	q1	q2	OK	#NAME?	0.1059
CUFF.101352	CUFF.101352	-	chr21:26968074-26968230	q1	q2	OK	#NAME?	0.1058
CUFF.101353	CUFF.101353	-	chr21:26969164-26969327	q1	q2	OK	#NAME?	0.1097
CUFF.101354	CUFF.101354	-	chr21:26970531-26970702	q1	q2	OK	#NAME?	0.11115
CUFF.101355	CUFF.101355	-	chr21:26981770-26981923	q1	q2	OK	#NAME?	0.1149
CUFF.101356	CUFF.101356	-	chr21:26982050-26982205	q1	q2	OK	#NAME?	0.10955
CUFF.101357	CUFF.101357	-	chr21:26995293-26995461	q1	q2	OK	#NAME?	0.1116
CUFF.101358	CUFF.101358	-	chr21:27011150-27011318	q1	q2	OK	#NAME?	0.1149
CUFF.101359	CUFF.101359	-	chr21:27011956-27012121	q1	q2	OK	#NAME?	0.10955
CUFF.10136	CUFF.10136	-	chr1:152254126-152254281	q1	q2	OK	#NAME?	0.1136
CUFF.101360	CUFF.101360	-	chr21:27017340-27017542	q1	q2	OK	#NAME?	0.10855
CUFF.101361	CUFF.101361	-	chr21:27037782-27037938	q1	q2	OK	#NAME?	0.1097
CUFF.101362	CUFF.101362	-	chr21:27081609-27081785	q1	q2	OK	#NAME?	0.11395
CUFF.101363	CUFF.101363	-	chr21:27103849-27104001	q1	q2	OK	#NAME?	0.1097
CUFF.101364	CUFF.101364	-	chr21:27125942-27126128	q1	q2	OK	#NAME?	0.1058
CUFF.101365	CUFF.101365	-	chr21:27138496-27138655	q1	q2	OK	#NAME?	0.1097
CUFF.101366	CUFF.101366	-	chr21:27206682-27206949	q1	q2	OK	#NAME?	0.1136
CUFF.101367	CUFF.101367	-	chr21:27252856-27253048	q1	q2	OK	#NAME?	0.1097
CUFF.101368	CUFF.101368	-	chr21:27318828-27319010	q1	q2	OK	#NAME?	0.11395
CUFF.101369	CUFF.101369	-	chr21:27347850-27348010	q1	q2	OK	#NAME?	0.1149
CUFF.10137	CUFF.10137	-	chr1:152268530-152268708	q1	q2	OK	#NAME?	0.1058
CUFF.101370	CUFF.101370	-	chr21:27354952-27355209	q1	q2	OK	#NAME?	0.11395
CUFF.101371	CUFF.101371	-	chr21:27384721-27384933	q1	q2	OK	#NAME?	0.10855
CUFF.101372	CUFF.101372	-	chr21:27460294-27460451	q1	q2	OK	#NAME?	0.11115
CUFF.101373	CUFF.101373	-	chr21:27461675-27461836	q1	q2	OK	#NAME?	0.1097
CUFF.101374	CUFF.101374	-	chr21:27474670-27474832	q1	q2	OK	#NAME?	0.1136
CUFF.101375	CUFF.101375	-	chr21:27487052-27487211	q1	q2	OK	#NAME?	0.1058
CUFF.101376	CUFF.101376	-	chr21:27496900-27497123	q1	q2	OK	#NAME?	0.0029
CUFF.101377	CUFF.101377	-	chr21:27507334-27507496	q1	q2	OK	#NAME?	0.10955
CUFF.101378	CUFF.101378	-	chr21:27517266-27517519	q1	q2	OK	#NAME?	0.1097
CUFF.101379	CUFF.101379	-	chr21:27529147-27529309	q1	q2	OK	#NAME?	0.10855
CUFF.10138	CUFF.10138	-	chr1:152298702-152298854	q1	q2	OK	#NAME?	0.08535
CUFF.101380	CUFF.101380	-	chr21:27534568-27534722	q1	q2	OK	#NAME?	0.1058
CUFF.101381	CUFF.101381	-	chr21:27588396-27588599	q1	q2	OK	#NAME?	0.07605
CUFF.101382	CUFF.101382	-	chr21:27600863-27601032	q1	q2	OK	#NAME?	0.1097
CUFF.101383	CUFF.101383	-	chr21:27632133-27632281	q1	q2	OK	#NAME?	0.1097
CUFF.101384	CUFF.101384	-	chr21:27647638-27647796	q1	q2	OK	#NAME?	0.109
CUFF.101385	CUFF.101385	-	chr21:27671368-27671541	q1	q2	OK	#NAME?	0.1058
CUFF.101386	CUFF.101386	-	chr21:27693355-27693533	q1	q2	OK	#NAME?	0.1116
CUFF.101387	CUFF.101387	-	chr21:27693685-27694060	q1	q2	OK	#NAME?	0.11395
CUFF.101388	CUFF.101388	-	chr21:27696753-27696908	q1	q2	OK	#NAME?	0.1136
CUFF.101389	CUFF.101389	-	chr21:27708236-27708396	q1	q2	OK	#NAME?	0.1058
CUFF.10139	CUFF.10139	-	chr1:152309049-152309907	q1	q2	OK	#NAME?	0.0059
CUFF.101390	CUFF.101390	-	chr21:27725561-27725729	q1	q2	OK	#NAME?	0.07165
CUFF.101391	CUFF.101391	-	chr21:27758496-27758650	q1	q2	OK	#NAME?	0.10855
CUFF.101392	CUFF.101392	-	chr21:27763081-27763242	q1	q2	OK	#NAME?	0.1097
CUFF.101393	CUFF.101393	-	chr21:27770080-27770235	q1	q2	OK	#NAME?	0.1149
CUFF.101394	CUFF.101394	-	chr21:27772665-27772854	q1	q2	OK	#NAME?	0.1116
CUFF.101395	CUFF.101395	-	chr21:27775875-27776034	q1	q2	OK	#NAME?	0.11395
CUFF.101396	CUFF.101396	-	chr21:27777017-27777171	q1	q2	OK	#NAME?	0.1097
CUFF.101397	CUFF.101397	-	chr21:27784591-27784754	q1	q2	OK	#NAME?	0.11395
CUFF.101398	CUFF.101398	-	chr21:27787183-27787347	q1	q2	OK	#NAME?	0.11395
CUFF.101399	CUFF.101399	-	chr21:27796448-27796671	q1	q2	OK	#NAME?	0.07015
CUFF.1014	CUFF.1014	-	chr1:12393839-12394003	q1	q2	OK	#NAME?	0.11205
CUFF.10140	CUFF.10140	-	chr1:152312993-152314050	q1	q2	OK	1.7487	0.2471
CUFF.101400	CUFF.101400	-	chr21:27804690-27804851	q1	q2	OK	#NAME?	0.1058
CUFF.101401	CUFF.101401	-	chr21:27805423-27805609	q1	q2	OK	#NAME?	0.11115
CUFF.101402	CUFF.101402	-	chr21:27835768-27835948	q1	q2	OK	#NAME?	0.0986
CUFF.101403	CUFF.101403	-	chr21:27854550-27854703	q1	q2	OK	#NAME?	0.1058
CUFF.101404	CUFF.101404	-	chr21:27857143-27857300	q1	q2	OK	#NAME?	0.10955
CUFF.101405	CUFF.101405	-	chr21:27860261-27860461	q1	q2	OK	#NAME?	0.1097
CUFF.101406	CUFF.101406	-	chr21:27864944-27865098	q1	q2	OK	#NAME?	0.11115
CUFF.101407	CUFF.101407	-	chr21:27868748-27868907	q1	q2	OK	#NAME?	0.1149
CUFF.101408	CUFF.101408	-	chr21:27869796-27869949	q1	q2	OK	#NAME?	0.1136
CUFF.101409	CUFF.101409	-	chr21:27871661-27871838	q1	q2	OK	#NAME?	0.1136
CUFF.10141	CUFF.10141	-	chr1:152316734-152316984	q1	q2	OK	#NAME?	0.10955
CUFF.101410	CUFF.101410	-	chr21:27877117-27877370	q1	q2	OK	#NAME?	0.1136
CUFF.101411	CUFF.101411	-	chr21:27878751-27878906	q1	q2	OK	#NAME?	0.1116
CUFF.101412	CUFF.101412	-	chr21:27882889-27883050	q1	q2	OK	#NAME?	0.11115
CUFF.101413	CUFF.101413	-	chr21:27886437-27886596	q1	q2	OK	#NAME?	0.11395
CUFF.101414	CUFF.101414	-	chr21:27902404-27902556	q1	q2	OK	#NAME?	0.10955
CUFF.101415	CUFF.101415	-	chr21:27903491-27903651	q1	q2	OK	#NAME?	0.1149
CUFF.101416	CUFF.101416	-	chr21:27904149-27904652	q1	q2	OK	-1.08431	0.32235
CUFF.101417	CUFF.101417	-	chr21:27908884-27909046	q1	q2	OK	#NAME?	0.1058
CUFF.101418	CUFF.101418	-	chr21:27923621-27923806	q1	q2	OK	#NAME?	0.109
CUFF.101419	CUFF.101419	-	chr21:27934950-27935110	q1	q2	OK	#NAME?	0.11115
CUFF.10142	CUFF.10142	-	chr1:152317877-152318058	q1	q2	OK	#NAME?	0.1097
CUFF.101420	CUFF.101420	-	chr21:27937406-27937561	q1	q2	OK	#NAME?	0.08905
CUFF.101421	CUFF.101421	-	chr21:27957670-27957908	q1	q2	OK	#NAME?	0.09745
CUFF.101422	CUFF.101422	-	chr21:27958111-27958264	q1	q2	OK	#NAME?	0.109
CUFF.101423	CUFF.101423	-	chr21:27964320-27964475	q1	q2	OK	#NAME?	0.1059
CUFF.101424	CUFF.101424	-	chr21:27971961-27972133	q1	q2	OK	#NAME?	0.10955
CUFF.101425	CUFF.101425	-	chr21:27985854-27986011	q1	q2	OK	#NAME?	0.1149
CUFF.101426	CUFF.101426	-	chr21:27988964-27989116	q1	q2	OK	#NAME?	0.1058
CUFF.101427	CUFF.101427	-	chr21:27997756-27997949	q1	q2	OK	#NAME?	0.1149
CUFF.101428	CUFF.101428	-	chr21:28007671-28007980	q1	q2	OK	#NAME?	0.11395
CUFF.101429	CUFF.101429	-	chr21:28012437-28012606	q1	q2	OK	#NAME?	0.1097
CUFF.10143	CUFF.10143	-	chr1:152321309-152321500	q1	q2	OK	#NAME?	0.10955
CUFF.101430	CUFF.101430	-	chr21:28013315-28013467	q1	q2	OK	#NAME?	0.1097
CUFF.101431	CUFF.101431	-	chr21:28034502-28034664	q1	q2	OK	#NAME?	0.1116
CUFF.101432	CUFF.101432	-	chr21:28035349-28035704	q1	q2	OK	#NAME?	0.07165
CUFF.101433	CUFF.101433	-	chr21:28041132-28041444	q1	q2	OK	#NAME?	0.1097
CUFF.101434	CUFF.101434	-	chr21:28048000-28048155	q1	q2	OK	#NAME?	0.11205
CUFF.101435	CUFF.101435	-	chr21:28065789-28065941	q1	q2	OK	#NAME?	0.1149
CUFF.101436	CUFF.101436	-	chr21:28074740-28074899	q1	q2	OK	#NAME?	0.1149
CUFF.101437	CUFF.101437	-	chr21:28076229-28076395	q1	q2	OK	#NAME?	0.11205
CUFF.101438	CUFF.101438	-	chr21:28082767-28083018	q1	q2	OK	#NAME?	0.10955
CUFF.101439	CUFF.101439	-	chr21:28087032-28087228	q1	q2	OK	#NAME?	0.1149
CUFF.10144	CUFF.10144	-	chr1:152355716-152356842	q1	q2	NOTEST	#NAME?	1
CUFF.101440	CUFF.101440	-	chr21:28099155-28099310	q1	q2	OK	#NAME?	0.10955
CUFF.101441	CUFF.101441	-	chr21:28102632-28102819	q1	q2	OK	#NAME?	0.1136
CUFF.101442	CUFF.101442	-	chr21:28106502-28106658	q1	q2	OK	#NAME?	0.11115
CUFF.101443	CUFF.101443	-	chr21:28108870-28109090	q1	q2	OK	#NAME?	0.11395
CUFF.101444	CUFF.101444	-	chr21:28113898-28114101	q1	q2	OK	#NAME?	0.11115
CUFF.101445	CUFF.101445	-	chr21:28116414-28116576	q1	q2	OK	#NAME?	0.109
CUFF.101446	CUFF.101446	-	chr21:28119037-28119298	q1	q2	OK	#NAME?	0.0941
CUFF.101447	CUFF.101447	-	chr21:28120922-28121464	q1	q2	OK	#NAME?	0.062
CUFF.101448	CUFF.101448	-	chr21:28123061-28123221	q1	q2	OK	#NAME?	0.11205
CUFF.101449	CUFF.101449	-	chr21:28129325-28129486	q1	q2	OK	#NAME?	0.1058
CUFF.10145	CUFF.10145	-	chr1:152388388-152388542	q1	q2	OK	#NAME?	0.10955
CUFF.101450	CUFF.101450	-	chr21:28132581-28132729	q1	q2	OK	#NAME?	0.10955
CUFF.101451	CUFF.101451	-	chr21:28136112-28136265	q1	q2	OK	#NAME?	0.1059
CUFF.101452	CUFF.101452	-	chr21:28140303-28140570	q1	q2	OK	#NAME?	0.08535
CUFF.101453	CUFF.101453	-	chr21:28143755-28143924	q1	q2	OK	#NAME?	0.1097
CUFF.101454	CUFF.101454	-	chr21:28145633-28145806	q1	q2	OK	#NAME?	0.1149
CUFF.101455	CUFF.101455	-	chr21:28148728-28148955	q1	q2	OK	#NAME?	0.08275
CUFF.101456	CUFF.101456	-	chr21:28149970-28150206	q1	q2	OK	#NAME?	0.0986
CUFF.101457	CUFF.101457	-	chr21:28151568-28151721	q1	q2	OK	#NAME?	0.11395
CUFF.101458	CUFF.101458	-	chr21:28151880-28152050	q1	q2	OK	#NAME?	0.109
CUFF.101459	CUFF.101459	-	chr21:28170164-28170318	q1	q2	OK	#NAME?	0.1136
CUFF.10146	CUFF.10146	-	chr1:152480809-152480985	q1	q2	OK	#NAME?	0.10295
CUFF.101460	CUFF.101460	-	chr21:28177003-28177201	q1	q2	OK	#NAME?	0.1059
CUFF.101461	CUFF.101461	-	chr21:28203466-28203695	q1	q2	OK	#NAME?	0.1059
CUFF.101462	CUFF.101462	-	chr21:28223155-28223313	q1	q2	OK	#NAME?	0.10955
CUFF.101463	CUFF.101463	-	chr21:28225026-28225267	q1	q2	OK	#NAME?	0.03465
CUFF.101464	CUFF.101464	-	chr21:28227568-28227794	q1	q2	OK	#NAME?	0.1058
CUFF.101465	CUFF.101465	-	chr21:28239502-28239654	q1	q2	OK	#NAME?	0.11115
CUFF.101466	CUFF.101466	-	chr21:28240355-28240740	q1	q2	OK	#NAME?	0.1097
CUFF.101467	CUFF.101467	-	chr21:28241800-28241951	q1	q2	OK	#NAME?	0.11395
CUFF.101468	CUFF.101468	-	chr21:28250679-28250837	q1	q2	OK	#NAME?	0.1097
CUFF.101469	CUFF.101469	-	chr21:28259902-28260069	q1	q2	OK	#NAME?	0.1149
CUFF.10147	CUFF.10147	-	chr1:152516765-152516930	q1	q2	OK	#NAME?	0.1058
CUFF.101470	CUFF.101470	-	chr21:28261590-28261772	q1	q2	OK	#NAME?	0.1097
CUFF.101471	CUFF.101471	-	chr21:28266361-28266525	q1	q2	OK	#NAME?	0.10955
CUFF.101472	CUFF.101472	-	chr21:28272007-28272200	q1	q2	OK	#NAME?	0.1097
CUFF.101473	CUFF.101473	-	chr21:28275610-28275773	q1	q2	OK	#NAME?	0.10855
CUFF.101474	CUFF.101474	-	chr21:28283783-28283949	q1	q2	OK	#NAME?	0.1116
CUFF.101475	CUFF.101475	-	chr21:28284116-28284270	q1	q2	OK	#NAME?	0.1116
CUFF.101476	CUFF.101476	-	chr21:28287088-28287244	q1	q2	OK	#NAME?	0.1136
CUFF.101477	CUFF.101477	-	chr21:28300258-28300411	q1	q2	OK	#NAME?	0.1136
CUFF.101478	CUFF.101478	-	chr21:28307499-28307653	q1	q2	OK	#NAME?	0.1097
CUFF.101479	CUFF.101479	-	chr21:28310335-28310492	q1	q2	OK	#NAME?	0.1058
CUFF.10148	CUFF.10148	-	chr1:152627379-152627535	q1	q2	OK	#NAME?	0.1116
CUFF.101480	CUFF.101480	-	chr21:28316253-28316432	q1	q2	OK	#NAME?	0.10855
CUFF.101481	CUFF.101481	-	chr21:28321117-28321300	q1	q2	OK	#NAME?	0.1149
CUFF.101482	CUFF.101482	-	chr21:28321562-28321769	q1	q2	OK	#NAME?	0.10855
CUFF.101483	CUFF.101483	-	chr21:28321924-28322077	q1	q2	OK	#NAME?	0.10955
CUFF.101484	CUFF.101484	-	chr21:28323361-28323515	q1	q2	OK	#NAME?	0.1058
CUFF.101485	CUFF.101485	-	chr21:28325455-28325717	q1	q2	OK	#NAME?	0.1097
CUFF.101486	CUFF.101486	-	chr21:28326020-28326190	q1	q2	OK	#NAME?	0.11395
CUFF.101487	CUFF.101487	-	chr21:28326759-28326910	q1	q2	OK	#NAME?	0.1058
CUFF.101488	CUFF.101488	-	chr21:28328408-28328567	q1	q2	OK	#NAME?	0.1097
CUFF.101489	CUFF.101489	-	chr21:28328672-28328948	q1	q2	OK	#NAME?	0.10955
CUFF.10149	CUFF.10149	-	chr1:152678981-152679204	q1	q2	OK	#NAME?	0.1149
CUFF.101490	CUFF.101490	-	chr21:28329108-28329302	q1	q2	OK	#NAME?	0.1097
CUFF.101491	CUFF.101491	-	chr21:28330583-28330742	q1	q2	OK	#NAME?	0.11395
CUFF.101492	CUFF.101492	-	chr21:28331853-28332474	q1	q2	OK	1.73353	0.21795
CUFF.101493	CUFF.101493	-	chr21:28332865-28333027	q1	q2	OK	#NAME?	0.10955
CUFF.101494	CUFF.101494	-	chr21:28339957-28340236	q1	q2	OK	#NAME?	0.10955
CUFF.101495	CUFF.101495	-	chr21:28347147-28347312	q1	q2	OK	#NAME?	0.1149
CUFF.101496	CUFF.101496	-	chr21:28349826-28350179	q1	q2	OK	#NAME?	0.10295
CUFF.101497	CUFF.101497	-	chr21:28351353-28351542	q1	q2	OK	#NAME?	0.10855
CUFF.101498	CUFF.101498	-	chr21:28353041-28353273	q1	q2	OK	#NAME?	0.11205
CUFF.101499	CUFF.101499	-	chr21:28353682-28353834	q1	q2	OK	#NAME?	0.1097
CUFF.1015	CUFF.1015	-	chr1:12396367-12396580	q1	q2	OK	#NAME?	0.08275
CUFF.10150	CUFF.10150	-	chr1:152689173-152689339	q1	q2	OK	#NAME?	0.1058
CUFF.101500	CUFF.101500	-	chr21:28355777-28355934	q1	q2	OK	#NAME?	0.1149
CUFF.101501	CUFF.101501	-	chr21:28358613-28358772	q1	q2	OK	#NAME?	0.1136
CUFF.101502	CUFF.101502	-	chr21:28361182-28361378	q1	q2	OK	#NAME?	0.11395
CUFF.101503	CUFF.101503	-	chr21:28361539-28361701	q1	q2	OK	#NAME?	0.11205
CUFF.101504	CUFF.101504	-	chr21:28363373-28363534	q1	q2	OK	#NAME?	0.1058
CUFF.101505	CUFF.101505	-	chr21:28364266-28364451	q1	q2	OK	#NAME?	0.08905
CUFF.101506	CUFF.101506	-	chr21:28365514-28365811	q1	q2	OK	#NAME?	0.11115
CUFF.101507	CUFF.101507	-	chr21:28366845-28367226	q1	q2	OK	#NAME?	0.1059
CUFF.101508	CUFF.101508	-	chr21:28367752-28367908	q1	q2	OK	#NAME?	0.11395
CUFF.101509	CUFF.101509	-	chr21:28368045-28368647	q1	q2	OK	#NAME?	0.00485
CUFF.10151	CUFF.10151	-	chr1:152839707-152839937	q1	q2	OK	-0.643212	0.4974
CUFF.101510	CUFF.101510	-	chr21:28369563-28370207	q1	q2	OK	#NAME?	0.00105
CUFF.101511	CUFF.101511	-	chr21:28372319-28372474	q1	q2	OK	#NAME?	0.10955
CUFF.101512	CUFF.101512	-	chr21:28373434-28373767	q1	q2	OK	#NAME?	0.1059
CUFF.101513	CUFF.101513	-	chr21:28373992-28374532	q1	q2	OK	#NAME?	0.04605
CUFF.101514	CUFF.101514	-	chr21:28375312-28375550	q1	q2	OK	#NAME?	0.10955
CUFF.101515	CUFF.101515	-	chr21:28376586-28376744	q1	q2	OK	#NAME?	0.11115
CUFF.101516	CUFF.101516	-	chr21:28377648-28378116	q1	q2	OK	#NAME?	0.07015
CUFF.101517	CUFF.101517	-	chr21:28378226-28378517	q1	q2	OK	#NAME?	0.062
CUFF.101518	CUFF.101518	-	chr21:28378853-28379321	q1	q2	OK	#NAME?	0.0209
CUFF.101519	CUFF.101519	-	chr21:28379373-28379741	q1	q2	OK	#NAME?	0.0986
CUFF.10152	CUFF.10152	-	chr1:152918213-152918404	q1	q2	OK	#NAME?	0.0567
CUFF.101520	CUFF.101520	-	chr21:28381411-28381563	q1	q2	OK	#NAME?	0.1097
CUFF.101521	CUFF.101521	-	chr21:28381727-28381990	q1	q2	OK	#NAME?	0.109
CUFF.101522	CUFF.101522	-	chr21:28384302-28384839	q1	q2	OK	-1.67215	0.3463
CUFF.101523	CUFF.101523	-	chr21:28385479-28385818	q1	q2	OK	#NAME?	0.1059
CUFF.101524	CUFF.101524	-	chr21:28386869-28387122	q1	q2	OK	#NAME?	0.1116
CUFF.101525	CUFF.101525	-	chr21:28387568-28387726	q1	q2	OK	#NAME?	0.1136
CUFF.101526	CUFF.101526	-	chr21:28389126-28389308	q1	q2	OK	#NAME?	0.07015
CUFF.101527	CUFF.101527	-	chr21:28389807-28389978	q1	q2	OK	#NAME?	0.1149
CUFF.101528	CUFF.101528	-	chr21:28390182-28390402	q1	q2	OK	#NAME?	0.10295
CUFF.101529	CUFF.101529	-	chr21:28390934-28391091	q1	q2	OK	#NAME?	0.11395
CUFF.10153	CUFF.10153	-	chr1:152942574-152942773	q1	q2	OK	-0.484978	0.5104
CUFF.101530	CUFF.101530	-	chr21:28392786-28392941	q1	q2	OK	#NAME?	0.1058
CUFF.101531	CUFF.101531	-	chr21:28394562-28394717	q1	q2	OK	#NAME?	0.1059
CUFF.101532	CUFF.101532	-	chr21:28395041-28395203	q1	q2	OK	#NAME?	0.11205
CUFF.101533	CUFF.101533	-	chr21:28396467-28396625	q1	q2	OK	#NAME?	0.1058
CUFF.101534	CUFF.101534	-	chr21:28397586-28398349	q1	q2	OK	-2.52679	0.3144
CUFF.101535	CUFF.101535	-	chr21:28399859-28400023	q1	q2	OK	#NAME?	0.11395
CUFF.101536	CUFF.101536	-	chr21:28400454-28400691	q1	q2	OK	#NAME?	0.0272
CUFF.101537	CUFF.101537	-	chr21:28400784-28401006	q1	q2	OK	#NAME?	0.11205
CUFF.101538	CUFF.101538	-	chr21:28401064-28401236	q1	q2	OK	#NAME?	0.1136
CUFF.101539	CUFF.101539	-	chr21:28401569-28401724	q1	q2	OK	#NAME?	0.1097
CUFF.10154	CUFF.10154	-	chr1:152963107-152963285	q1	q2	OK	#NAME?	0.11395
CUFF.101540	CUFF.101540	-	chr21:28402329-28402648	q1	q2	OK	1.65641	0.3647
CUFF.101541	CUFF.101541	-	chr21:28403903-28404211	q1	q2	OK	#NAME?	0.04605
CUFF.101542	CUFF.101542	-	chr21:28406144-28406311	q1	q2	OK	#NAME?	0.109
CUFF.101543	CUFF.101543	-	chr21:28407173-28407372	q1	q2	OK	#NAME?	0.10855
CUFF.101544	CUFF.101544	-	chr21:28408739-28408983	q1	q2	OK	#NAME?	0.08275
CUFF.101545	CUFF.101545	-	chr21:28411578-28411814	q1	q2	OK	#NAME?	0.109
CUFF.101546	CUFF.101546	-	chr21:28412532-28412728	q1	q2	OK	#NAME?	0.1149
CUFF.101547	CUFF.101547	-	chr21:28414520-28414685	q1	q2	OK	#NAME?	0.1149
CUFF.101548	CUFF.101548	-	chr21:28415136-28415297	q1	q2	OK	#NAME?	0.1058
CUFF.101549	CUFF.101549	-	chr21:28416500-28416658	q1	q2	OK	#NAME?	0.1058
CUFF.10155	CUFF.10155	-	chr1:152963925-152964125	q1	q2	OK	#NAME?	0.0016
CUFF.101550	CUFF.101550	-	chr21:28417504-28417903	q1	q2	OK	#NAME?	0.0941
CUFF.101551	CUFF.101551	-	chr21:28418290-28418587	q1	q2	OK	#NAME?	0.0403
CUFF.101552	CUFF.101552	-	chr21:28419755-28419909	q1	q2	OK	#NAME?	0.1097
CUFF.101553	CUFF.101553	-	chr21:28420487-28420694	q1	q2	OK	#NAME?	0.109
CUFF.101554	CUFF.101554	-	chr21:28422877-28423105	q1	q2	OK	#NAME?	0.1058
CUFF.101555	CUFF.101555	-	chr21:28423713-28423979	q1	q2	OK	#NAME?	0.10955
CUFF.101556	CUFF.101556	-	chr21:28424371-28424525	q1	q2	OK	#NAME?	0.1097
CUFF.101557	CUFF.101557	-	chr21:28425714-28425866	q1	q2	OK	#NAME?	0.11395
CUFF.101558	CUFF.101558	-	chr21:28428496-28428658	q1	q2	OK	#NAME?	0.1058
CUFF.101559	CUFF.101559	-	chr21:28428708-28428894	q1	q2	OK	#NAME?	0.08535
CUFF.10156	CUFF.10156	-	chr1:152989926-152990084	q1	q2	OK	#NAME?	0.11115
CUFF.101560	CUFF.101560	-	chr21:28430294-28430448	q1	q2	OK	#NAME?	0.1058
CUFF.101561	CUFF.101561	-	chr21:28431963-28432165	q1	q2	OK	#NAME?	0.1136
CUFF.101562	CUFF.101562	-	chr21:28433637-28433802	q1	q2	OK	#NAME?	0.1097
CUFF.101563	CUFF.101563	-	chr21:28434930-28435156	q1	q2	OK	#NAME?	0.08535
CUFF.101564	CUFF.101564	-	chr21:28435432-28435733	q1	q2	OK	#NAME?	0.10955
CUFF.101565	CUFF.101565	-	chr21:28436286-28436581	q1	q2	OK	#NAME?	0.1059
CUFF.101566	CUFF.101566	-	chr21:28437197-28437543	q1	q2	OK	#NAME?	0.10855
CUFF.101567	CUFF.101567	-	chr21:28437877-28438143	q1	q2	OK	#NAME?	0.109
CUFF.101568	CUFF.101568	-	chr21:28439165-28439436	q1	q2	OK	#NAME?	0.1116
CUFF.101569	CUFF.101569	-	chr21:28440364-28440777	q1	q2	OK	#NAME?	0.08105
CUFF.10157	CUFF.10157	-	chr1:153030971-153031218	q1	q2	OK	#NAME?	0.1058
CUFF.101570	CUFF.101570	-	chr21:28441105-28441257	q1	q2	OK	#NAME?	0.1097
CUFF.101571	CUFF.101571	-	chr21:28441663-28442224	q1	q2	OK	#NAME?	0.02575
CUFF.101572	CUFF.101572	-	chr21:28443148-28443304	q1	q2	OK	#NAME?	0.1058
CUFF.101573	CUFF.101573	-	chr21:28445010-28445420	q1	q2	OK	#NAME?	0.1149
CUFF.101574	CUFF.101574	-	chr21:28447314-28447683	q1	q2	OK	#NAME?	0.05765
CUFF.101575	CUFF.101575	-	chr21:28450534-28450762	q1	q2	OK	#NAME?	0.0986
CUFF.101576	CUFF.101576	-	chr21:28453007-28453214	q1	q2	OK	#NAME?	0.11115
CUFF.101577	CUFF.101577	-	chr21:28455400-28455593	q1	q2	OK	#NAME?	0.1136
CUFF.101578	CUFF.101578	-	chr21:28459410-28459750	q1	q2	OK	#NAME?	0.07015
CUFF.101579	CUFF.101579	-	chr21:28460083-28460283	q1	q2	OK	#NAME?	0.1136
CUFF.10158	CUFF.10158	-	chr1:153081797-153081958	q1	q2	OK	#NAME?	0.1116
CUFF.101580	CUFF.101580	-	chr21:28463813-28464125	q1	q2	OK	1.15757	0.3795
CUFF.101581	CUFF.101581	-	chr21:28468891-28469444	q1	q2	OK	#NAME?	0.07015
CUFF.101582	CUFF.101582	-	chr21:28473064-28473252	q1	q2	OK	#NAME?	0.10955
CUFF.101583	CUFF.101583	-	chr21:28474223-28474471	q1	q2	OK	#NAME?	0.06365
CUFF.101584	CUFF.101584	-	chr21:28476700-28476936	q1	q2	OK	#NAME?	0.0986
CUFF.101585	CUFF.101585	-	chr21:28479607-28479956	q1	q2	OK	#NAME?	0.109
CUFF.101586	CUFF.101586	-	chr21:28481119-28481278	q1	q2	OK	#NAME?	0.11205
CUFF.101587	CUFF.101587	-	chr21:28483114-28483425	q1	q2	OK	#NAME?	0.11395
CUFF.101588	CUFF.101588	-	chr21:28489990-28490145	q1	q2	OK	#NAME?	0.11395
CUFF.101589	CUFF.101589	-	chr21:28493847-28494143	q1	q2	OK	#NAME?	0.10955
CUFF.10159	CUFF.10159	-	chr1:153297463-153297664	q1	q2	OK	#NAME?	0.10955
CUFF.101590	CUFF.101590	-	chr21:28496949-28497143	q1	q2	OK	#NAME?	0.1097
CUFF.101591	CUFF.101591	-	chr21:28498884-28499252	q1	q2	OK	#NAME?	0.036
CUFF.101592	CUFF.101592	-	chr21:28500785-28500940	q1	q2	OK	#NAME?	0.1097
CUFF.101593	CUFF.101593	-	chr21:28503808-28504049	q1	q2	OK	#NAME?	0.07605
CUFF.101594	CUFF.101594	-	chr21:28511343-28511543	q1	q2	OK	#NAME?	0.1116
CUFF.101595	CUFF.101595	-	chr21:28514120-28514432	q1	q2	OK	#NAME?	0.1136
CUFF.101596	CUFF.101596	-	chr21:28515915-28516176	q1	q2	OK	#NAME?	0.10955
CUFF.101597	CUFF.101597	-	chr21:28520241-28520463	q1	q2	OK	#NAME?	0.1116
CUFF.101598	CUFF.101598	-	chr21:28526387-28526541	q1	q2	OK	#NAME?	0.11395
CUFF.101599	CUFF.101599	-	chr21:28527185-28527441	q1	q2	OK	#NAME?	0.1116
CUFF.1016	CUFF.1016	-	chr1:12401469-12401660	q1	q2	OK	#NAME?	0.08905
CUFF.10160	CUFF.10160	-	chr1:153350559-153350749	q1	q2	OK	#NAME?	0.0514
CUFF.101600	CUFF.101600	-	chr21:28528877-28529030	q1	q2	OK	#NAME?	0.1149
CUFF.101601	CUFF.101601	-	chr21:28530828-28530990	q1	q2	OK	#NAME?	0.1136
CUFF.101602	CUFF.101602	-	chr21:28533344-28533904	q1	q2	OK	#NAME?	0.09935
CUFF.101603	CUFF.101603	-	chr21:28535022-28535289	q1	q2	OK	#NAME?	0.08105
CUFF.101604	CUFF.101604	-	chr21:28535392-28535766	q1	q2	OK	#NAME?	0.11115
CUFF.101605	CUFF.101605	-	chr21:28535881-28536074	q1	q2	OK	#NAME?	0.11395
CUFF.101606	CUFF.101606	-	chr21:28536629-28536856	q1	q2	OK	#NAME?	0.10855
CUFF.101607	CUFF.101607	-	chr21:28537017-28537363	q1	q2	OK	#NAME?	0.10855
CUFF.101608	CUFF.101608	-	chr21:28538395-28538641	q1	q2	OK	#NAME?	0.11115
CUFF.101609	CUFF.101609	-	chr21:28539854-28540015	q1	q2	OK	#NAME?	0.1097
CUFF.10161	CUFF.10161	-	chr1:153395648-153395809	q1	q2	OK	#NAME?	0.1136
CUFF.101610	CUFF.101610	-	chr21:28540979-28541132	q1	q2	OK	#NAME?	0.1097
CUFF.101611	CUFF.101611	-	chr21:28543153-28543732	q1	q2	OK	#NAME?	0.0485
CUFF.101612	CUFF.101612	-	chr21:28545347-28546428	q1	q2	OK	-1.77285	0.2784
CUFF.101613	CUFF.101613	-	chr21:28546684-28546923	q1	q2	OK	#NAME?	0.09745
CUFF.101614	CUFF.101614	-	chr21:28547129-28547587	q1	q2	OK	#NAME?	0.09935
CUFF.101615	CUFF.101615	-	chr21:28548516-28548906	q1	q2	OK	#NAME?	0.10295
CUFF.101616	CUFF.101616	-	chr21:28550796-28550958	q1	q2	OK	#NAME?	0.10955
CUFF.101617	CUFF.101617	-	chr21:28552258-28552497	q1	q2	OK	#NAME?	0.06365
CUFF.101618	CUFF.101618	-	chr21:28552855-28553025	q1	q2	OK	#NAME?	0.0986
CUFF.101619	CUFF.101619	-	chr21:28553782-28554136	q1	q2	OK	#NAME?	0.0459
CUFF.10162	CUFF.10162	-	chr1:153440826-153440988	q1	q2	OK	#NAME?	0.1149
CUFF.101620	CUFF.101620	-	chr21:28555176-28555331	q1	q2	OK	#NAME?	0.10955
CUFF.101621	CUFF.101621	-	chr21:28558981-28559195	q1	q2	OK	#NAME?	0.109
CUFF.101622	CUFF.101622	-	chr21:28560373-28560605	q1	q2	OK	#NAME?	0.1116
CUFF.101623	CUFF.101623	-	chr21:28560672-28561074	q1	q2	OK	-0.0425085	0.1111
CUFF.101624	CUFF.101624	-	chr21:28561187-28561402	q1	q2	OK	#NAME?	0.11115
CUFF.101625	CUFF.101625	-	chr21:28562709-28562860	q1	q2	OK	#NAME?	0.1058
CUFF.101626	CUFF.101626	-	chr21:28565238-28565498	q1	q2	OK	#NAME?	0.0986
CUFF.101627	CUFF.101627	-	chr21:28565590-28565789	q1	q2	OK	#NAME?	0.10855
CUFF.101628	CUFF.101628	-	chr21:28566587-28566843	q1	q2	OK	#NAME?	0.1058
CUFF.101629	CUFF.101629	-	chr21:28567956-28568325	q1	q2	OK	#NAME?	0.10955
CUFF.10163	CUFF.10163	-	chr1:153468166-153468335	q1	q2	OK	#NAME?	0.10955
CUFF.101630	CUFF.101630	-	chr21:28568621-28568783	q1	q2	OK	#NAME?	0.11115
CUFF.101631	CUFF.101631	-	chr21:28570238-28570400	q1	q2	OK	#NAME?	0.1058
CUFF.101632	CUFF.101632	-	chr21:28571790-28572167	q1	q2	OK	#NAME?	0.00485
CUFF.101633	CUFF.101633	-	chr21:28575807-28576039	q1	q2	OK	#NAME?	0.09935
CUFF.101634	CUFF.101634	-	chr21:28582046-28582221	q1	q2	OK	#NAME?	0.10295
CUFF.101635	CUFF.101635	-	chr21:28597873-28598060	q1	q2	OK	#NAME?	0.1058
CUFF.101636	CUFF.101636	-	chr21:28598122-28598288	q1	q2	OK	1.40552	0.45175
CUFF.101637	CUFF.101637	-	chr21:28598759-28598917	q1	q2	OK	#NAME?	0.1149
CUFF.101638	CUFF.101638	-	chr21:28601046-28601206	q1	q2	OK	#NAME?	0.1058
CUFF.101639	CUFF.101639	-	chr21:28605250-28605403	q1	q2	OK	#NAME?	0.11205
CUFF.10164	CUFF.10164	-	chr1:153505100-153505341	q1	q2	OK	#NAME?	0.002
CUFF.101640	CUFF.101640	-	chr21:28605926-28606104	q1	q2	OK	#NAME?	0.1058
CUFF.101641	CUFF.101641	-	chr21:28607623-28607790	q1	q2	OK	#NAME?	0.1136
CUFF.101642	CUFF.101642	-	chr21:28615688-28615913	q1	q2	OK	#NAME?	0.11395
CUFF.101643	CUFF.101643	-	chr21:28629027-28629183	q1	q2	OK	#NAME?	0.1058
CUFF.101644	CUFF.101644	-	chr21:28635595-28635751	q1	q2	OK	#NAME?	0.11205
CUFF.101645	CUFF.101645	-	chr21:28636231-28636386	q1	q2	OK	#NAME?	0.10955
CUFF.101646	CUFF.101646	-	chr21:28636722-28637069	q1	q2	OK	#NAME?	0.07165
CUFF.101647	CUFF.101647	-	chr21:28638259-28638461	q1	q2	OK	#NAME?	0.1149
CUFF.101648	CUFF.101648	-	chr21:28638995-28639311	q1	q2	OK	#NAME?	0.08275
CUFF.101649	CUFF.101649	-	chr21:28649324-28649500	q1	q2	OK	#NAME?	0.1097
CUFF.10165	CUFF.10165	-	chr1:153534624-153534813	q1	q2	OK	#NAME?	0.10855
CUFF.101650	CUFF.101650	-	chr21:28650667-28651059	q1	q2	OK	#NAME?	0.09935
CUFF.101651	CUFF.101651	-	chr21:28652023-28652183	q1	q2	OK	#NAME?	0.1116
CUFF.101652	CUFF.101652	-	chr21:28652467-28652621	q1	q2	OK	#NAME?	0.109
CUFF.101653	CUFF.101653	-	chr21:28653860-28654019	q1	q2	OK	#NAME?	0.1136
CUFF.101654	CUFF.101654	-	chr21:28661234-28661479	q1	q2	OK	#NAME?	0.109
CUFF.101655	CUFF.101655	-	chr21:28664118-28664283	q1	q2	OK	#NAME?	0.11395
CUFF.101656	CUFF.101656	-	chr21:28665193-28665409	q1	q2	OK	#NAME?	0.1136
CUFF.101657	CUFF.101657	-	chr21:28666402-28666669	q1	q2	OK	#NAME?	0.06365
CUFF.101658	CUFF.101658	-	chr21:28671177-28671544	q1	q2	OK	#NAME?	0.09745
CUFF.101659	CUFF.101659	-	chr21:28672882-28673291	q1	q2	OK	-4.76376	0.24565
CUFF.10166	CUFF.10166	-	chr1:153543635-153543817	q1	q2	OK	#NAME?	0.1059
CUFF.101660	CUFF.101660	-	chr21:28675420-28675628	q1	q2	OK	#NAME?	0.1059
CUFF.101661	CUFF.101661	-	chr21:28683237-28683657	q1	q2	OK	#NAME?	0.0459
CUFF.101662	CUFF.101662	-	chr21:28685049-28685221	q1	q2	OK	#NAME?	0.1097
CUFF.101663	CUFF.101663	-	chr21:28687574-28687912	q1	q2	OK	#NAME?	0.10295
CUFF.101664	CUFF.101664	-	chr21:28689729-28689920	q1	q2	OK	#NAME?	0.11115
CUFF.101665	CUFF.101665	-	chr21:28695334-28695520	q1	q2	OK	#NAME?	0.0941
CUFF.101666	CUFF.101666	-	chr21:28701392-28701545	q1	q2	OK	#NAME?	0.10955
CUFF.101667	CUFF.101667	-	chr21:28703162-28703406	q1	q2	OK	#NAME?	0.08535
CUFF.101668	CUFF.101668	-	chr21:28703594-28703943	q1	q2	OK	#NAME?	0.0209
CUFF.101669	CUFF.101669	-	chr21:28704526-28704691	q1	q2	OK	#NAME?	0.11115
CUFF.10167	CUFF.10167	-	chr1:153583070-153583225	q1	q2	OK	#NAME?	0.1136
CUFF.101670	CUFF.101670	-	chr21:28705805-28705962	q1	q2	OK	#NAME?	0.1136
CUFF.101671	CUFF.101671	-	chr21:28706115-28706276	q1	q2	OK	#NAME?	0.1058
CUFF.101672	CUFF.101672	-	chr21:28710517-28710769	q1	q2	OK	#NAME?	0.0941
CUFF.101673	CUFF.101673	-	chr21:28713495-28713669	q1	q2	OK	#NAME?	0.11395
CUFF.101674	CUFF.101674	-	chr21:28716018-28716435	q1	q2	OK	#NAME?	0.05765
CUFF.101675	CUFF.101675	-	chr21:28723231-28723537	q1	q2	OK	#NAME?	0.10955
CUFF.101676	CUFF.101676	-	chr21:28724152-28724320	q1	q2	OK	#NAME?	0.0986
CUFF.101677	CUFF.101677	-	chr21:28725794-28725961	q1	q2	OK	#NAME?	0.1116
CUFF.101678	CUFF.101678	-	chr21:28726950-28727287	q1	q2	OK	#NAME?	0.04605
CUFF.101679	CUFF.101679	-	chr21:28728376-28728543	q1	q2	OK	#NAME?	0.1097
CUFF.10168	CUFF.10168	-	chr1:153585646-153585866	q1	q2	OK	#NAME?	0.10855
CUFF.101680	CUFF.101680	-	chr21:28728939-28729097	q1	q2	OK	#NAME?	0.10955
CUFF.101681	CUFF.101681	-	chr21:28731574-28731729	q1	q2	OK	#NAME?	0.1136
CUFF.101682	CUFF.101682	-	chr21:28733173-28733495	q1	q2	OK	#NAME?	0.0439
CUFF.101683	CUFF.101683	-	chr21:28735627-28735788	q1	q2	OK	#NAME?	0.1136
CUFF.101684	CUFF.101684	-	chr21:28738109-28738410	q1	q2	OK	#NAME?	0.1116
CUFF.101685	CUFF.101685	-	chr21:28740445-28740868	q1	q2	OK	#NAME?	0.1059
CUFF.101686	CUFF.101686	-	chr21:28742458-28742825	q1	q2	OK	#NAME?	0.08905
CUFF.101687	CUFF.101687	-	chr21:28743158-28743427	q1	q2	OK	#NAME?	0.1116
CUFF.101688	CUFF.101688	-	chr21:28743534-28743695	q1	q2	OK	#NAME?	0.1058
CUFF.101689	CUFF.101689	-	chr21:28743779-28744283	q1	q2	OK	#NAME?	0.1136
CUFF.10169	CUFF.10169	-	chr1:153586361-153586515	q1	q2	OK	#NAME?	0.11395
CUFF.101690	CUFF.101690	-	chr21:28744972-28745115	q1	q2	OK	#NAME?	0.10955
CUFF.101691	CUFF.101691	-	chr21:28745342-28745497	q1	q2	OK	#NAME?	0.10955
CUFF.101692	CUFF.101692	-	chr21:28745576-28745732	q1	q2	OK	#NAME?	0.1136
CUFF.101693	CUFF.101693	-	chr21:28746737-28746971	q1	q2	OK	#NAME?	0.1059
CUFF.101694	CUFF.101694	-	chr21:28747666-28747949	q1	q2	OK	#NAME?	0.1058
CUFF.101695	CUFF.101695	-	chr21:28748539-28748820	q1	q2	OK	#NAME?	0.11395
CUFF.101696	CUFF.101696	-	chr21:28757502-28757996	q1	q2	OK	#NAME?	0.0637
CUFF.101697	CUFF.101697	-	chr21:28758244-28758431	q1	q2	OK	#NAME?	0.109
CUFF.101698	CUFF.101698	-	chr21:28761753-28761923	q1	q2	OK	#NAME?	0.11115
CUFF.101699	CUFF.101699	-	chr21:28766357-28766516	q1	q2	OK	#NAME?	0.11395
CUFF.1017	CUFF.1017	-	chr1:12402026-12402181	q1	q2	OK	#NAME?	0.1136
CUFF.10170	CUFF.10170	-	chr1:153587090-153587254	q1	q2	OK	#NAME?	0.1058
CUFF.101700	CUFF.101700	-	chr21:28768012-28768193	q1	q2	OK	#NAME?	0.10955
CUFF.101701	CUFF.101701	-	chr21:28768806-28768997	q1	q2	OK	#NAME?	0.1136
CUFF.101702	CUFF.101702	-	chr21:28770335-28770502	q1	q2	OK	#NAME?	0.10955
CUFF.101703	CUFF.101703	-	chr21:28774165-28774326	q1	q2	OK	#NAME?	0.1058
CUFF.101704	CUFF.101704	-	chr21:28774632-28774795	q1	q2	OK	#NAME?	0.1058
CUFF.101705	CUFF.101705	-	chr21:28775520-28775692	q1	q2	OK	#NAME?	0.11395
CUFF.101706	CUFF.101706	-	chr21:28775998-28776154	q1	q2	OK	#NAME?	0.1058
CUFF.101707	CUFF.101707	-	chr21:28778417-28778718	q1	q2	OK	#NAME?	0.1136
CUFF.101708	CUFF.101708	-	chr21:28779422-28779571	q1	q2	OK	#NAME?	0.1097
CUFF.101709	CUFF.101709	-	chr21:28792158-28792313	q1	q2	OK	#NAME?	0.10855
CUFF.10171	CUFF.10171	-	chr1:153592401-153592593	q1	q2	OK	#NAME?	0.06365
CUFF.101710	CUFF.101710	-	chr21:28809359-28809563	q1	q2	OK	#NAME?	0.11395
CUFF.101711	CUFF.101711	-	chr21:28811153-28811636	q1	q2	OK	-2.24814	0.2279
CUFF.101712	CUFF.101712	-	chr21:28812250-28812403	q1	q2	OK	#NAME?	0.1097
CUFF.101713	CUFF.101713	-	chr21:28820101-28820256	q1	q2	OK	#NAME?	0.1097
CUFF.101714	CUFF.101714	-	chr21:28831437-28831797	q1	q2	OK	#NAME?	0.06365
CUFF.101715	CUFF.101715	-	chr21:28832656-28832810	q1	q2	OK	#NAME?	0.1058
CUFF.101716	CUFF.101716	-	chr21:28842717-28842895	q1	q2	OK	#NAME?	0.11115
CUFF.101717	CUFF.101717	-	chr21:28872878-28873254	q1	q2	OK	#NAME?	0.09935
CUFF.101718	CUFF.101718	-	chr21:28876983-28877427	q1	q2	OK	-3.22889	0.2424
CUFF.101719	CUFF.101719	-	chr21:28878139-28878318	q1	q2	OK	#NAME?	0.11115
CUFF.10172	CUFF.10172	-	chr1:153594127-153594558	q1	q2	OK	#NAME?	0.0986
CUFF.101720	CUFF.101720	-	chr21:28900426-28900620	q1	q2	OK	#NAME?	0.10855
CUFF.101721	CUFF.101721	-	chr21:28924235-28924386	q1	q2	OK	#NAME?	0.11205
CUFF.101722	CUFF.101722	-	chr21:28937604-28937767	q1	q2	OK	#NAME?	0.1097
CUFF.101723	CUFF.101723	-	chr21:28960568-28960717	q1	q2	OK	#NAME?	0.10955
CUFF.101724	CUFF.101724	-	chr21:28961777-28961927	q1	q2	OK	#NAME?	0.1097
CUFF.101725	CUFF.101725	-	chr21:28962892-28963052	q1	q2	OK	#NAME?	0.11205
CUFF.101726	CUFF.101726	-	chr21:28964006-28964168	q1	q2	OK	#NAME?	0.11395
CUFF.101727	CUFF.101727	-	chr21:28974438-28974713	q1	q2	OK	#NAME?	0.10295
CUFF.101728	CUFF.101728	-	chr21:28976049-28976325	q1	q2	OK	#NAME?	0.1058
CUFF.101729	CUFF.101729	-	chr21:28981704-28981872	q1	q2	OK	#NAME?	0.10955
CUFF.10173	CUFF.10173	-	chr1:153602207-153602360	q1	q2	OK	#NAME?	0.1097
CUFF.101730	CUFF.101730	-	chr21:28987306-28987508	q1	q2	OK	#NAME?	0.1097
CUFF.101731	CUFF.101731	-	chr21:29002367-29002509	q1	q2	OK	#NAME?	0.10955
CUFF.101732	CUFF.101732	-	chr21:29005922-29006082	q1	q2	OK	#NAME?	0.1058
CUFF.101733	CUFF.101733	-	chr21:29015031-29015187	q1	q2	OK	#NAME?	0.1116
CUFF.101734	CUFF.101734	-	chr21:29040357-29040509	q1	q2	OK	#NAME?	0.1058
CUFF.101735	CUFF.101735	-	chr21:29040597-29040764	q1	q2	OK	#NAME?	0.11395
CUFF.101736	CUFF.101736	-	chr21:29041943-29042112	q1	q2	OK	#NAME?	0.11205
CUFF.101737	CUFF.101737	-	chr21:29046295-29046858	q1	q2	OK	#NAME?	0.09745
CUFF.101738	CUFF.101738	-	chr21:29053188-29053366	q1	q2	OK	#NAME?	0.11395
CUFF.101739	CUFF.101739	-	chr21:29057423-29057600	q1	q2	OK	#NAME?	0.1116
CUFF.10174	CUFF.10174	-	chr1:153604355-153604512	q1	q2	OK	#NAME?	0.11395
CUFF.101740	CUFF.101740	-	chr21:29062625-29062963	q1	q2	OK	#NAME?	0.0986
CUFF.101741	CUFF.101741	-	chr21:29069711-29069877	q1	q2	OK	#NAME?	0.1058
CUFF.101742	CUFF.101742	-	chr21:29097542-29097698	q1	q2	OK	#NAME?	0.1097
CUFF.101743	CUFF.101743	-	chr21:29104733-29104951	q1	q2	OK	#NAME?	0.1058
CUFF.101744	CUFF.101744	-	chr21:29112597-29112874	q1	q2	OK	#NAME?	0.0637
CUFF.101745	CUFF.101745	-	chr21:29120743-29120900	q1	q2	OK	#NAME?	0.10295
CUFF.101746	CUFF.101746	-	chr21:29129134-29129404	q1	q2	OK	#NAME?	0.1097
CUFF.101747	CUFF.101747	-	chr21:29136011-29136164	q1	q2	OK	#NAME?	0.1058
CUFF.101748	CUFF.101748	-	chr21:29141005-29141162	q1	q2	OK	#NAME?	0.1058
CUFF.101749	CUFF.101749	-	chr21:29151518-29151682	q1	q2	OK	#NAME?	0.10955
CUFF.10175	CUFF.10175	-	chr1:153606626-153606783	q1	q2	OK	#NAME?	0.11115
CUFF.101750	CUFF.101750	-	chr21:29219077-29219371	q1	q2	OK	#NAME?	0.0637
CUFF.101751	CUFF.101751	-	chr21:29253612-29253769	q1	q2	OK	#NAME?	0.1136
CUFF.101752	CUFF.101752	-	chr21:29301750-29301908	q1	q2	OK	#NAME?	0.1097
CUFF.101753	CUFF.101753	-	chr21:29302321-29302480	q1	q2	OK	#NAME?	0.1097
CUFF.101754	CUFF.101754	-	chr21:29311475-29311708	q1	q2	OK	#NAME?	0.08905
CUFF.101755	CUFF.101755	-	chr21:29323522-29323682	q1	q2	OK	#NAME?	0.11395
CUFF.101756	CUFF.101756	-	chr21:29324596-29324750	q1	q2	OK	#NAME?	0.11205
CUFF.101757	CUFF.101757	-	chr21:29326253-29326730	q1	q2	OK	#NAME?	0.0941
CUFF.101758	CUFF.101758	-	chr21:29327018-29327404	q1	q2	OK	#NAME?	0.09935
CUFF.101759	CUFF.101759	-	chr21:29329108-29329289	q1	q2	OK	#NAME?	0.11115
CUFF.10176	CUFF.10176	-	chr1:153607258-153607713	q1	q2	OK	#NAME?	0.1097
CUFF.101760	CUFF.101760	-	chr21:29331481-29331697	q1	q2	OK	#NAME?	0.08535
CUFF.101761	CUFF.101761	-	chr21:29335404-29335816	q1	q2	OK	#NAME?	0.08535
CUFF.101762	CUFF.101762	-	chr21:29336164-29336321	q1	q2	OK	#NAME?	0.1136
CUFF.101763	CUFF.101763	-	chr21:29336637-29336790	q1	q2	OK	#NAME?	0.11395
CUFF.101764	CUFF.101764	-	chr21:29341295-29341578	q1	q2	OK	#NAME?	0.11205
CUFF.101765	CUFF.101765	-	chr21:29342182-29342485	q1	q2	OK	#NAME?	0.1136
CUFF.101766	CUFF.101766	-	chr21:29342698-29342917	q1	q2	OK	#NAME?	0.1149
CUFF.101767	CUFF.101767	-	chr21:29343015-29343173	q1	q2	OK	#NAME?	0.11205
CUFF.101768	CUFF.101768	-	chr21:29343424-29343789	q1	q2	OK	#NAME?	0.08905
CUFF.101769	CUFF.101769	-	chr21:29343851-29344048	q1	q2	OK	#NAME?	0.11115
CUFF.10177	CUFF.10177	-	chr1:153637473-153637634	q1	q2	OK	#NAME?	0.1116
CUFF.101770	CUFF.101770	-	chr21:29344197-29344550	q1	q2	OK	1.22751	0.37765
CUFF.101771	CUFF.101771	-	chr21:29344742-29344900	q1	q2	OK	#NAME?	0.11115
CUFF.101772	CUFF.101772	-	chr21:29345164-29345329	q1	q2	OK	#NAME?	0.1097
CUFF.101773	CUFF.101773	-	chr21:29345774-29346009	q1	q2	OK	#NAME?	0.07015
CUFF.101774	CUFF.101774	-	chr21:29347908-29348245	q1	q2	OK	#NAME?	0.11115
CUFF.101775	CUFF.101775	-	chr21:29356223-29356386	q1	q2	OK	#NAME?	0.10855
CUFF.101776	CUFF.101776	-	chr21:29359711-29359926	q1	q2	OK	#NAME?	0.0986
CUFF.101777	CUFF.101777	-	chr21:29369240-29369425	q1	q2	OK	#NAME?	0.1149
CUFF.101778	CUFF.101778	-	chr21:29379605-29379785	q1	q2	OK	#NAME?	0.0986
CUFF.101779	CUFF.101779	-	chr21:29382636-29382781	q1	q2	OK	#NAME?	0.1058
CUFF.10178	CUFF.10178	-	chr1:153637895-153638095	q1	q2	OK	#NAME?	0.08535
CUFF.101780	CUFF.101780	-	chr21:29392437-29392585	q1	q2	OK	#NAME?	0.1058
CUFF.101781	CUFF.101781	-	chr21:29405629-29405805	q1	q2	OK	0.0389041	0.54165
CUFF.101782	CUFF.101782	-	chr21:29417488-29417642	q1	q2	OK	#NAME?	0.1136
CUFF.101783	CUFF.101783	-	chr21:29424434-29424587	q1	q2	OK	#NAME?	0.1149
CUFF.101784	CUFF.101784	-	chr21:29426582-29426745	q1	q2	OK	#NAME?	0.1058
CUFF.101785	CUFF.101785	-	chr21:29451177-29451333	q1	q2	OK	#NAME?	0.1136
CUFF.101786	CUFF.101786	-	chr21:29459388-29459541	q1	q2	OK	#NAME?	0.1149
CUFF.101787	CUFF.101787	-	chr21:29460651-29460809	q1	q2	OK	#NAME?	0.11205
CUFF.101788	CUFF.101788	-	chr21:29469092-29469246	q1	q2	OK	#NAME?	0.1149
CUFF.101789	CUFF.101789	-	chr21:29473659-29473811	q1	q2	OK	#NAME?	0.1149
CUFF.10179	CUFF.10179	-	chr1:153642020-153642230	q1	q2	OK	#NAME?	0.11115
CUFF.101790	CUFF.101790	-	chr21:29484804-29484962	q1	q2	OK	#NAME?	0.1149
CUFF.101791	CUFF.101791	-	chr21:29485748-29485906	q1	q2	OK	#NAME?	0.10955
CUFF.101792	CUFF.101792	-	chr21:29487079-29487233	q1	q2	OK	#NAME?	0.11395
CUFF.101793	CUFF.101793	-	chr21:29505260-29505422	q1	q2	OK	#NAME?	0.1149
CUFF.101794	CUFF.101794	-	chr21:29516094-29516262	q1	q2	OK	#NAME?	0.1058
CUFF.101795	CUFF.101795	-	chr21:29525255-29525438	q1	q2	OK	#NAME?	0.09935
CUFF.101796	CUFF.101796	-	chr21:29527716-29527870	q1	q2	OK	#NAME?	0.10955
[truncated: 63,536 more rows]

## Sheet: sample 3
test_id	gene_id	gene	locus	sample_1	sample_2	status	log2(fold_change)	p_value
CUFF.1	CUFF.1	-	chr1:14618-14913	q1	q2	OK	#NAME?	0.11895
CUFF.10	CUFF.10	-	chr1:193897-194051	q1	q2	OK	#NAME?	0.1198
CUFF.100	CUFF.100	-	chr1:1264970-1265124	q1	q2	OK	#NAME?	0.11475
CUFF.1000	CUFF.1000	-	chr1:12314982-12315401	q1	q2	OK	#NAME?	0.11895
CUFF.10000	CUFF.10000	-	chr1:151199707-151199862	q1	q2	OK	#NAME?	0.1131
CUFF.100000	CUFF.100000	-	chr20:53943642-53944061	q1	q2	OK	#NAME?	0.1213
CUFF.100001	CUFF.100001	-	chr20:53952153-53952369	q1	q2	OK	#NAME?	0.1209
CUFF.100002	CUFF.100002	-	chr20:53955380-53955575	q1	q2	OK	#NAME?	0.11475
CUFF.100003	CUFF.100003	-	chr20:53957081-53957237	q1	q2	OK	#NAME?	0.11975
CUFF.100004	CUFF.100004	-	chr20:53957603-53957759	q1	q2	OK	#NAME?	0.12155
CUFF.100005	CUFF.100005	-	chr20:53958255-53958411	q1	q2	OK	#NAME?	0.11975
CUFF.100006	CUFF.100006	-	chr20:53962028-53962209	q1	q2	OK	#NAME?	0.1131
CUFF.100007	CUFF.100007	-	chr20:53963403-53963562	q1	q2	OK	#NAME?	0.1209
CUFF.100008	CUFF.100008	-	chr20:53963833-53964029	q1	q2	OK	#NAME?	0.11975
CUFF.100009	CUFF.100009	-	chr20:53964715-53964940	q1	q2	OK	#NAME?	0.1209
CUFF.10001	CUFF.10001	-	chr1:151200447-151200669	q1	q2	OK	#NAME?	0.1213
CUFF.100010	CUFF.100010	-	chr20:53967285-53967573	q1	q2	OK	#NAME?	0.12075
CUFF.100011	CUFF.100011	-	chr20:53968623-53968900	q1	q2	OK	#NAME?	0.11725
CUFF.100012	CUFF.100012	-	chr20:53969132-53969296	q1	q2	OK	#NAME?	0.1198
CUFF.100013	CUFF.100013	-	chr20:53969517-53969677	q1	q2	OK	#NAME?	0.1213
CUFF.100014	CUFF.100014	-	chr20:53971387-53971759	q1	q2	OK	#NAME?	0.1098
CUFF.100015	CUFF.100015	-	chr20:53972583-53972737	q1	q2	OK	#NAME?	0.11725
CUFF.100016	CUFF.100016	-	chr20:53973686-53973930	q1	q2	OK	#NAME?	0.1198
CUFF.100017	CUFF.100017	-	chr20:53974731-53974893	q1	q2	OK	#NAME?	0.1209
CUFF.100018	CUFF.100018	-	chr20:53976905-53977060	q1	q2	OK	#NAME?	0.1203
CUFF.100019	CUFF.100019	-	chr20:53981223-53981379	q1	q2	OK	#NAME?	0.1203
CUFF.10002	CUFF.10002	-	chr1:151202772-151203200	q1	q2	OK	#NAME?	0.1213
CUFF.100020	CUFF.100020	-	chr20:53985323-53985626	q1	q2	OK	#NAME?	0.11895
CUFF.100021	CUFF.100021	-	chr20:53985971-53986124	q1	q2	OK	#NAME?	0.1131
CUFF.100022	CUFF.100022	-	chr20:53991370-53991519	q1	q2	OK	#NAME?	0.1131
CUFF.100023	CUFF.100023	-	chr20:53994033-53994186	q1	q2	OK	#NAME?	0.11225
CUFF.100024	CUFF.100024	-	chr20:54001612-54001781	q1	q2	OK	#NAME?	0.1213
CUFF.100025	CUFF.100025	-	chr20:54008611-54008772	q1	q2	OK	#NAME?	0.11225
CUFF.100026	CUFF.100026	-	chr20:54012158-54012337	q1	q2	OK	#NAME?	0.11965
CUFF.100027	CUFF.100027	-	chr20:54026465-54026638	q1	q2	OK	#NAME?	0.11725
CUFF.100028	CUFF.100028	-	chr20:54031039-54031263	q1	q2	OK	#NAME?	0.1209
CUFF.100029	CUFF.100029	-	chr20:54042146-54042396	q1	q2	OK	#NAME?	0.11725
CUFF.10003	CUFF.10003	-	chr1:151203748-151203910	q1	q2	OK	#NAME?	0.1203
CUFF.100030	CUFF.100030	-	chr20:54045249-54045512	q1	q2	OK	#NAME?	0.1201
CUFF.100031	CUFF.100031	-	chr20:54047524-54047705	q1	q2	OK	#NAME?	0.1198
CUFF.100032	CUFF.100032	-	chr20:54061730-54061894	q1	q2	OK	#NAME?	0.1203
CUFF.100033	CUFF.100033	-	chr20:54065451-54065640	q1	q2	OK	#NAME?	0.11225
CUFF.100034	CUFF.100034	-	chr20:54067840-54067997	q1	q2	OK	#NAME?	0.11225
CUFF.100035	CUFF.100035	-	chr20:54163944-54164103	q1	q2	OK	#NAME?	0.11975
CUFF.100036	CUFF.100036	-	chr20:54222012-54222287	q1	q2	OK	#NAME?	0.11725
CUFF.100037	CUFF.100037	-	chr20:54278626-54278793	q1	q2	OK	#NAME?	0.1209
CUFF.100038	CUFF.100038	-	chr20:54315530-54315694	q1	q2	OK	#NAME?	0.11475
CUFF.100039	CUFF.100039	-	chr20:54390051-54390278	q1	q2	OK	#NAME?	0.1193
CUFF.10004	CUFF.10004	-	chr1:151206377-151206638	q1	q2	OK	#NAME?	0.1213
CUFF.100040	CUFF.100040	-	chr20:54439210-54439369	q1	q2	OK	#NAME?	0.1131
CUFF.100041	CUFF.100041	-	chr20:54450927-54451119	q1	q2	OK	#NAME?	0.1198
CUFF.100042	CUFF.100042	-	chr20:54490801-54490981	q1	q2	OK	#NAME?	0.1201
CUFF.100043	CUFF.100043	-	chr20:54568303-54568462	q1	q2	OK	#NAME?	0.1131
CUFF.100044	CUFF.100044	-	chr20:54583794-54583982	q1	q2	OK	#NAME?	0.1131
CUFF.100045	CUFF.100045	-	chr20:54601575-54601726	q1	q2	OK	#NAME?	0.1131
CUFF.100046	CUFF.100046	-	chr20:54660478-54660644	q1	q2	OK	#NAME?	0.1203
CUFF.100047	CUFF.100047	-	chr20:54714873-54715020	q1	q2	OK	#NAME?	0.11225
CUFF.100048	CUFF.100048	-	chr20:54716969-54717126	q1	q2	OK	#NAME?	0.11475
CUFF.100049	CUFF.100049	-	chr20:54733407-54733560	q1	q2	OK	#NAME?	0.11725
CUFF.10005	CUFF.10005	-	chr1:151209258-151209414	q1	q2	OK	#NAME?	0.11475
CUFF.100050	CUFF.100050	-	chr20:54752842-54753012	q1	q2	OK	#NAME?	0.11975
CUFF.100051	CUFF.100051	-	chr20:54809255-54809421	q1	q2	OK	#NAME?	0.11225
CUFF.100052	CUFF.100052	-	chr20:54826824-54826987	q1	q2	OK	#NAME?	0.11225
CUFF.100053	CUFF.100053	-	chr20:54953626-54953833	q1	q2	OK	#NAME?	0.12155
CUFF.100054	CUFF.100054	-	chr20:54972819-54972989	q1	q2	OK	#NAME?	0.11475
CUFF.100055	CUFF.100055	-	chr20:54991794-54991950	q1	q2	OK	#NAME?	0.11725
CUFF.100056	CUFF.100056	-	chr20:55074569-55074768	q1	q2	OK	#NAME?	0.1015
CUFF.100057	CUFF.100057	-	chr20:55074819-55075098	q1	q2	OK	#NAME?	0.0984
CUFF.100058	CUFF.100058	-	chr20:55496691-55496877	q1	q2	OK	#NAME?	0.1203
CUFF.100059	CUFF.100059	-	chr20:55507726-55508010	q1	q2	OK	#NAME?	0.11725
CUFF.10006	CUFF.10006	-	chr1:151221356-151221600	q1	q2	OK	#NAME?	0.12115
CUFF.100060	CUFF.100060	-	chr20:55553908-55554084	q1	q2	OK	#NAME?	0.12155
CUFF.100061	CUFF.100061	-	chr20:55743516-55743743	q1	q2	OK	#NAME?	0.1213
CUFF.100062	CUFF.100062	-	chr20:55776471-55776648	q1	q2	OK	#NAME?	0.1131
CUFF.100063	CUFF.100063	-	chr20:55829623-55829773	q1	q2	OK	#NAME?	0.1131
CUFF.100064	CUFF.100064	-	chr20:56155933-56156104	q1	q2	OK	#NAME?	0.1131
CUFF.100065	CUFF.100065	-	chr20:56156344-56156538	q1	q2	OK	#NAME?	0.11725
CUFF.100066	CUFF.100066	-	chr20:56167620-56167783	q1	q2	OK	#NAME?	0.11225
CUFF.100067	CUFF.100067	-	chr20:56230386-56230567	q1	q2	OK	#NAME?	0.12155
CUFF.100068	CUFF.100068	-	chr20:56236515-56236685	q1	q2	OK	#NAME?	0.11475
CUFF.100069	CUFF.100069	-	chr20:56272262-56272440	q1	q2	OK	#NAME?	0.1131
CUFF.10007	CUFF.10007	-	chr1:151225794-151225943	q1	q2	OK	#NAME?	0.1131
CUFF.100070	CUFF.100070	-	chr20:56328225-56328401	q1	q2	OK	2.2998	0.46285
CUFF.100071	CUFF.100071	-	chr20:56366276-56366436	q1	q2	OK	#NAME?	0.11725
CUFF.100072	CUFF.100072	-	chr20:56366848-56367221	q1	q2	OK	#NAME?	0.1131
CUFF.100073	CUFF.100073	-	chr20:56367750-56367918	q1	q2	OK	#NAME?	0.1209
CUFF.100074	CUFF.100074	-	chr20:56367973-56368588	q1	q2	OK	#NAME?	0.06835
CUFF.100075	CUFF.100075	-	chr20:56396186-56396357	q1	q2	OK	#NAME?	0.11475
CUFF.100076	CUFF.100076	-	chr20:56398955-56399392	q1	q2	OK	#NAME?	0.1201
CUFF.100077	CUFF.100077	-	chr20:56403670-56403826	q1	q2	OK	#NAME?	0.1193
CUFF.100078	CUFF.100078	-	chr20:56405117-56405468	q1	q2	OK	#NAME?	0.12115
CUFF.100079	CUFF.100079	-	chr20:56409618-56409893	q1	q2	OK	#NAME?	0.11225
CUFF.10008	CUFF.10008	-	chr1:151227737-151227898	q1	q2	OK	#NAME?	0.11225
CUFF.100080	CUFF.100080	-	chr20:56412720-56412894	q1	q2	OK	#NAME?	0.1213
CUFF.100081	CUFF.100081	-	chr20:56423164-56423318	q1	q2	OK	#NAME?	0.1203
CUFF.100082	CUFF.100082	-	chr20:56471747-56471900	q1	q2	OK	#NAME?	0.1209
CUFF.100083	CUFF.100083	-	chr20:56473767-56473982	q1	q2	OK	#NAME?	0.11725
CUFF.100084	CUFF.100084	-	chr20:56478973-56479126	q1	q2	OK	#NAME?	0.1203
CUFF.100085	CUFF.100085	-	chr20:56481968-56482126	q1	q2	OK	#NAME?	0.1203
CUFF.100086	CUFF.100086	-	chr20:56487111-56487297	q1	q2	OK	#NAME?	0.12075
CUFF.100087	CUFF.100087	-	chr20:56490313-56490472	q1	q2	OK	#NAME?	0.1131
CUFF.100088	CUFF.100088	-	chr20:56492576-56492734	q1	q2	OK	#NAME?	0.1203
CUFF.100089	CUFF.100089	-	chr20:56505766-56505924	q1	q2	OK	#NAME?	0.1209
CUFF.10009	CUFF.10009	-	chr1:151236622-151236779	q1	q2	OK	#NAME?	0.1193
CUFF.100090	CUFF.100090	-	chr20:56509438-56509653	q1	q2	OK	#NAME?	0.11225
CUFF.100091	CUFF.100091	-	chr20:56514462-56514665	q1	q2	OK	3.63072	0.3284
CUFF.100092	CUFF.100092	-	chr20:56523306-56523465	q1	q2	OK	#NAME?	0.1131
CUFF.100093	CUFF.100093	-	chr20:56524050-56524239	q1	q2	OK	#NAME?	0.11475
CUFF.100094	CUFF.100094	-	chr20:56631234-56631400	q1	q2	OK	#NAME?	0.11475
CUFF.100095	CUFF.100095	-	chr20:56638126-56638382	q1	q2	OK	#NAME?	0.11725
CUFF.100096	CUFF.100096	-	chr20:56657560-56657809	q1	q2	OK	#NAME?	0.1203
CUFF.100097	CUFF.100097	-	chr20:56710781-56711152	q1	q2	OK	-0.66486	0.57085
CUFF.100098	CUFF.100098	-	chr20:56851308-56851632	q1	q2	OK	#NAME?	0.1212
CUFF.100099	CUFF.100099	-	chr20:56873020-56873221	q1	q2	OK	3.6566	0.3485
CUFF.1001	CUFF.1001	-	chr1:12316339-12316501	q1	q2	OK	#NAME?	0.11475
CUFF.10010	CUFF.10010	-	chr1:151247943-151248509	q1	q2	OK	#NAME?	0.1062
CUFF.100100	CUFF.100100	-	chr20:56939167-56939385	q1	q2	OK	#NAME?	0.1129
CUFF.100101	CUFF.100101	-	chr20:56950762-56950977	q1	q2	OK	#NAME?	0.05625
CUFF.100102	CUFF.100102	-	chr20:57015956-57016167	q1	q2	OK	#NAME?	0.11975
CUFF.100103	CUFF.100103	-	chr20:57078250-57078416	q1	q2	OK	#NAME?	0.11225
CUFF.100104	CUFF.100104	-	chr20:57088765-57088923	q1	q2	OK	#NAME?	0.1131
CUFF.100105	CUFF.100105	-	chr20:57106541-57106772	q1	q2	OK	#NAME?	0.12075
CUFF.100106	CUFF.100106	-	chr20:57168914-57169100	q1	q2	OK	#NAME?	0.12075
CUFF.100107	CUFF.100107	-	chr20:57185483-57185697	q1	q2	OK	#NAME?	0.1201
CUFF.100108	CUFF.100108	-	chr20:57241517-57241758	q1	q2	OK	#NAME?	0.11765
CUFF.100109	CUFF.100109	-	chr20:57242759-57242930	q1	q2	OK	#NAME?	0.11475
CUFF.10011	CUFF.10011	-	chr1:151249007-151249257	q1	q2	OK	#NAME?	0.1213
CUFF.100110	CUFF.100110	-	chr20:57258440-57258605	q1	q2	OK	#NAME?	0.11725
CUFF.100111	CUFF.100111	-	chr20:57261945-57262102	q1	q2	OK	#NAME?	0.1209
CUFF.100112	CUFF.100112	-	chr20:57300719-57300871	q1	q2	OK	#NAME?	0.1213
CUFF.100113	CUFF.100113	-	chr20:57328369-57328554	q1	q2	OK	#NAME?	0.1131
CUFF.100114	CUFF.100114	-	chr20:57351539-57351701	q1	q2	OK	#NAME?	0.11975
CUFF.100115	CUFF.100115	-	chr20:57362370-57362533	q1	q2	OK	#NAME?	0.1209
CUFF.100116	CUFF.100116	-	chr20:57367916-57368277	q1	q2	OK	#NAME?	0.11985
CUFF.100117	CUFF.100117	-	chr20:57369647-57370010	q1	q2	OK	#NAME?	0.119
CUFF.100118	CUFF.100118	-	chr20:57370092-57370258	q1	q2	OK	#NAME?	0.11975
CUFF.100119	CUFF.100119	-	chr20:57373100-57373255	q1	q2	OK	#NAME?	0.11725
CUFF.10012	CUFF.10012	-	chr1:151267164-151267325	q1	q2	OK	#NAME?	0.1213
CUFF.100120	CUFF.100120	-	chr20:57394946-57395106	q1	q2	OK	#NAME?	0.1198
CUFF.100121	CUFF.100121	-	chr20:57399347-57399507	q1	q2	OK	#NAME?	0.11225
CUFF.100122	CUFF.100122	-	chr20:57399717-57399927	q1	q2	OK	#NAME?	0.1198
CUFF.100123	CUFF.100123	-	chr20:57410957-57411119	q1	q2	OK	#NAME?	0.11725
CUFF.100124	CUFF.100124	-	chr20:57429277-57429443	q1	q2	OK	#NAME?	0.1131
CUFF.100125	CUFF.100125	-	chr20:57446281-57446444	q1	q2	OK	#NAME?	0.1131
CUFF.100126	CUFF.100126	-	chr20:57576088-57576261	q1	q2	OK	#NAME?	0.11725
CUFF.100127	CUFF.100127	-	chr20:57648236-57648389	q1	q2	OK	#NAME?	0.1198
CUFF.100128	CUFF.100128	-	chr20:57648598-57649155	q1	q2	OK	#NAME?	0.10185
CUFF.100129	CUFF.100129	-	chr20:57649494-57650171	q1	q2	OK	#NAME?	0.08525
CUFF.10013	CUFF.10013	-	chr1:151287289-151287446	q1	q2	OK	#NAME?	0.1131
CUFF.100130	CUFF.100130	-	chr20:57650524-57651394	q1	q2	OK	#NAME?	0.0601
CUFF.100131	CUFF.100131	-	chr20:57651612-57652590	q1	q2	OK	#NAME?	0.0678
CUFF.100132	CUFF.100132	-	chr20:57654335-57654536	q1	q2	OK	#NAME?	0.1131
CUFF.100133	CUFF.100133	-	chr20:57664542-57664710	q1	q2	OK	#NAME?	0.1131
CUFF.100134	CUFF.100134	-	chr20:57667107-57667473	q1	q2	OK	#NAME?	0.12075
CUFF.100135	CUFF.100135	-	chr20:57669639-57669865	q1	q2	OK	#NAME?	0.12115
CUFF.100136	CUFF.100136	-	chr20:57670564-57670903	q1	q2	OK	#NAME?	0.11765
CUFF.100137	CUFF.100137	-	chr20:57671896-57672106	q1	q2	OK	#NAME?	0.11725
CUFF.100138	CUFF.100138	-	chr20:57672461-57672622	q1	q2	OK	#NAME?	0.1131
CUFF.100139	CUFF.100139	-	chr20:57674436-57674606	q1	q2	OK	#NAME?	0.1213
CUFF.10014	CUFF.10014	-	chr1:151287575-151287979	q1	q2	OK	#NAME?	0.12115
CUFF.100140	CUFF.100140	-	chr20:57675565-57675924	q1	q2	OK	#NAME?	0.12115
CUFF.100141	CUFF.100141	-	chr20:57678799-57679057	q1	q2	OK	#NAME?	0.11975
CUFF.100142	CUFF.100142	-	chr20:57680414-57680572	q1	q2	OK	#NAME?	0.1209
CUFF.100143	CUFF.100143	-	chr20:57680742-57681121	q1	q2	OK	#NAME?	0.11965
CUFF.100144	CUFF.100144	-	chr20:57682884-57683047	q1	q2	OK	#NAME?	0.1131
CUFF.100145	CUFF.100145	-	chr20:57684807-57685125	q1	q2	OK	#NAME?	0.1201
CUFF.100146	CUFF.100146	-	chr20:57687419-57687732	q1	q2	OK	#NAME?	0.1213
CUFF.100147	CUFF.100147	-	chr20:57688205-57688386	q1	q2	OK	#NAME?	0.1131
CUFF.100148	CUFF.100148	-	chr20:57688896-57689236	q1	q2	OK	#NAME?	0.12115
CUFF.100149	CUFF.100149	-	chr20:57691629-57691801	q1	q2	OK	#NAME?	0.11975
CUFF.10015	CUFF.10015	-	chr1:151293419-151293740	q1	q2	OK	#NAME?	0.11985
CUFF.100150	CUFF.100150	-	chr20:57693773-57693933	q1	q2	OK	#NAME?	0.1131
CUFF.100151	CUFF.100151	-	chr20:57694139-57694557	q1	q2	OK	#NAME?	0.11725
CUFF.100152	CUFF.100152	-	chr20:57696778-57697484	q1	q2	OK	#NAME?	0.0892
CUFF.100153	CUFF.100153	-	chr20:57697582-57698139	q1	q2	OK	#NAME?	0.1003
CUFF.100154	CUFF.100154	-	chr20:57698307-57698593	q1	q2	OK	#NAME?	0.1198
CUFF.100155	CUFF.100155	-	chr20:57700062-57700221	q1	q2	OK	#NAME?	0.11725
CUFF.100156	CUFF.100156	-	chr20:57701598-57701994	q1	q2	OK	#NAME?	0.1131
CUFF.100157	CUFF.100157	-	chr20:57702793-57703272	q1	q2	OK	#NAME?	0.1173
CUFF.100158	CUFF.100158	-	chr20:57704502-57704664	q1	q2	OK	#NAME?	0.12155
CUFF.100159	CUFF.100159	-	chr20:57704814-57704960	q1	q2	OK	#NAME?	0.11475
CUFF.10016	CUFF.10016	-	chr1:151309569-151310052	q1	q2	OK	#NAME?	0.1169
CUFF.100160	CUFF.100160	-	chr20:57705752-57706058	q1	q2	OK	#NAME?	0.12155
CUFF.100161	CUFF.100161	-	chr20:57706551-57706817	q1	q2	OK	#NAME?	0.1198
CUFF.100162	CUFF.100162	-	chr20:57707917-57708095	q1	q2	OK	#NAME?	0.11985
CUFF.100163	CUFF.100163	-	chr20:57708152-57708587	q1	q2	OK	#NAME?	0.1213
CUFF.100164	CUFF.100164	-	chr20:57709812-57709963	q1	q2	OK	#NAME?	0.11225
CUFF.100165	CUFF.100165	-	chr20:57721008-57721173	q1	q2	OK	#NAME?	0.1131
CUFF.100166	CUFF.100166	-	chr20:57757007-57757178	q1	q2	OK	#NAME?	0.1131
CUFF.100167	CUFF.100167	-	chr20:57759057-57759231	q1	q2	OK	#NAME?	0.1203
CUFF.100168	CUFF.100168	-	chr20:57781080-57781232	q1	q2	OK	#NAME?	0.11475
CUFF.100169	CUFF.100169	-	chr20:57888267-57888516	q1	q2	OK	#NAME?	0.1213
CUFF.10017	CUFF.10017	-	chr1:151326615-151327193	q1	q2	OK	#NAME?	0.10835
CUFF.100170	CUFF.100170	-	chr20:57942421-57942604	q1	q2	OK	#NAME?	0.1203
CUFF.100171	CUFF.100171	-	chr20:57952303-57952455	q1	q2	OK	#NAME?	0.11475
CUFF.100172	CUFF.100172	-	chr20:57968443-57968602	q1	q2	OK	#NAME?	0.11975
CUFF.100173	CUFF.100173	-	chr20:57971656-57971829	q1	q2	OK	#NAME?	0.1131
CUFF.100174	CUFF.100174	-	chr20:58027712-58027949	q1	q2	OK	#NAME?	0.1213
CUFF.100175	CUFF.100175	-	chr20:58033916-58034202	q1	q2	OK	#NAME?	0.1156
CUFF.100176	CUFF.100176	-	chr20:58046556-58046730	q1	q2	OK	#NAME?	0.11965
CUFF.100177	CUFF.100177	-	chr20:58059131-58059307	q1	q2	OK	#NAME?	0.11225
CUFF.100178	CUFF.100178	-	chr20:58067755-58067920	q1	q2	OK	#NAME?	0.11475
CUFF.100179	CUFF.100179	-	chr20:58068398-58068553	q1	q2	OK	#NAME?	0.11975
CUFF.10018	CUFF.10018	-	chr1:151336250-151336483	q1	q2	OK	#NAME?	0.1209
CUFF.100180	CUFF.100180	-	chr20:58068616-58068978	q1	q2	OK	#NAME?	0.1213
CUFF.100181	CUFF.100181	-	chr20:58207198-58207367	q1	q2	OK	#NAME?	0.1131
CUFF.100182	CUFF.100182	-	chr20:58255594-58255788	q1	q2	OK	#NAME?	0.12075
CUFF.100183	CUFF.100183	-	chr20:58260714-58260892	q1	q2	OK	#NAME?	0.11475
CUFF.100184	CUFF.100184	-	chr20:58264034-58264196	q1	q2	OK	#NAME?	0.11225
CUFF.100185	CUFF.100185	-	chr20:58270006-58270181	q1	q2	OK	#NAME?	0.11725
CUFF.100186	CUFF.100186	-	chr20:58272318-58272465	q1	q2	OK	#NAME?	0.1131
CUFF.100187	CUFF.100187	-	chr20:58278440-58278599	q1	q2	OK	#NAME?	0.1198
CUFF.100188	CUFF.100188	-	chr20:58298908-58299280	q1	q2	OK	#NAME?	0.1193
CUFF.100189	CUFF.100189	-	chr20:58302742-58303008	q1	q2	OK	#NAME?	0.119
CUFF.10019	CUFF.10019	-	chr1:151362015-151362175	q1	q2	OK	#NAME?	0.1203
CUFF.100190	CUFF.100190	-	chr20:58313663-58313867	q1	q2	OK	#NAME?	0.11965
CUFF.100191	CUFF.100191	-	chr20:58313996-58314179	q1	q2	OK	#NAME?	0.1131
CUFF.100192	CUFF.100192	-	chr20:58321206-58321362	q1	q2	OK	#NAME?	0.1203
CUFF.100193	CUFF.100193	-	chr20:58332207-58332405	q1	q2	OK	#NAME?	0.1213
CUFF.100194	CUFF.100194	-	chr20:58338085-58338257	q1	q2	OK	#NAME?	0.11965
CUFF.100195	CUFF.100195	-	chr20:58350381-58350567	q1	q2	OK	#NAME?	0.1209
CUFF.100196	CUFF.100196	-	chr20:58360726-58361055	q1	q2	OK	#NAME?	0.11725
CUFF.100197	CUFF.100197	-	chr20:58361785-58361939	q1	q2	OK	#NAME?	0.11725
CUFF.100198	CUFF.100198	-	chr20:58362077-58362402	q1	q2	OK	#NAME?	0.11895
CUFF.100199	CUFF.100199	-	chr20:58366072-58366230	q1	q2	OK	#NAME?	0.12025
CUFF.1002	CUFF.1002	-	chr1:12334813-12335035	q1	q2	OK	#NAME?	0.12075
CUFF.10020	CUFF.10020	-	chr1:151364378-151364714	q1	q2	OK	#NAME?	0.0986
CUFF.100200	CUFF.100200	-	chr20:58368522-58368679	q1	q2	OK	#NAME?	0.1198
CUFF.100201	CUFF.100201	-	chr20:58401164-58401376	q1	q2	OK	#NAME?	0.1169
CUFF.100202	CUFF.100202	-	chr20:58403281-58403433	q1	q2	OK	#NAME?	0.11725
CUFF.100203	CUFF.100203	-	chr20:58404192-58404363	q1	q2	OK	#NAME?	0.1209
CUFF.100204	CUFF.100204	-	chr20:58416272-58416428	q1	q2	OK	#NAME?	0.11225
CUFF.100205	CUFF.100205	-	chr20:58419273-58419488	q1	q2	OK	#NAME?	0.119
CUFF.100206	CUFF.100206	-	chr20:58420177-58420331	q1	q2	OK	#NAME?	0.11975
CUFF.100207	CUFF.100207	-	chr20:58441886-58442037	q1	q2	OK	#NAME?	0.11225
CUFF.100208	CUFF.100208	-	chr20:58445243-58445407	q1	q2	OK	#NAME?	0.1203
CUFF.100209	CUFF.100209	-	chr20:58447884-58448221	q1	q2	OK	#NAME?	0.12115
CUFF.10021	CUFF.10021	-	chr1:151375479-151375671	q1	q2	OK	#NAME?	0.1131
CUFF.100210	CUFF.100210	-	chr20:58450853-58451009	q1	q2	OK	#NAME?	0.11975
CUFF.100211	CUFF.100211	-	chr20:58451424-58451582	q1	q2	OK	#NAME?	0.11225
CUFF.100212	CUFF.100212	-	chr20:58484752-58484983	q1	q2	OK	#NAME?	0.1213
CUFF.100213	CUFF.100213	-	chr20:58498499-58498668	q1	q2	OK	#NAME?	0.1198
CUFF.100214	CUFF.100214	-	chr20:58584675-58584915	q1	q2	OK	#NAME?	0.1151
CUFF.100215	CUFF.100215	-	chr20:58652476-58652754	q1	q2	OK	#NAME?	0.11965
CUFF.100216	CUFF.100216	-	chr20:58654804-58655163	q1	q2	OK	#NAME?	0.1193
CUFF.100217	CUFF.100217	-	chr20:58658404-58658571	q1	q2	OK	#NAME?	0.1203
CUFF.100218	CUFF.100218	-	chr20:58658751-58658962	q1	q2	OK	#NAME?	0.1201
CUFF.100219	CUFF.100219	-	chr20:58659873-58660034	q1	q2	OK	#NAME?	0.1203
CUFF.10022	CUFF.10022	-	chr1:151399577-151399739	q1	q2	OK	#NAME?	0.1151
CUFF.100220	CUFF.100220	-	chr20:58661419-58661578	q1	q2	OK	#NAME?	0.1131
CUFF.100221	CUFF.100221	-	chr20:58668218-58668467	q1	q2	OK	#NAME?	0.1193
CUFF.100222	CUFF.100222	-	chr20:58669284-58669484	q1	q2	OK	#NAME?	0.11725
CUFF.100223	CUFF.100223	-	chr20:58669657-58669814	q1	q2	OK	#NAME?	0.1131
CUFF.100224	CUFF.100224	-	chr20:58674087-58674246	q1	q2	OK	#NAME?	0.1131
CUFF.100225	CUFF.100225	-	chr20:58674533-58674707	q1	q2	OK	#NAME?	0.1131
CUFF.100226	CUFF.100226	-	chr20:58676590-58677072	q1	q2	OK	#NAME?	0.10355
CUFF.100227	CUFF.100227	-	chr20:58678037-58678246	q1	q2	OK	#NAME?	0.12025
CUFF.100228	CUFF.100228	-	chr20:58678365-58678589	q1	q2	OK	#NAME?	0.11975
CUFF.100229	CUFF.100229	-	chr20:58678915-58679084	q1	q2	OK	#NAME?	0.1193
CUFF.10023	CUFF.10023	-	chr1:151400678-151400913	q1	q2	OK	#NAME?	0.11225
CUFF.100230	CUFF.100230	-	chr20:58703931-58704112	q1	q2	OK	#NAME?	0.12025
CUFF.100231	CUFF.100231	-	chr20:58706204-58706346	q1	q2	OK	#NAME?	0.11475
CUFF.100232	CUFF.100232	-	chr20:58709502-58709659	q1	q2	OK	#NAME?	0.1203
CUFF.100233	CUFF.100233	-	chr20:58715206-58715367	q1	q2	OK	#NAME?	0.1131
CUFF.100234	CUFF.100234	-	chr20:58750850-58751084	q1	q2	OK	#NAME?	0.11475
CUFF.100235	CUFF.100235	-	chr20:58828451-58828632	q1	q2	OK	#NAME?	0.1213
CUFF.100236	CUFF.100236	-	chr20:58871665-58871830	q1	q2	OK	#NAME?	0.11225
CUFF.100237	CUFF.100237	-	chr20:58880405-58880575	q1	q2	OK	#NAME?	0.1193
CUFF.100238	CUFF.100238	-	chr20:58891394-58891874	q1	q2	OK	#NAME?	0.1213
CUFF.100239	CUFF.100239	-	chr20:58893752-58894192	q1	q2	OK	#NAME?	0.12115
CUFF.10024	CUFF.10024	-	chr1:151402774-151402936	q1	q2	OK	#NAME?	0.1213
CUFF.100240	CUFF.100240	-	chr20:58894309-58894465	q1	q2	OK	#NAME?	0.11475
CUFF.100241	CUFF.100241	-	chr20:58895335-58895591	q1	q2	OK	#NAME?	0.1055
CUFF.100242	CUFF.100242	-	chr20:58895765-58896162	q1	q2	OK	#NAME?	0.1213
CUFF.100243	CUFF.100243	-	chr20:58896671-58897054	q1	q2	OK	#NAME?	0.119
CUFF.100244	CUFF.100244	-	chr20:58897967-58898295	q1	q2	OK	#NAME?	0.11475
CUFF.100245	CUFF.100245	-	chr20:58898464-58898703	q1	q2	OK	#NAME?	0.1168
CUFF.100246	CUFF.100246	-	chr20:58899213-58899645	q1	q2	OK	#NAME?	0.1123
CUFF.100247	CUFF.100247	-	chr20:58900165-58900842	q1	q2	OK	#NAME?	0.1173
CUFF.100248	CUFF.100248	-	chr20:58904197-58904426	q1	q2	OK	#NAME?	0.11725
CUFF.100249	CUFF.100249	-	chr20:58906470-58906723	q1	q2	OK	#NAME?	0.11475
CUFF.10025	CUFF.10025	-	chr1:151402986-151403256	q1	q2	OK	#NAME?	0.12075
CUFF.100250	CUFF.100250	-	chr20:58906959-58907244	q1	q2	OK	#NAME?	0.11985
CUFF.100251	CUFF.100251	-	chr20:58909939-58910099	q1	q2	OK	#NAME?	0.1141
CUFF.100252	CUFF.100252	-	chr20:58910701-58911200	q1	q2	OK	#NAME?	0.0334
CUFF.100253	CUFF.100253	-	chr20:58980212-58980480	q1	q2	OK	#NAME?	0.1203
CUFF.100254	CUFF.100254	-	chr20:58985724-58985883	q1	q2	OK	#NAME?	0.11975
CUFF.100255	CUFF.100255	-	chr20:58986912-58987058	q1	q2	OK	#NAME?	0.11225
CUFF.100256	CUFF.100256	-	chr20:58995503-58996060	q1	q2	OK	#NAME?	0.10835
CUFF.100257	CUFF.100257	-	chr20:59003619-59003839	q1	q2	OK	#NAME?	0.11965
CUFF.100258	CUFF.100258	-	chr20:59004112-59004420	q1	q2	OK	#NAME?	0.11475
CUFF.100259	CUFF.100259	-	chr20:59006194-59006366	q1	q2	OK	#NAME?	0.1131
CUFF.10026	CUFF.10026	-	chr1:151403998-151404252	q1	q2	OK	#NAME?	0.11985
CUFF.100260	CUFF.100260	-	chr20:59026826-59027010	q1	q2	OK	#NAME?	0.11975
CUFF.100261	CUFF.100261	-	chr20:59039033-59039196	q1	q2	OK	#NAME?	0.11475
CUFF.100262	CUFF.100262	-	chr20:59049963-59050145	q1	q2	OK	#NAME?	0.1178
CUFF.100263	CUFF.100263	-	chr20:59165144-59165419	q1	q2	OK	#NAME?	0.12115
CUFF.100264	CUFF.100264	-	chr20:59170065-59170224	q1	q2	OK	#NAME?	0.1131
CUFF.100265	CUFF.100265	-	chr20:59238187-59238343	q1	q2	OK	#NAME?	0.11475
CUFF.100266	CUFF.100266	-	chr20:59250474-59250628	q1	q2	OK	#NAME?	0.11475
CUFF.100267	CUFF.100267	-	chr20:59277227-59277394	q1	q2	OK	#NAME?	0.11475
CUFF.100268	CUFF.100268	-	chr20:59309922-59310125	q1	q2	OK	#NAME?	0.119
CUFF.100269	CUFF.100269	-	chr20:59386250-59386417	q1	q2	OK	#NAME?	0.11225
CUFF.10027	CUFF.10027	-	chr1:151404451-151404732	q1	q2	OK	#NAME?	0.11985
CUFF.100270	CUFF.100270	-	chr20:59388252-59388443	q1	q2	OK	#NAME?	0.12155
CUFF.100271	CUFF.100271	-	chr20:59416980-59417139	q1	q2	OK	#NAME?	0.11475
CUFF.100272	CUFF.100272	-	chr20:59442053-59442244	q1	q2	OK	-1.69205	0.4907
CUFF.100273	CUFF.100273	-	chr20:59446364-59446549	q1	q2	OK	#NAME?	0.11475
CUFF.100274	CUFF.100274	-	chr20:59448971-59449136	q1	q2	OK	#NAME?	0.1131
CUFF.100275	CUFF.100275	-	chr20:59480056-59480245	q1	q2	OK	#NAME?	0.11725
CUFF.100276	CUFF.100276	-	chr20:59505264-59505436	q1	q2	OK	#NAME?	0.11475
CUFF.100277	CUFF.100277	-	chr20:59569526-59569714	q1	q2	OK	#NAME?	0.1131
CUFF.100278	CUFF.100278	-	chr20:59629201-59629367	q1	q2	OK	#NAME?	0.11225
CUFF.100279	CUFF.100279	-	chr20:59635044-59635252	q1	q2	OK	-3.10011	0.39065
CUFF.10028	CUFF.10028	-	chr1:151404782-151404967	q1	q2	OK	#NAME?	0.1213
CUFF.100280	CUFF.100280	-	chr20:59657686-59658054	q1	q2	OK	#NAME?	0.1209
CUFF.100281	CUFF.100281	-	chr20:59674357-59674576	q1	q2	OK	#NAME?	0.1193
CUFF.100282	CUFF.100282	-	chr20:59713835-59714018	q1	q2	OK	#NAME?	0.1209
CUFF.100283	CUFF.100283	-	chr20:59743515-59743675	q1	q2	OK	#NAME?	0.1198
CUFF.100284	CUFF.100284	-	chr20:59868153-59868304	q1	q2	OK	#NAME?	0.11725
CUFF.100285	CUFF.100285	-	chr20:59894798-59894939	q1	q2	OK	#NAME?	0.1131
CUFF.100286	CUFF.100286	-	chr20:59926062-59926261	q1	q2	OK	#NAME?	0.1212
CUFF.100287	CUFF.100287	-	chr20:59935753-59936088	q1	q2	OK	#NAME?	0.12115
CUFF.100288	CUFF.100288	-	chr20:59938486-59938642	q1	q2	OK	#NAME?	0.1213
CUFF.100289	CUFF.100289	-	chr20:59938860-59939177	q1	q2	OK	#NAME?	0.1203
CUFF.10029	CUFF.10029	-	chr1:151406266-151406447	q1	q2	OK	#NAME?	0.11475
CUFF.100290	CUFF.100290	-	chr20:59947565-59947810	q1	q2	OK	#NAME?	0.1203
CUFF.100291	CUFF.100291	-	chr20:59967544-59968164	q1	q2	OK	3.415	0.04675
CUFF.100292	CUFF.100292	-	chr20:59971795-59971982	q1	q2	OK	#NAME?	0.12155
CUFF.100293	CUFF.100293	-	chr20:59986070-59986240	q1	q2	OK	#NAME?	0.1168
CUFF.100294	CUFF.100294	-	chr20:59998269-59998436	q1	q2	OK	#NAME?	0.11975
CUFF.100295	CUFF.100295	-	chr20:60012873-60013063	q1	q2	OK	#NAME?	0.1131
CUFF.100296	CUFF.100296	-	chr20:60013783-60013956	q1	q2	OK	#NAME?	0.1201
CUFF.100297	CUFF.100297	-	chr20:60014872-60015132	q1	q2	OK	#NAME?	0.11225
CUFF.100298	CUFF.100298	-	chr20:60023913-60024076	q1	q2	OK	#NAME?	0.1131
CUFF.100299	CUFF.100299	-	chr20:60024456-60024609	q1	q2	OK	#NAME?	0.11475
CUFF.1003	CUFF.1003	-	chr1:12338571-12338735	q1	q2	OK	#NAME?	0.1131
CUFF.10030	CUFF.10030	-	chr1:151414104-151414268	q1	q2	OK	#NAME?	0.1209
CUFF.100300	CUFF.100300	-	chr20:60035668-60035834	q1	q2	OK	#NAME?	0.11225
CUFF.100301	CUFF.100301	-	chr20:60042011-60042258	q1	q2	OK	#NAME?	0.1131
CUFF.100302	CUFF.100302	-	chr20:60051131-60051299	q1	q2	OK	#NAME?	0.11225
CUFF.100303	CUFF.100303	-	chr20:60061164-60061320	q1	q2	OK	#NAME?	0.1203
CUFF.100304	CUFF.100304	-	chr20:60065259-60065416	q1	q2	OK	#NAME?	0.1198
CUFF.100305	CUFF.100305	-	chr20:60257290-60257447	q1	q2	OK	#NAME?	0.1131
CUFF.100306	CUFF.100306	-	chr20:60303016-60303319	q1	q2	OK	#NAME?	0.11225
CUFF.100307	CUFF.100307	-	chr20:60303972-60304164	q1	q2	OK	#NAME?	0.11895
CUFF.100308	CUFF.100308	-	chr20:60305043-60305203	q1	q2	OK	#NAME?	0.11225
CUFF.100309	CUFF.100309	-	chr20:60312209-60312362	q1	q2	OK	#NAME?	0.1203
CUFF.10031	CUFF.10031	-	chr1:151416975-151417290	q1	q2	OK	#NAME?	0.11475
CUFF.100310	CUFF.100310	-	chr20:60314385-60314945	q1	q2	OK	-0.272571	0.5809
CUFF.100311	CUFF.100311	-	chr20:60327234-60327393	q1	q2	OK	#NAME?	0.11725
CUFF.100312	CUFF.100312	-	chr20:60337472-60337635	q1	q2	OK	#NAME?	0.11225
CUFF.100313	CUFF.100313	-	chr20:60343824-60343976	q1	q2	OK	#NAME?	0.11725
CUFF.100314	CUFF.100314	-	chr20:60344397-60344687	q1	q2	OK	-3.93696	0.31835
CUFF.100315	CUFF.100315	-	chr20:60442171-60442390	q1	q2	OK	#NAME?	0.1213
CUFF.100316	CUFF.100316	-	chr20:60559619-60559816	q1	q2	OK	#NAME?	0.11975
CUFF.100317	CUFF.100317	-	chr20:60565763-60565920	q1	q2	OK	#NAME?	0.1209
CUFF.100318	CUFF.100318	-	chr20:60751210-60751374	q1	q2	OK	#NAME?	0.11475
CUFF.100319	CUFF.100319	-	chr20:60843862-60844049	q1	q2	OK	#NAME?	0.1213
CUFF.10032	CUFF.10032	-	chr1:151423645-151423798	q1	q2	OK	#NAME?	0.11225
CUFF.100320	CUFF.100320	-	chr20:60888425-60888634	q1	q2	OK	#NAME?	0.12075
CUFF.100321	CUFF.100321	-	chr20:61029487-61029740	q1	q2	OK	1.57	0.51005
CUFF.100322	CUFF.100322	-	chr20:61031040-61031196	q1	q2	OK	#NAME?	0.1213
CUFF.100323	CUFF.100323	-	chr20:61081354-61081604	q1	q2	OK	#NAME?	0.1209
CUFF.100324	CUFF.100324	-	chr20:61097579-61097793	q1	q2	OK	#NAME?	0.11225
CUFF.100325	CUFF.100325	-	chr20:61431270-61431463	q1	q2	OK	#NAME?	0.11975
CUFF.100326	CUFF.100326	-	chr20:61441855-61442067	q1	q2	OK	#NAME?	0.11475
CUFF.100327	CUFF.100327	-	chr20:61666695-61666853	q1	q2	OK	#NAME?	0.1131
CUFF.100328	CUFF.100328	-	chr20:61675264-61675526	q1	q2	OK	#NAME?	0.1131
CUFF.100329	CUFF.100329	-	chr20:61732018-61732170	q1	q2	OK	#NAME?	0.11475
CUFF.10033	CUFF.10033	-	chr1:151426811-151426968	q1	q2	OK	#NAME?	0.1131
CUFF.100330	CUFF.100330	-	chr20:61774598-61774767	q1	q2	OK	#NAME?	0.1131
CUFF.100331	CUFF.100331	-	chr20:61781249-61781410	q1	q2	OK	#NAME?	0.1131
CUFF.100332	CUFF.100332	-	chr20:61821113-61821271	q1	q2	OK	#NAME?	0.1131
CUFF.100333	CUFF.100333	-	chr20:61904446-61904598	q1	q2	OK	#NAME?	0.1203
CUFF.100334	CUFF.100334	-	chr20:61951318-61951625	q1	q2	OK	#NAME?	0.1123
CUFF.100335	CUFF.100335	-	chr20:62029835-62030000	q1	q2	OK	#NAME?	0.1131
CUFF.100336	CUFF.100336	-	chr20:62047791-62048019	q1	q2	OK	#NAME?	0.1213
CUFF.100337	CUFF.100337	-	chr20:62104490-62104675	q1	q2	OK	#NAME?	0.11225
CUFF.100338	CUFF.100338	-	chr20:62134366-62134831	q1	q2	OK	#NAME?	0.1201
CUFF.100339	CUFF.100339	-	chr20:62134881-62135040	q1	q2	OK	#NAME?	0.11225
CUFF.10034	CUFF.10034	-	chr1:151430683-151430845	q1	q2	OK	#NAME?	0.12115
CUFF.100340	CUFF.100340	-	chr20:62135799-62135953	q1	q2	OK	#NAME?	0.11225
CUFF.100341	CUFF.100341	-	chr20:62151103-62151339	q1	q2	OK	#NAME?	0.11985
CUFF.100342	CUFF.100342	-	chr20:62151810-62152114	q1	q2	OK	#NAME?	0.1131
CUFF.100343	CUFF.100343	-	chr20:62159425-62159696	q1	q2	OK	#NAME?	0.1203
CUFF.100344	CUFF.100344	-	chr20:62166506-62166698	q1	q2	OK	#NAME?	0.11975
CUFF.100345	CUFF.100345	-	chr20:62180380-62180555	q1	q2	OK	#NAME?	0.1209
CUFF.100346	CUFF.100346	-	chr20:62181871-62182038	q1	q2	OK	#NAME?	0.1213
CUFF.100347	CUFF.100347	-	chr20:62198800-62198954	q1	q2	OK	#NAME?	0.11725
CUFF.100348	CUFF.100348	-	chr20:62200328-62200507	q1	q2	OK	#NAME?	0.12075
CUFF.100349	CUFF.100349	-	chr20:62200695-62201024	q1	q2	OK	#NAME?	0.11965
CUFF.10035	CUFF.10035	-	chr1:151433538-151433744	q1	q2	OK	#NAME?	0.1213
CUFF.100350	CUFF.100350	-	chr20:62205006-62205162	q1	q2	OK	#NAME?	0.11725
CUFF.100351	CUFF.100351	-	chr20:62229086-62229433	q1	q2	OK	#NAME?	0.1213
CUFF.100352	CUFF.100352	-	chr20:62237324-62237498	q1	q2	OK	#NAME?	0.11225
CUFF.100353	CUFF.100353	-	chr20:62245683-62245896	q1	q2	OK	#NAME?	0.11725
CUFF.100354	CUFF.100354	-	chr20:62246646-62246821	q1	q2	OK	#NAME?	0.1213
CUFF.100355	CUFF.100355	-	chr20:62257555-62257704	q1	q2	OK	#NAME?	0.1198
CUFF.100356	CUFF.100356	-	chr20:62263858-62264036	q1	q2	OK	#NAME?	0.11975
CUFF.100357	CUFF.100357	-	chr20:62264507-62264686	q1	q2	OK	#NAME?	0.1209
CUFF.100358	CUFF.100358	-	chr20:62266003-62266239	q1	q2	OK	#NAME?	0.1131
CUFF.100359	CUFF.100359	-	chr20:62280675-62280844	q1	q2	OK	#NAME?	0.11225
CUFF.10036	CUFF.10036	-	chr1:151439417-151439578	q1	q2	OK	#NAME?	0.11975
CUFF.100360	CUFF.100360	-	chr20:62281215-62281380	q1	q2	OK	#NAME?	0.11975
CUFF.100361	CUFF.100361	-	chr20:62284764-62284925	q1	q2	OK	#NAME?	0.1198
CUFF.100362	CUFF.100362	-	chr20:62293825-62294105	q1	q2	OK	#NAME?	0.12115
CUFF.100363	CUFF.100363	-	chr20:62294700-62295211	q1	q2	OK	#NAME?	0.12025
CUFF.100364	CUFF.100364	-	chr20:62298539-62298721	q1	q2	OK	#NAME?	0.11225
CUFF.100365	CUFF.100365	-	chr20:62302073-62302367	q1	q2	OK	#NAME?	0.11975
CUFF.100366	CUFF.100366	-	chr20:62310434-62310711	q1	q2	OK	#NAME?	0.1178
CUFF.100367	CUFF.100367	-	chr20:62312634-62312788	q1	q2	OK	#NAME?	0.11475
CUFF.100368	CUFF.100368	-	chr20:62313958-62314220	q1	q2	OK	#NAME?	0.1203
CUFF.100369	CUFF.100369	-	chr20:62317902-62318453	q1	q2	OK	#NAME?	0.0937
CUFF.10037	CUFF.10037	-	chr1:151441468-151441627	q1	q2	OK	#NAME?	0.1209
CUFF.100370	CUFF.100370	-	chr20:62321707-62321875	q1	q2	OK	#NAME?	0.1203
CUFF.100371	CUFF.100371	-	chr20:62324902-62325303	q1	q2	OK	#NAME?	0.0794
CUFF.100372	CUFF.100372	-	chr20:62325381-62325528	q1	q2	OK	#NAME?	0.1131
CUFF.100373	CUFF.100373	-	chr20:62328260-62328677	q1	q2	OK	#NAME?	0.1129
CUFF.100374	CUFF.100374	-	chr20:62330777-62330940	q1	q2	OK	#NAME?	0.11225
CUFF.100375	CUFF.100375	-	chr20:62337798-62337964	q1	q2	OK	#NAME?	0.11895
CUFF.100376	CUFF.100376	-	chr20:62341089-62341263	q1	q2	OK	#NAME?	0.11985
CUFF.100377	CUFF.100377	-	chr20:62343032-62343201	q1	q2	OK	#NAME?	0.1203
CUFF.100378	CUFF.100378	-	chr20:62348752-62349083	q1	q2	OK	#NAME?	0.12075
CUFF.100379	CUFF.100379	-	chr20:62354159-62354349	q1	q2	OK	#NAME?	0.1203
CUFF.10038	CUFF.10038	-	chr1:151443336-151443520	q1	q2	OK	#NAME?	0.1131
CUFF.100380	CUFF.100380	-	chr20:62357426-62357697	q1	q2	OK	#NAME?	0.1209
CUFF.100381	CUFF.100381	-	chr20:62360174-62360336	q1	q2	OK	#NAME?	0.1203
CUFF.100382	CUFF.100382	-	chr20:62389641-62390118	q1	q2	OK	#NAME?	0.1213
CUFF.100383	CUFF.100383	-	chr20:62394780-62394957	q1	q2	OK	#NAME?	0.11725
CUFF.100384	CUFF.100384	-	chr20:62397571-62397757	q1	q2	OK	#NAME?	0.1203
CUFF.100385	CUFF.100385	-	chr20:62398184-62398356	q1	q2	OK	#NAME?	0.11725
CUFF.100386	CUFF.100386	-	chr20:62412765-62413099	q1	q2	OK	#NAME?	0.1198
CUFF.100387	CUFF.100387	-	chr20:62464307-62464557	q1	q2	OK	#NAME?	0.1131
CUFF.100388	CUFF.100388	-	chr20:62546305-62546457	q1	q2	OK	#NAME?	0.11475
CUFF.100389	CUFF.100389	-	chr20:62569832-62570004	q1	q2	OK	#NAME?	0.11225
CUFF.10039	CUFF.10039	-	chr1:151443905-151444157	q1	q2	OK	#NAME?	0.11975
CUFF.100390	CUFF.100390	-	chr20:62575338-62575496	q1	q2	OK	#NAME?	0.12155
CUFF.100391	CUFF.100391	-	chr20:62579093-62579573	q1	q2	OK	#NAME?	0.11035
CUFF.100392	CUFF.100392	-	chr20:62597966-62598119	q1	q2	OK	#NAME?	0.11475
CUFF.100393	CUFF.100393	-	chr20:62649965-62650118	q1	q2	OK	#NAME?	0.11725
CUFF.100394	CUFF.100394	-	chr20:62767516-62767695	q1	q2	OK	#NAME?	0.1209
CUFF.100395	CUFF.100395	-	chr20:62773199-62773406	q1	q2	OK	#NAME?	0.11975
CUFF.100396	CUFF.100396	-	chr20:62806488-62806649	q1	q2	OK	#NAME?	0.1131
CUFF.100397	CUFF.100397	-	chr20:62811017-62811178	q1	q2	OK	#NAME?	0.1198
CUFF.100398	CUFF.100398	-	chr20:62812265-62812566	q1	q2	OK	#NAME?	0.1203
CUFF.100399	CUFF.100399	-	chr20:62813171-62813424	q1	q2	OK	#NAME?	0.1131
CUFF.1004	CUFF.1004	-	chr1:12342276-12342447	q1	q2	OK	#NAME?	0.11985
CUFF.10040	CUFF.10040	-	chr1:151444931-151445159	q1	q2	OK	#NAME?	0.1169
CUFF.100400	CUFF.100400	-	chr20:62841949-62842315	q1	q2	OK	#NAME?	0.11475
CUFF.100401	CUFF.100401	-	chr20:62855019-62855182	q1	q2	OK	#NAME?	0.11225
CUFF.100402	CUFF.100402	-	chr20:62878601-62878783	q1	q2	OK	#NAME?	0.1198
CUFF.100403	CUFF.100403	-	chr20:62886905-62887057	q1	q2	OK	#NAME?	0.11975
CUFF.100404	CUFF.100404	-	chr20:62889985-62890138	q1	q2	OK	#NAME?	0.1131
CUFF.100405	CUFF.100405	-	chr20:62890820-62890989	q1	q2	OK	#NAME?	0.11225
CUFF.100406	CUFF.100406	-	chr20:62900738-62900906	q1	q2	OK	#NAME?	0.1131
CUFF.100407	CUFF.100407	-	chr20:62901336-62901489	q1	q2	OK	#NAME?	0.11475
CUFF.100408	CUFF.100408	-	chr20:62903131-62903331	q1	q2	OK	#NAME?	0.1131
CUFF.100409	CUFF.100409	-	chr20:62905003-62905740	q1	q2	OK	#NAME?	0.09655
CUFF.10041	CUFF.10041	-	chr1:151445403-151445575	q1	q2	OK	#NAME?	0.11475
CUFF.100410	CUFF.100410	-	chr20:62909471-62910123	q1	q2	OK	#NAME?	0.11765
CUFF.100411	CUFF.100411	-	chr20:62910859-62911455	q1	q2	OK	#NAME?	0.12025
CUFF.100412	CUFF.100412	-	chr20:62911967-62912120	q1	q2	OK	#NAME?	0.1198
CUFF.100413	CUFF.100413	-	chr20:62912389-62912554	q1	q2	OK	#NAME?	0.11225
CUFF.100414	CUFF.100414	-	chr20:62914003-62914182	q1	q2	OK	#NAME?	0.11765
CUFF.100415	CUFF.100415	-	chr20:62914695-62914868	q1	q2	OK	#NAME?	0.1203
CUFF.100416	CUFF.100416	-	chr20:62915820-62915986	q1	q2	OK	#NAME?	0.1131
CUFF.100417	CUFF.100417	-	chr20:62916325-62916511	q1	q2	OK	#NAME?	0.11475
CUFF.100418	CUFF.100418	-	chr20:62917604-62918067	q1	q2	OK	#NAME?	0.12155
CUFF.100419	CUFF.100419	-	chr20:62922831-62923028	q1	q2	OK	#NAME?	0.11975
CUFF.10042	CUFF.10042	-	chr1:151447529-151448049	q1	q2	OK	#NAME?	0.11985
CUFF.100420	CUFF.100420	-	chr20:62926997-62927338	q1	q2	OK	#NAME?	0.11725
CUFF.100421	CUFF.100421	-	chr20:62927692-62927857	q1	q2	OK	#NAME?	0.11225
CUFF.100422	CUFF.100422	-	chr20:62930044-62930209	q1	q2	OK	#NAME?	0.1131
CUFF.100423	CUFF.100423	-	chr20:62931782-62931972	q1	q2	OK	#NAME?	0.1209
CUFF.100424	CUFF.100424	-	chr20:62935704-62935863	q1	q2	OK	#NAME?	0.11225
CUFF.100425	CUFF.100425	-	chr20:62939174-62939506	q1	q2	OK	#NAME?	0.1201
CUFF.100426	CUFF.100426	-	chr20:62941487-62941698	q1	q2	OK	#NAME?	0.1203
CUFF.100427	CUFF.100427	-	chr20:62944881-62945274	q1	q2	OK	#NAME?	0.11975
CUFF.100428	CUFF.100428	-	chr20:62948175-62948377	q1	q2	OK	#NAME?	0.1203
CUFF.100429	CUFF.100429	-	chr20:62966075-62966378	q1	q2	OK	#NAME?	0.11225
CUFF.10043	CUFF.10043	-	chr1:151453455-151453799	q1	q2	OK	#NAME?	0.1209
CUFF.100430	CUFF.100430	-	chr20:63154605-63154773	q1	q2	OK	#NAME?	0.11225
CUFF.100431	CUFF.100431	-	chr20:63195924-63196095	q1	q2	OK	#NAME?	0.1131
CUFF.100432	CUFF.100432	-	chr20:63207532-63207713	q1	q2	OK	#NAME?	0.1131
CUFF.100433	CUFF.100433	-	chr20:63214333-63214581	q1	q2	OK	#NAME?	0.11975
CUFF.100434	CUFF.100434	-	chr20:63276802-63276963	q1	q2	OK	#NAME?	0.1203
CUFF.100435	CUFF.100435	-	chr20:63281525-63281685	q1	q2	OK	#NAME?	0.1213
CUFF.100436	CUFF.100436	-	chr20:63284202-63284453	q1	q2	OK	#NAME?	0.1193
CUFF.100437	CUFF.100437	-	chr20:63288913-63289083	q1	q2	OK	#NAME?	0.11475
CUFF.100438	CUFF.100438	-	chr20:63340194-63340345	q1	q2	OK	#NAME?	0.1209
CUFF.100439	CUFF.100439	-	chr20:63350327-63350581	q1	q2	OK	#NAME?	0.1193
CUFF.10044	CUFF.10044	-	chr1:151455314-151455484	q1	q2	OK	#NAME?	0.11475
CUFF.100440	CUFF.100440	-	chr20:63411070-63411456	q1	q2	OK	#NAME?	0.1168
CUFF.100441	CUFF.100441	-	chr20:63513293-63513446	q1	q2	OK	#NAME?	0.1131
CUFF.100442	CUFF.100442	-	chr20:63515179-63515337	q1	q2	OK	#NAME?	0.1201
CUFF.100443	CUFF.100443	-	chr20:63518153-63518391	q1	q2	OK	#NAME?	0.12075
CUFF.100444	CUFF.100444	-	chr20:63521591-63522171	q1	q2	OK	#NAME?	0.05285
CUFF.100445	CUFF.100445	-	chr20:63523151-63523529	q1	q2	OK	#NAME?	0.11725
CUFF.100446	CUFF.100446	-	chr20:63527684-63527852	q1	q2	OK	#NAME?	0.11725
CUFF.100447	CUFF.100447	-	chr20:63547162-63547329	q1	q2	OK	#NAME?	0.1131
CUFF.100448	CUFF.100448	-	chr20:63559216-63559368	q1	q2	OK	#NAME?	0.1209
CUFF.100449	CUFF.100449	-	chr20:63567351-63567512	q1	q2	OK	#NAME?	0.1198
CUFF.10045	CUFF.10045	-	chr1:151456482-151456636	q1	q2	OK	#NAME?	0.1213
CUFF.100450	CUFF.100450	-	chr20:63578797-63578985	q1	q2	OK	#NAME?	0.119
CUFF.100451	CUFF.100451	-	chr20:63583135-63583351	q1	q2	OK	#NAME?	0.11975
CUFF.100452	CUFF.100452	-	chr20:63627645-63628143	q1	q2	OK	#NAME?	0.1168
CUFF.100453	CUFF.100453	-	chr20:63639870-63640091	q1	q2	OK	#NAME?	0.1201
CUFF.100454	CUFF.100454	-	chr20:63661628-63661931	q1	q2	OK	#NAME?	0.11225
CUFF.100455	CUFF.100455	-	chr20:63668002-63668261	q1	q2	OK	#NAME?	0.11475
CUFF.100456	CUFF.100456	-	chr20:63684197-63684352	q1	q2	OK	#NAME?	0.11725
CUFF.100457	CUFF.100457	-	chr20:63696218-63696419	q1	q2	OK	#NAME?	0.1131
CUFF.100458	CUFF.100458	-	chr20:63697919-63698110	q1	q2	OK	#NAME?	0.11475
CUFF.100459	CUFF.100459	-	chr20:63700910-63701065	q1	q2	OK	#NAME?	0.11725
CUFF.10046	CUFF.10046	-	chr1:151458218-151458442	q1	q2	OK	#NAME?	0.12155
CUFF.100460	CUFF.100460	-	chr20:63701154-63701407	q1	q2	OK	#NAME?	0.1209
CUFF.100461	CUFF.100461	-	chr20:63702615-63702771	q1	q2	OK	#NAME?	0.1131
CUFF.100462	CUFF.100462	-	chr20:63705517-63705670	q1	q2	OK	#NAME?	0.1131
CUFF.100463	CUFF.100463	-	chr20:63710785-63711283	q1	q2	OK	#NAME?	0.1201
CUFF.100464	CUFF.100464	-	chr20:63717382-63717538	q1	q2	OK	#NAME?	0.11725
CUFF.100465	CUFF.100465	-	chr20:63718475-63718629	q1	q2	OK	#NAME?	0.1131
CUFF.100466	CUFF.100466	-	chr20:63723008-63723676	q1	q2	OK	#NAME?	0.09595
CUFF.100467	CUFF.100467	-	chr20:63735871-63736080	q1	q2	OK	#NAME?	0.11725
CUFF.100468	CUFF.100468	-	chr20:63741232-63741399	q1	q2	OK	#NAME?	0.11225
CUFF.100469	CUFF.100469	-	chr20:63743319-63743480	q1	q2	OK	#NAME?	0.11225
CUFF.10047	CUFF.10047	-	chr1:151487112-151487328	q1	q2	OK	#NAME?	0.11475
CUFF.100470	CUFF.100470	-	chr20:63753942-63754093	q1	q2	OK	#NAME?	0.1203
CUFF.100471	CUFF.100471	-	chr20:63777903-63778057	q1	q2	OK	#NAME?	0.1131
CUFF.100472	CUFF.100472	-	chr20:63855099-63855251	q1	q2	OK	#NAME?	0.1131
CUFF.100473	CUFF.100473	-	chr20:63858483-63858822	q1	q2	OK	#NAME?	0.12155
CUFF.100474	CUFF.100474	-	chr20:63872158-63872317	q1	q2	OK	#NAME?	0.1131
CUFF.100475	CUFF.100475	-	chr20:63873993-63874151	q1	q2	OK	#NAME?	0.1213
CUFF.100476	CUFF.100476	-	chr20:63879731-63880324	q1	q2	OK	#NAME?	0.11725
CUFF.100477	CUFF.100477	-	chr20:63887324-63887481	q1	q2	OK	#NAME?	0.11975
CUFF.100478	CUFF.100478	-	chr20:63890280-63890538	q1	q2	OK	#NAME?	0.10655
CUFF.100479	CUFF.100479	-	chr20:63890690-63890918	q1	q2	OK	#NAME?	0.11965
CUFF.10048	CUFF.10048	-	chr1:151496829-151496994	q1	q2	OK	#NAME?	0.1131
CUFF.100480	CUFF.100480	-	chr20:63896040-63896191	q1	q2	OK	#NAME?	0.1131
CUFF.100481	CUFF.100481	-	chr20:63896575-63896732	q1	q2	OK	#NAME?	0.11225
CUFF.100482	CUFF.100482	-	chr20:63904289-63904438	q1	q2	OK	#NAME?	0.1203
CUFF.100483	CUFF.100483	-	chr20:63907033-63907201	q1	q2	OK	#NAME?	0.1203
CUFF.100484	CUFF.100484	-	chr20:63907672-63907825	q1	q2	OK	#NAME?	0.11725
CUFF.100485	CUFF.100485	-	chr20:63910934-63911098	q1	q2	OK	#NAME?	0.11475
CUFF.100486	CUFF.100486	-	chr20:63916615-63916780	q1	q2	OK	#NAME?	0.12025
CUFF.100487	CUFF.100487	-	chr20:63917904-63918103	q1	q2	OK	#NAME?	0.11225
CUFF.100488	CUFF.100488	-	chr20:63918534-63918689	q1	q2	OK	#NAME?	0.11225
CUFF.100489	CUFF.100489	-	chr20:63924121-63924294	q1	q2	OK	#NAME?	0.11975
CUFF.10049	CUFF.10049	-	chr1:151503865-151504040	q1	q2	OK	#NAME?	0.12155
CUFF.100490	CUFF.100490	-	chr20:63931458-63931619	q1	q2	OK	#NAME?	0.1213
CUFF.100491	CUFF.100491	-	chr20:63933146-63933300	q1	q2	OK	#NAME?	0.1209
CUFF.100492	CUFF.100492	-	chr20:63933766-63934201	q1	q2	OK	#NAME?	0.1203
CUFF.100493	CUFF.100493	-	chr20:63934350-63934523	q1	q2	OK	#NAME?	0.11475
CUFF.100494	CUFF.100494	-	chr20:63936921-63937099	q1	q2	OK	#NAME?	0.1183
CUFF.100495	CUFF.100495	-	chr20:63940495-63940774	q1	q2	OK	#NAME?	0.12075
CUFF.100496	CUFF.100496	-	chr20:63941692-63942369	q1	q2	OK	#NAME?	0.05475
CUFF.100497	CUFF.100497	-	chr20:63942487-63942914	q1	q2	OK	#NAME?	0.1003
CUFF.100498	CUFF.100498	-	chr20:63946566-63946734	q1	q2	OK	#NAME?	0.1198
CUFF.100499	CUFF.100499	-	chr20:63954415-63954567	q1	q2	OK	#NAME?	0.1131
CUFF.1005	CUFF.1005	-	chr1:12350921-12351080	q1	q2	OK	#NAME?	0.11725
CUFF.10050	CUFF.10050	-	chr1:151555800-151556094	q1	q2	OK	#NAME?	0.119
CUFF.100500	CUFF.100500	-	chr20:63959219-63959560	q1	q2	OK	#NAME?	0.12075
CUFF.100501	CUFF.100501	-	chr20:63966152-63967116	q1	q2	OK	#NAME?	0.11895
CUFF.100502	CUFF.100502	-	chr20:63970700-63971125	q1	q2	OK	-1.87062	0.3241
CUFF.100503	CUFF.100503	-	chr20:63974428-63974599	q1	q2	OK	#NAME?	0.11985
CUFF.100504	CUFF.100504	-	chr20:63981114-63981286	q1	q2	OK	#NAME?	0.1198
CUFF.100505	CUFF.100505	-	chr20:64010112-64010349	q1	q2	OK	#NAME?	0.11725
CUFF.100506	CUFF.100506	-	chr20:64047927-64048083	q1	q2	OK	#NAME?	0.11975
CUFF.100507	CUFF.100507	-	chr20:64063546-64064106	q1	q2	OK	#NAME?	0.11895
CUFF.100508	CUFF.100508	-	chr20:64068326-64068481	q1	q2	OK	#NAME?	0.11475
CUFF.100509	CUFF.100509	-	chr20:64073234-64073515	q1	q2	OK	#NAME?	0.11975
CUFF.10051	CUFF.10051	-	chr1:151556213-151556468	q1	q2	OK	#NAME?	0.1203
CUFF.100510	CUFF.100510	-	chr20:64265691-64265965	q1	q2	OK	#NAME?	0.1131
CUFF.100511	CUFF.100511	-	chr20:64275165-64275330	q1	q2	OK	#NAME?	0.11725
CUFF.100512	CUFF.100512	-	chr20:64319995-64320215	q1	q2	OK	#NAME?	0.1198
CUFF.100513	CUFF.100513	-	chr20:64327345-64327507	q1	q2	OK	#NAME?	0.12115
CUFF.100514	CUFF.100514	-	chr21:5066385-5066546	q1	q2	OK	#NAME?	0.11225
CUFF.100515	CUFF.100515	-	chr21:5078164-5078321	q1	q2	OK	#NAME?	0.11475
CUFF.100516	CUFF.100516	-	chr21:5079885-5080030	q1	q2	OK	#NAME?	0.1203
CUFF.100517	CUFF.100517	-	chr21:5101248-5101417	q1	q2	OK	#NAME?	0.11725
CUFF.100518	CUFF.100518	-	chr21:5114090-5114423	q1	q2	OK	#NAME?	0.1201
CUFF.100519	CUFF.100519	-	chr21:5118222-5118471	q1	q2	OK	#NAME?	0.11965
CUFF.10052	CUFF.10052	-	chr1:151592152-151592318	q1	q2	OK	#NAME?	0.11225
CUFF.100520	CUFF.100520	-	chr21:5121372-5121547	q1	q2	OK	#NAME?	0.1209
CUFF.100521	CUFF.100521	-	chr21:5125193-5125348	q1	q2	OK	#NAME?	0.11225
CUFF.100522	CUFF.100522	-	chr21:5157789-5158289	q1	q2	OK	#NAME?	0.119
CUFF.100523	CUFF.100523	-	chr21:5217387-5217545	q1	q2	OK	#NAME?	0.11975
CUFF.100524	CUFF.100524	-	chr21:5226495-5226651	q1	q2	OK	#NAME?	0.11475
CUFF.100525	CUFF.100525	-	chr21:5227170-5227665	q1	q2	OK	-1.2646	0.3126
CUFF.100526	CUFF.100526	-	chr21:5235592-5235758	q1	q2	OK	#NAME?	0.1193
CUFF.100527	CUFF.100527	-	chr21:5238267-5238460	q1	q2	OK	#NAME?	0.1193
CUFF.100528	CUFF.100528	-	chr21:5329185-5329691	q1	q2	OK	#NAME?	0.11725
CUFF.100529	CUFF.100529	-	chr21:5355436-5355743	q1	q2	OK	#NAME?	0.11975
CUFF.10053	CUFF.10053	-	chr1:151599731-151599949	q1	q2	OK	#NAME?	0.1131
CUFF.100530	CUFF.100530	-	chr21:5590767-5591050	q1	q2	OK	#NAME?	0.1203
CUFF.100531	CUFF.100531	-	chr21:5614096-5614512	q1	q2	OK	#NAME?	0.1212
CUFF.100532	CUFF.100532	-	chr21:5783114-5783552	q1	q2	OK	-2.78427	0.42575
CUFF.100533	CUFF.100533	-	chr21:5903702-5904157	q1	q2	OK	-2.71984	0.4289
CUFF.100534	CUFF.100534	-	chr21:6066839-6067025	q1	q2	OK	#NAME?	0.1131
CUFF.100535	CUFF.100535	-	chr21:6117042-6117311	q1	q2	OK	#NAME?	0.1131
CUFF.100536	CUFF.100536	-	chr21:6229920-6230202	q1	q2	OK	#NAME?	0.1131
CUFF.100537	CUFF.100537	-	chr21:6231609-6232247	q1	q2	NOTEST	#NAME?	1
CUFF.100538	CUFF.100538	-	chr21:6235949-6236296	q1	q2	OK	#NAME?	0.1131
CUFF.100539	CUFF.100539	-	chr21:6255459-6255616	q1	q2	OK	#NAME?	0.11225
CUFF.10054	CUFF.10054	-	chr1:151611497-151611673	q1	q2	OK	#NAME?	0.11975
CUFF.100540	CUFF.100540	-	chr21:6324226-6324655	q1	q2	OK	#NAME?	0.1131
CUFF.100541	CUFF.100541	-	chr21:6327445-6327870	q1	q2	OK	#NAME?	0.1131
CUFF.100542	CUFF.100542	-	chr21:6328909-6329765	q1	q2	OK	#NAME?	0.10315
CUFF.100543	CUFF.100543	-	chr21:6334984-6335142	q1	q2	OK	#NAME?	0.1131
CUFF.100544	CUFF.100544	-	chr21:6349209-6349499	q1	q2	OK	#NAME?	0.0543
CUFF.100545	CUFF.100545	-	chr21:6430081-6430238	q1	q2	OK	#NAME?	0.1203
CUFF.100546	CUFF.100546	-	chr21:6462773-6463002	q1	q2	OK	#NAME?	0.1131
CUFF.100547	CUFF.100547	-	chr21:6463752-6463907	q1	q2	OK	#NAME?	0.11225
CUFF.100548	CUFF.100548	-	chr21:6489732-6490008	q1	q2	OK	#NAME?	0.1209
CUFF.100549	CUFF.100549	-	chr21:6492350-6492830	q1	q2	OK	#NAME?	0.1193
CUFF.10055	CUFF.10055	-	chr1:151612825-151613412	q1	q2	OK	#NAME?	0.104
CUFF.100550	CUFF.100550	-	chr21:6493726-6493898	q1	q2	OK	#NAME?	0.11225
CUFF.100551	CUFF.100551	-	chr21:6497048-6497260	q1	q2	OK	#NAME?	0.1201
CUFF.100552	CUFF.100552	-	chr21:6639625-6639916	q1	q2	OK	#NAME?	0.05005
CUFF.100553	CUFF.100553	-	chr21:6645290-6645641	q1	q2	OK	#NAME?	0.11225
CUFF.100554	CUFF.100554	-	chr21:6659561-6660223	q1	q2	OK	#NAME?	0.1062
CUFF.100555	CUFF.100555	-	chr21:6661255-6661680	q1	q2	OK	#NAME?	0.11975
CUFF.100556	CUFF.100556	-	chr21:6664434-6664920	q1	q2	OK	#NAME?	0.119
CUFF.100557	CUFF.100557	-	chr21:6838401-6838593	q1	q2	OK	#NAME?	0.11965
CUFF.100558	CUFF.100558	-	chr21:6930486-6930710	q1	q2	OK	#NAME?	0.11225
CUFF.100559	CUFF.100559	-	chr21:6986631-6987286	q1	q2	OK	#NAME?	0.1062
CUFF.10056	CUFF.10056	-	chr1:151615238-151615402	q1	q2	OK	#NAME?	0.1131
CUFF.100560	CUFF.100560	-	chr21:6988325-6988750	q1	q2	OK	#NAME?	0.11475
CUFF.100561	CUFF.100561	-	chr21:6991504-6991990	q1	q2	OK	#NAME?	0.1213
CUFF.100562	CUFF.100562	-	chr21:7075976-7076428	q1	q2	OK	#NAME?	0.11475
CUFF.100563	CUFF.100563	-	chr21:7085993-7086276	q1	q2	OK	#NAME?	0.11225
CUFF.100564	CUFF.100564	-	chr21:7086604-7086903	q1	q2	OK	#NAME?	0.1131
CUFF.100565	CUFF.100565	-	chr21:7109417-7109745	q1	q2	OK	-1.0971	0.53
CUFF.100566	CUFF.100566	-	chr21:7245932-7246084	q1	q2	OK	#NAME?	0.12075
CUFF.100567	CUFF.100567	-	chr21:7298416-7298574	q1	q2	OK	#NAME?	0.1213
CUFF.100568	CUFF.100568	-	chr21:7438057-7438417	q1	q2	OK	#NAME?	0.11475
CUFF.100569	CUFF.100569	-	chr21:7443834-7444303	q1	q2	OK	#NAME?	0.1131
CUFF.10057	CUFF.10057	-	chr1:151618645-151618798	q1	q2	OK	#NAME?	0.11975
CUFF.100570	CUFF.100570	-	chr21:7451961-7452239	q1	q2	OK	#NAME?	0.11475
CUFF.100571	CUFF.100571	-	chr21:7491100-7491517	q1	q2	OK	-1.27054	0.51725
CUFF.100572	CUFF.100572	-	chr21:7646883-7647222	q1	q2	OK	-2.70642	0.4289
CUFF.100573	CUFF.100573	-	chr21:7672040-7672507	q1	q2	OK	#NAME?	0.1209
CUFF.100574	CUFF.100574	-	chr21:7686165-7686443	q1	q2	OK	#NAME?	0.1198
CUFF.100575	CUFF.100575	-	chr21:7768285-7768592	q1	q2	OK	#NAME?	0.1203
CUFF.100576	CUFF.100576	-	chr21:7919821-7919992	q1	q2	OK	#NAME?	0.1203
CUFF.100577	CUFF.100577	-	chr21:7922625-7922780	q1	q2	OK	#NAME?	0.1131
CUFF.100578	CUFF.100578	-	chr21:7926444-7926667	q1	q2	OK	#NAME?	0.1131
CUFF.100579	CUFF.100579	-	chr21:7928566-7928775	q1	q2	OK	#NAME?	0.1209
CUFF.10058	CUFF.10058	-	chr1:151619634-151619973	q1	q2	OK	#NAME?	0.12115
CUFF.100580	CUFF.100580	-	chr21:7933037-7933202	q1	q2	OK	#NAME?	0.11475
CUFF.100581	CUFF.100581	-	chr21:7936989-7937262	q1	q2	OK	#NAME?	0.1198
CUFF.100582	CUFF.100582	-	chr21:7944281-7944535	q1	q2	OK	#NAME?	0.11225
CUFF.100583	CUFF.100583	-	chr21:7945514-7945679	q1	q2	OK	#NAME?	0.1131
CUFF.100584	CUFF.100584	-	chr21:7947295-7947502	q1	q2	OK	#NAME?	0.1203
CUFF.100585	CUFF.100585	-	chr21:7948001-7948268	q1	q2	OK	#NAME?	0.1203
CUFF.100586	CUFF.100586	-	chr21:7949250-7949478	q1	q2	OK	#NAME?	0.1213
CUFF.100587	CUFF.100587	-	chr21:7951502-7951670	q1	q2	OK	#NAME?	0.11225
CUFF.100588	CUFF.100588	-	chr21:7953147-7953316	q1	q2	OK	#NAME?	0.11475
CUFF.100589	CUFF.100589	-	chr21:7953944-7954141	q1	q2	OK	#NAME?	0.12115
CUFF.10059	CUFF.10059	-	chr1:151623589-151623744	q1	q2	OK	#NAME?	0.11225
CUFF.100590	CUFF.100590	-	chr21:7956145-7956451	q1	q2	OK	#NAME?	0.11475
CUFF.100591	CUFF.100591	-	chr21:7957361-7957632	q1	q2	OK	#NAME?	0.11225
CUFF.100592	CUFF.100592	-	chr21:8181190-8181614	q1	q2	OK	-1.32156	0.4738
CUFF.100593	CUFF.100593	-	chr21:8364231-8364651	q1	q2	OK	-1.92572	0.462
CUFF.100594	CUFF.100594	-	chr21:8809913-8810353	q1	q2	OK	#NAME?	0.1201
CUFF.100595	CUFF.100595	-	chr21:8882052-8882238	q1	q2	OK	#NAME?	0.1131
CUFF.100596	CUFF.100596	-	chr21:8986582-8988770	q1	q2	OK	-9.31288	0.24795
CUFF.100597	CUFF.100597	-	chr21:9027162-9027392	q1	q2	OK	#NAME?	0.11975
CUFF.100598	CUFF.100598	-	chr21:9040628-9040798	q1	q2	OK	#NAME?	0.11225
CUFF.100599	CUFF.100599	-	chr21:9068171-9068635	q1	q2	OK	#NAME?	0.11725
CUFF.1006	CUFF.1006	-	chr1:12359608-12359858	q1	q2	OK	#NAME?	0.1203
CUFF.10060	CUFF.10060	-	chr1:151626119-151626305	q1	q2	OK	#NAME?	0.119
CUFF.100600	CUFF.100600	-	chr21:9080691-9081185	q1	q2	OK	#NAME?	0.12155
CUFF.100601	CUFF.100601	-	chr21:9112572-9112729	q1	q2	OK	#NAME?	0.11225
CUFF.100602	CUFF.100602	-	chr21:9117821-9118054	q1	q2	OK	#NAME?	0.1193
CUFF.100603	CUFF.100603	-	chr21:9358471-9358735	q1	q2	OK	#NAME?	0.1198
CUFF.100604	CUFF.100604	-	chr21:9529264-9529447	q1	q2	OK	#NAME?	0.11975
CUFF.100605	CUFF.100605	-	chr21:9594239-9594469	q1	q2	OK	#NAME?	0.1209
CUFF.100606	CUFF.100606	-	chr21:9621478-9621857	q1	q2	OK	#NAME?	0.11225
CUFF.100607	CUFF.100607	-	chr21:9656836-9657007	q1	q2	OK	#NAME?	0.11225
CUFF.100608	CUFF.100608	-	chr21:9681176-9681361	q1	q2	OK	#NAME?	0.1131
CUFF.100609	CUFF.100609	-	chr21:9690165-9690442	q1	q2	OK	#NAME?	0.11225
CUFF.10061	CUFF.10061	-	chr1:151627146-151627402	q1	q2	OK	#NAME?	0.1161
CUFF.100610	CUFF.100610	-	chr21:9721543-9721761	q1	q2	OK	-1.00012	0.3688
CUFF.100611	CUFF.100611	-	chr21:9736047-9736224	q1	q2	OK	#NAME?	0.11225
CUFF.100612	CUFF.100612	-	chr21:9739019-9739183	q1	q2	OK	#NAME?	0.1131
CUFF.100613	CUFF.100613	-	chr21:9762502-9762677	q1	q2	OK	#NAME?	0.11725
CUFF.100614	CUFF.100614	-	chr21:9768154-9768321	q1	q2	OK	#NAME?	0.1203
CUFF.100615	CUFF.100615	-	chr21:9839432-9839590	q1	q2	OK	#NAME?	0.1213
CUFF.100616	CUFF.100616	-	chr21:9857202-9857361	q1	q2	OK	#NAME?	0.12115
CUFF.100617	CUFF.100617	-	chr21:9857754-9857915	q1	q2	OK	#NAME?	0.1131
CUFF.100618	CUFF.100618	-	chr21:9865018-9865201	q1	q2	OK	#NAME?	0.1198
CUFF.100619	CUFF.100619	-	chr21:9904354-9904514	q1	q2	OK	#NAME?	0.1209
CUFF.10062	CUFF.10062	-	chr1:151634317-151634468	q1	q2	OK	#NAME?	0.1131
CUFF.100620	CUFF.100620	-	chr21:9914349-9914521	q1	q2	OK	#NAME?	0.1198
CUFF.100621	CUFF.100621	-	chr21:9933281-9933439	q1	q2	OK	#NAME?	0.11475
CUFF.100622	CUFF.100622	-	chr21:9980995-9981340	q1	q2	OK	-3.51461	0.25785
CUFF.100623	CUFF.100623	-	chr21:9990535-9990914	q1	q2	OK	#NAME?	0.1131
CUFF.100624	CUFF.100624	-	chr21:10008118-10008291	q1	q2	OK	#NAME?	0.1131
CUFF.100625	CUFF.100625	-	chr21:10012315-10012508	q1	q2	OK	#NAME?	0.11725
CUFF.100626	CUFF.100626	-	chr21:10027869-10028027	q1	q2	OK	#NAME?	0.1131
CUFF.100627	CUFF.100627	-	chr21:10081635-10081825	q1	q2	OK	#NAME?	0.12025
CUFF.100628	CUFF.100628	-	chr21:10098100-10098465	q1	q2	OK	#NAME?	0.1203
CUFF.100629	CUFF.100629	-	chr21:10103263-10103594	q1	q2	OK	#NAME?	0.1131
CUFF.10063	CUFF.10063	-	chr1:151636956-151637104	q1	q2	OK	#NAME?	0.1198
CUFF.100630	CUFF.100630	-	chr21:10142949-10143359	q1	q2	OK	#NAME?	0.11765
CUFF.100631	CUFF.100631	-	chr21:10270180-10270476	q1	q2	OK	#NAME?	0.1161
CUFF.100632	CUFF.100632	-	chr21:10325687-10325947	q1	q2	OK	#NAME?	0.119
CUFF.100633	CUFF.100633	-	chr21:10327523-10327854	q1	q2	OK	#NAME?	0.11765
CUFF.100634	CUFF.100634	-	chr21:10339910-10340098	q1	q2	OK	#NAME?	0.1131
CUFF.100635	CUFF.100635	-	chr21:10388023-10388336	q1	q2	OK	1.79513	0.4079
CUFF.100636	CUFF.100636	-	chr21:10396262-10396664	q1	q2	OK	#NAME?	0.11225
CUFF.100637	CUFF.100637	-	chr21:10401938-10402175	q1	q2	OK	#NAME?	0.12115
CUFF.100638	CUFF.100638	-	chr21:10411927-10412469	q1	q2	OK	2.94063	0.2836
CUFF.100639	CUFF.100639	-	chr21:10419341-10419496	q1	q2	OK	#NAME?	0.11225
CUFF.10064	CUFF.10064	-	chr1:151643998-151644278	q1	q2	OK	#NAME?	0.1183
CUFF.100640	CUFF.100640	-	chr21:10429311-10429478	q1	q2	OK	#NAME?	0.11475
CUFF.100641	CUFF.100641	-	chr21:10430142-10430311	q1	q2	OK	#NAME?	0.1131
CUFF.100642	CUFF.100642	-	chr21:10430644-10430797	q1	q2	OK	#NAME?	0.11225
CUFF.100643	CUFF.100643	-	chr21:10447416-10447679	q1	q2	OK	#NAME?	0.1213
CUFF.100644	CUFF.100644	-	chr21:10460330-10460486	q1	q2	OK	#NAME?	0.1213
CUFF.100645	CUFF.100645	-	chr21:10499385-10499546	q1	q2	OK	#NAME?	0.11225
CUFF.100646	CUFF.100646	-	chr21:10516399-10516710	q1	q2	OK	#NAME?	0.1209
CUFF.100647	CUFF.100647	-	chr21:10540607-10540771	q1	q2	OK	#NAME?	0.1198
CUFF.100648	CUFF.100648	-	chr21:10555233-10555455	q1	q2	OK	#NAME?	0.11725
CUFF.100649	CUFF.100649	-	chr21:10609579-10609791	q1	q2	OK	#NAME?	0.11225
CUFF.10065	CUFF.10065	-	chr1:151647124-151647277	q1	q2	OK	#NAME?	0.1203
CUFF.100650	CUFF.100650	-	chr21:10617529-10617685	q1	q2	OK	2.53079	0.44675
CUFF.100651	CUFF.100651	-	chr21:10631617-10631779	q1	q2	OK	#NAME?	0.11475
CUFF.100652	CUFF.100652	-	chr21:10647771-10647928	q1	q2	OK	#NAME?	0.11225
CUFF.100653	CUFF.100653	-	chr21:10654553-10654946	q1	q2	OK	#NAME?	0.12075
CUFF.100654	CUFF.100654	-	chr21:10668389-10668540	q1	q2	OK	#NAME?	0.12115
CUFF.100655	CUFF.100655	-	chr21:10671823-10671974	q1	q2	OK	#NAME?	0.1213
CUFF.100656	CUFF.100656	-	chr21:10673029-10673202	q1	q2	OK	#NAME?	0.11725
CUFF.100657	CUFF.100657	-	chr21:10676359-10676503	q1	q2	OK	#NAME?	0.11225
CUFF.100658	CUFF.100658	-	chr21:10687751-10687967	q1	q2	OK	#NAME?	0.1131
CUFF.100659	CUFF.100659	-	chr21:10691903-10692110	q1	q2	OK	#NAME?	0.11475
CUFF.10066	CUFF.10066	-	chr1:151653618-151653771	q1	q2	OK	#NAME?	0.11475
CUFF.100660	CUFF.100660	-	chr21:10693328-10693491	q1	q2	OK	#NAME?	0.11475
CUFF.100661	CUFF.100661	-	chr21:10699984-10700160	q1	q2	OK	#NAME?	0.1203
CUFF.100662	CUFF.100662	-	chr21:10708207-10708374	q1	q2	OK	#NAME?	0.1203
CUFF.100663	CUFF.100663	-	chr21:10710476-10710996	q1	q2	OK	#NAME?	0.1062
CUFF.100664	CUFF.100664	-	chr21:10716279-10716491	q1	q2	OK	#NAME?	0.1203
CUFF.100665	CUFF.100665	-	chr21:10725381-10725543	q1	q2	OK	#NAME?	0.1203
CUFF.100666	CUFF.100666	-	chr21:10725761-10726241	q1	q2	OK	#NAME?	0.1193
CUFF.100667	CUFF.100667	-	chr21:10728918-10729176	q1	q2	OK	#NAME?	0.1209
CUFF.100668	CUFF.100668	-	chr21:10732562-10732774	q1	q2	OK	#NAME?	0.1213
CUFF.100669	CUFF.100669	-	chr21:10737303-10737550	q1	q2	OK	#NAME?	0.11225
CUFF.10067	CUFF.10067	-	chr1:151674633-151674809	q1	q2	OK	#NAME?	0.1131
CUFF.100670	CUFF.100670	-	chr21:10742807-10743017	q1	q2	OK	#NAME?	0.11725
CUFF.100671	CUFF.100671	-	chr21:10754815-10754970	q1	q2	OK	#NAME?	0.1203
CUFF.100672	CUFF.100672	-	chr21:10882983-10883170	q1	q2	OK	#NAME?	0.11475
CUFF.100673	CUFF.100673	-	chr21:12160894-12161350	q1	q2	OK	#NAME?	0.11225
CUFF.100674	CUFF.100674	-	chr21:12509368-12509621	q1	q2	OK	#NAME?	0.11225
CUFF.100675	CUFF.100675	-	chr21:12994376-12994620	q1	q2	OK	#NAME?	0.1209
CUFF.100676	CUFF.100676	-	chr21:13031110-13031266	q1	q2	OK	#NAME?	0.11225
CUFF.100677	CUFF.100677	-	chr21:13201342-13201495	q1	q2	OK	#NAME?	0.11475
CUFF.100678	CUFF.100678	-	chr21:13201608-13201815	q1	q2	OK	#NAME?	0.11475
CUFF.100679	CUFF.100679	-	chr21:13202558-13202710	q1	q2	OK	#NAME?	0.1201
CUFF.10068	CUFF.10068	-	chr1:151687170-151687371	q1	q2	OK	#NAME?	0.12025
CUFF.100680	CUFF.100680	-	chr21:13216075-13216369	q1	q2	OK	#NAME?	0.11985
CUFF.100681	CUFF.100681	-	chr21:13400038-13400214	q1	q2	OK	#NAME?	0.11475
CUFF.100682	CUFF.100682	-	chr21:13787258-13787522	q1	q2	OK	#NAME?	0.1129
CUFF.100683	CUFF.100683	-	chr21:13795581-13795805	q1	q2	OK	#NAME?	0.11225
CUFF.100684	CUFF.100684	-	chr21:13863291-13863461	q1	q2	OK	#NAME?	0.11725
CUFF.100685	CUFF.100685	-	chr21:13866902-13867072	q1	q2	OK	#NAME?	0.1213
CUFF.100686	CUFF.100686	-	chr21:13870649-13870802	q1	q2	OK	#NAME?	0.1131
CUFF.100687	CUFF.100687	-	chr21:13891238-13891416	q1	q2	OK	#NAME?	0.1203
CUFF.100688	CUFF.100688	-	chr21:13892373-13892554	q1	q2	OK	#NAME?	0.1213
CUFF.100689	CUFF.100689	-	chr21:13892711-13892891	q1	q2	OK	#NAME?	0.1209
CUFF.10069	CUFF.10069	-	chr1:151690060-151690218	q1	q2	OK	#NAME?	0.11725
CUFF.100690	CUFF.100690	-	chr21:13900086-13900239	q1	q2	OK	#NAME?	0.1131
CUFF.100691	CUFF.100691	-	chr21:13919127-13919320	q1	q2	OK	#NAME?	0.1213
CUFF.100692	CUFF.100692	-	chr21:13963240-13963564	q1	q2	OK	#NAME?	0.11985
CUFF.100693	CUFF.100693	-	chr21:14032219-14032376	q1	q2	OK	#NAME?	0.11225
CUFF.100694	CUFF.100694	-	chr21:14035758-14035920	q1	q2	OK	#NAME?	0.11225
CUFF.100695	CUFF.100695	-	chr21:14057832-14057987	q1	q2	OK	#NAME?	0.11475
CUFF.100696	CUFF.100696	-	chr21:14078138-14078306	q1	q2	OK	#NAME?	0.11225
CUFF.100697	CUFF.100697	-	chr21:14081888-14082047	q1	q2	OK	#NAME?	0.11725
CUFF.100698	CUFF.100698	-	chr21:14084939-14085128	q1	q2	OK	3.12392	0.0416
CUFF.100699	CUFF.100699	-	chr21:14085998-14086163	q1	q2	OK		0.1131
CUFF.1007	CUFF.1007	-	chr1:12364207-12364366	q1	q2	OK	#NAME?	0.1213
CUFF.10070	CUFF.10070	-	chr1:151693653-151693816	q1	q2	OK	#NAME?	0.11475
CUFF.100700	CUFF.100700	-	chr21:14089337-14089500	q1	q2	OK	#NAME?	0.1209
CUFF.100701	CUFF.100701	-	chr21:14091962-14092123	q1	q2	OK	#NAME?	0.1213
CUFF.100702	CUFF.100702	-	chr21:14097894-14098457	q1	q2	OK	#NAME?	0.05455
CUFF.100703	CUFF.100703	-	chr21:14106934-14107198	q1	q2	OK	#NAME?	0.1209
CUFF.100704	CUFF.100704	-	chr21:14119158-14119319	q1	q2	OK	#NAME?	0.1213
CUFF.100705	CUFF.100705	-	chr21:14124697-14124851	q1	q2	OK	#NAME?	0.1131
CUFF.100706	CUFF.100706	-	chr21:14127608-14127768	q1	q2	OK	#NAME?	0.1131
CUFF.100707	CUFF.100707	-	chr21:14229617-14229781	q1	q2	OK	#NAME?	0.11225
CUFF.100708	CUFF.100708	-	chr21:14292551-14292758	q1	q2	OK	#NAME?	0.11725
CUFF.100709	CUFF.100709	-	chr21:14373174-14373326	q1	q2	OK	#NAME?	0.11475
CUFF.10071	CUFF.10071	-	chr1:151694052-151694210	q1	q2	OK	#NAME?	0.11965
CUFF.100710	CUFF.100710	-	chr21:14377174-14377335	q1	q2	OK	#NAME?	0.1213
CUFF.100711	CUFF.100711	-	chr21:14412035-14412218	q1	q2	OK	#NAME?	0.11475
CUFF.100712	CUFF.100712	-	chr21:14496280-14496463	q1	q2	OK	#NAME?	0.11895
CUFF.100713	CUFF.100713	-	chr21:14538760-14538917	q1	q2	OK	#NAME?	0.1203
CUFF.100714	CUFF.100714	-	chr21:14542567-14542909	q1	q2	OK	#NAME?	0.11965
CUFF.100715	CUFF.100715	-	chr21:14805010-14805171	q1	q2	OK	#NAME?	0.11225
CUFF.100716	CUFF.100716	-	chr21:14828981-14829159	q1	q2	OK	#NAME?	0.12155
CUFF.100717	CUFF.100717	-	chr21:14835699-14835856	q1	q2	OK	#NAME?	0.11225
CUFF.100718	CUFF.100718	-	chr21:14838516-14838684	q1	q2	OK	#NAME?	0.11475
CUFF.100719	CUFF.100719	-	chr21:14866430-14866621	q1	q2	OK	#NAME?	0.1173
CUFF.10072	CUFF.10072	-	chr1:151694484-151694648	q1	q2	OK	#NAME?	0.1213
CUFF.100720	CUFF.100720	-	chr21:14961430-14961664	q1	q2	OK	#NAME?	0.1209
CUFF.100721	CUFF.100721	-	chr21:14963156-14963320	q1	q2	OK	#NAME?	0.1203
CUFF.100722	CUFF.100722	-	chr21:14963615-14963798	q1	q2	OK	#NAME?	0.1131
CUFF.100723	CUFF.100723	-	chr21:14964325-14964578	q1	q2	OK	#NAME?	0.10935
CUFF.100724	CUFF.100724	-	chr21:14964981-14965183	q1	q2	OK	#NAME?	0.11895
CUFF.100725	CUFF.100725	-	chr21:14966207-14966607	q1	q2	OK	#NAME?	0.11895
CUFF.100726	CUFF.100726	-	chr21:14966707-14967192	q1	q2	OK	#NAME?	0.104
CUFF.100727	CUFF.100727	-	chr21:14967889-14968216	q1	q2	OK	#NAME?	0.1213
CUFF.100728	CUFF.100728	-	chr21:14970098-14970250	q1	q2	OK	#NAME?	0.1131
CUFF.100729	CUFF.100729	-	chr21:14980641-14980793	q1	q2	OK	#NAME?	0.1131
CUFF.10073	CUFF.10073	-	chr1:151694711-151695117	q1	q2	OK	#NAME?	0.1203
CUFF.100730	CUFF.100730	-	chr21:14981500-14981660	q1	q2	OK	#NAME?	0.11225
CUFF.100731	CUFF.100731	-	chr21:14983234-14983391	q1	q2	OK	#NAME?	0.1213
CUFF.100732	CUFF.100732	-	chr21:14983483-14983647	q1	q2	OK	#NAME?	0.11725
CUFF.100733	CUFF.100733	-	chr21:14984132-14984343	q1	q2	OK	#NAME?	0.12155
CUFF.100734	CUFF.100734	-	chr21:14984435-14984576	q1	q2	OK	#NAME?	0.11475
CUFF.100735	CUFF.100735	-	chr21:14985365-14985731	q1	q2	OK	#NAME?	0.1213
CUFF.100736	CUFF.100736	-	chr21:14988801-14989044	q1	q2	OK	#NAME?	0.11725
CUFF.100737	CUFF.100737	-	chr21:14989588-14989818	q1	q2	OK	#NAME?	0.12115
CUFF.100738	CUFF.100738	-	chr21:14991761-14991919	q1	q2	OK	#NAME?	0.1193
CUFF.100739	CUFF.100739	-	chr21:14992613-14992776	q1	q2	OK	#NAME?	0.11475
CUFF.10074	CUFF.10074	-	chr1:151695539-151695709	q1	q2	OK	#NAME?	0.1131
CUFF.100740	CUFF.100740	-	chr21:14994640-14994910	q1	q2	OK	#NAME?	0.12075
CUFF.100741	CUFF.100741	-	chr21:15001220-15001437	q1	q2	OK	#NAME?	0.1131
CUFF.100742	CUFF.100742	-	chr21:15007081-15007261	q1	q2	OK	#NAME?	0.1213
CUFF.100743	CUFF.100743	-	chr21:15008232-15008430	q1	q2	OK	#NAME?	0.119
CUFF.100744	CUFF.100744	-	chr21:15009293-15009503	q1	q2	OK	#NAME?	0.12115
CUFF.100745	CUFF.100745	-	chr21:15009792-15010158	q1	q2	OK	#NAME?	0.1193
CUFF.100746	CUFF.100746	-	chr21:15011711-15011922	q1	q2	OK	#NAME?	0.1131
CUFF.100747	CUFF.100747	-	chr21:15016851-15017105	q1	q2	OK	#NAME?	0.11725
CUFF.100748	CUFF.100748	-	chr21:15019792-15020039	q1	q2	OK	#NAME?	0.12115
CUFF.100749	CUFF.100749	-	chr21:15021093-15021288	q1	q2	OK	#NAME?	0.11475
CUFF.10075	CUFF.10075	-	chr1:151696269-151696452	q1	q2	OK	#NAME?	0.1209
CUFF.100750	CUFF.100750	-	chr21:15021764-15021930	q1	q2	OK	#NAME?	0.12075
CUFF.100751	CUFF.100751	-	chr21:15022708-15022894	q1	q2	OK	#NAME?	0.12155
CUFF.100752	CUFF.100752	-	chr21:15026222-15026520	q1	q2	OK	#NAME?	0.12155
CUFF.100753	CUFF.100753	-	chr21:15028550-15028740	q1	q2	OK	#NAME?	0.1193
CUFF.100754	CUFF.100754	-	chr21:15030033-15030260	q1	q2	OK	#NAME?	0.1198
CUFF.100755	CUFF.100755	-	chr21:15033526-15033715	q1	q2	OK	#NAME?	0.1203
CUFF.100756	CUFF.100756	-	chr21:15034618-15034775	q1	q2	OK	#NAME?	0.11725
CUFF.100757	CUFF.100757	-	chr21:15037652-15037827	q1	q2	OK	#NAME?	0.1209
CUFF.100758	CUFF.100758	-	chr21:15039013-15039167	q1	q2	OK	#NAME?	0.11725
CUFF.100759	CUFF.100759	-	chr21:15040674-15040837	q1	q2	OK	#NAME?	0.11225
CUFF.10076	CUFF.10076	-	chr1:151696870-151697195	q1	q2	OK	#NAME?	0.1193
CUFF.100760	CUFF.100760	-	chr21:15045816-15045974	q1	q2	OK	#NAME?	0.1198
CUFF.100761	CUFF.100761	-	chr21:15046140-15046307	q1	q2	OK	#NAME?	0.1131
CUFF.100762	CUFF.100762	-	chr21:15049388-15049566	q1	q2	OK	#NAME?	0.11725
CUFF.100763	CUFF.100763	-	chr21:15050177-15050329	q1	q2	OK	#NAME?	0.12155
CUFF.100764	CUFF.100764	-	chr21:15050559-15050711	q1	q2	OK	#NAME?	0.11725
CUFF.100765	CUFF.100765	-	chr21:15056141-15056677	q1	q2	OK	#NAME?	0.1123
CUFF.100766	CUFF.100766	-	chr21:15059073-15059230	q1	q2	OK	#NAME?	0.11725
CUFF.100767	CUFF.100767	-	chr21:15072698-15072879	q1	q2	OK	#NAME?	0.11475
CUFF.100768	CUFF.100768	-	chr21:15096439-15096739	q1	q2	OK	#NAME?	0.11965
CUFF.100769	CUFF.100769	-	chr21:15235813-15235969	q1	q2	OK	#NAME?	0.1193
CUFF.10077	CUFF.10077	-	chr1:151697610-151697818	q1	q2	OK	#NAME?	0.11895
CUFF.100770	CUFF.100770	-	chr21:15293207-15293388	q1	q2	OK	#NAME?	0.11225
CUFF.100771	CUFF.100771	-	chr21:15307950-15308196	q1	q2	OK	#NAME?	0.1203
CUFF.100772	CUFF.100772	-	chr21:15552100-15552277	q1	q2	OK	#NAME?	0.11725
CUFF.100773	CUFF.100773	-	chr21:15731642-15731794	q1	q2	OK	#NAME?	0.11725
CUFF.100774	CUFF.100774	-	chr21:15732686-15732882	q1	q2	OK	#NAME?	0.11725
CUFF.100775	CUFF.100775	-	chr21:15734947-15735099	q1	q2	OK	#NAME?	0.11965
CUFF.100776	CUFF.100776	-	chr21:15735610-15735795	q1	q2	OK	#NAME?	0.1213
CUFF.100777	CUFF.100777	-	chr21:15737916-15738110	q1	q2	OK	#NAME?	0.11225
CUFF.100778	CUFF.100778	-	chr21:15741677-15741841	q1	q2	OK	#NAME?	0.1209
CUFF.100779	CUFF.100779	-	chr21:15750555-15750757	q1	q2	OK	#NAME?	0.1201
CUFF.10078	CUFF.10078	-	chr1:151697877-151698072	q1	q2	OK	#NAME?	0.1131
CUFF.100780	CUFF.100780	-	chr21:15750906-15751160	q1	q2	OK	#NAME?	0.1131
CUFF.100781	CUFF.100781	-	chr21:15753453-15753606	q1	q2	OK	#NAME?	0.11225
CUFF.100782	CUFF.100782	-	chr21:15759998-15760182	q1	q2	OK	#NAME?	0.11975
CUFF.100783	CUFF.100783	-	chr21:15764973-15765221	q1	q2	OK	#NAME?	0.1183
CUFF.100784	CUFF.100784	-	chr21:15768780-15768975	q1	q2	OK	#NAME?	0.1198
CUFF.100785	CUFF.100785	-	chr21:15769466-15769626	q1	q2	OK	#NAME?	0.1203
CUFF.100786	CUFF.100786	-	chr21:15782690-15782891	q1	q2	OK	#NAME?	0.1198
CUFF.100787	CUFF.100787	-	chr21:15796315-15796474	q1	q2	OK	#NAME?	0.11725
CUFF.100788	CUFF.100788	-	chr21:15797036-15797201	q1	q2	OK	#NAME?	0.12115
CUFF.100789	CUFF.100789	-	chr21:15797502-15797661	q1	q2	OK	#NAME?	0.11975
CUFF.10079	CUFF.10079	-	chr1:151698410-151698627	q1	q2	OK	#NAME?	0.1209
CUFF.100790	CUFF.100790	-	chr21:15810525-15810779	q1	q2	OK	#NAME?	0.119
CUFF.100791	CUFF.100791	-	chr21:15811699-15811855	q1	q2	OK	#NAME?	0.1198
CUFF.100792	CUFF.100792	-	chr21:15820152-15820545	q1	q2	OK	#NAME?	0.1161
CUFF.100793	CUFF.100793	-	chr21:15821577-15821732	q1	q2	OK	#NAME?	0.11475
CUFF.100794	CUFF.100794	-	chr21:15831367-15831655	q1	q2	OK	#NAME?	0.1193
CUFF.100795	CUFF.100795	-	chr21:15834507-15834678	q1	q2	OK	#NAME?	0.1198
CUFF.100796	CUFF.100796	-	chr21:15836145-15836355	q1	q2	OK	#NAME?	0.11725
CUFF.100797	CUFF.100797	-	chr21:15836459-15836759	q1	q2	OK	#NAME?	0.12155
CUFF.100798	CUFF.100798	-	chr21:15838256-15838406	q1	q2	OK	#NAME?	0.11475
CUFF.100799	CUFF.100799	-	chr21:15838773-15838942	q1	q2	OK	#NAME?	0.12075
CUFF.1008	CUFF.1008	-	chr1:12375160-12375312	q1	q2	OK	#NAME?	0.11225
CUFF.10080	CUFF.10080	-	chr1:151700883-151701044	q1	q2	OK	#NAME?	0.11895
CUFF.100800	CUFF.100800	-	chr21:15839733-15839938	q1	q2	OK	#NAME?	0.11225
CUFF.100801	CUFF.100801	-	chr21:15841396-15841589	q1	q2	OK	#NAME?	0.1213
CUFF.100802	CUFF.100802	-	chr21:15841772-15841935	q1	q2	OK	#NAME?	0.1198
CUFF.100803	CUFF.100803	-	chr21:15843845-15844000	q1	q2	OK	#NAME?	0.11225
CUFF.100804	CUFF.100804	-	chr21:15848132-15848284	q1	q2	OK	#NAME?	0.1203
CUFF.100805	CUFF.100805	-	chr21:15856110-15856267	q1	q2	OK	#NAME?	0.11475
CUFF.100806	CUFF.100806	-	chr21:15860538-15860842	q1	q2	OK	#NAME?	0.1131
CUFF.100807	CUFF.100807	-	chr21:15861508-15861685	q1	q2	OK	#NAME?	0.1198
CUFF.100808	CUFF.100808	-	chr21:15863377-15863540	q1	q2	OK	#NAME?	0.1131
CUFF.100809	CUFF.100809	-	chr21:15867337-15867496	q1	q2	OK	#NAME?	0.11725
CUFF.10081	CUFF.10081	-	chr1:151703810-151703991	q1	q2	OK	#NAME?	0.1203
CUFF.100810	CUFF.100810	-	chr21:15870782-15870939	q1	q2	OK	#NAME?	0.11475
CUFF.100811	CUFF.100811	-	chr21:15880955-15881139	q1	q2	OK	#NAME?	0.1131
CUFF.100812	CUFF.100812	-	chr21:15887388-15887547	q1	q2	OK	#NAME?	0.1131
CUFF.100813	CUFF.100813	-	chr21:15891713-15891941	q1	q2	OK	#NAME?	0.11975
CUFF.100814	CUFF.100814	-	chr21:15940787-15940939	q1	q2	OK	#NAME?	0.1131
CUFF.100815	CUFF.100815	-	chr21:15965181-15965361	q1	q2	OK	#NAME?	0.1201
CUFF.100816	CUFF.100816	-	chr21:16003621-16003787	q1	q2	OK	#NAME?	0.11225
CUFF.100817	CUFF.100817	-	chr21:16086659-16086857	q1	q2	OK	#NAME?	0.1131
CUFF.100818	CUFF.100818	-	chr21:16095106-16095270	q1	q2	OK	#NAME?	0.11475
CUFF.100819	CUFF.100819	-	chr21:16098014-16098233	q1	q2	OK	#NAME?	0.1198
CUFF.10082	CUFF.10082	-	chr1:151706184-151706401	q1	q2	OK	#NAME?	0.11965
CUFF.100820	CUFF.100820	-	chr21:16103708-16103895	q1	q2	OK	#NAME?	0.12115
CUFF.100821	CUFF.100821	-	chr21:16110412-16110678	q1	q2	OK	#NAME?	0.1213
CUFF.100822	CUFF.100822	-	chr21:16113765-16113917	q1	q2	OK	#NAME?	0.11225
CUFF.100823	CUFF.100823	-	chr21:16130870-16131082	q1	q2	OK	#NAME?	0.12155
CUFF.100824	CUFF.100824	-	chr21:16131637-16131821	q1	q2	OK	#NAME?	0.11725
CUFF.100825	CUFF.100825	-	chr21:16137057-16137218	q1	q2	OK	#NAME?	0.11725
CUFF.100826	CUFF.100826	-	chr21:16154412-16154623	q1	q2	OK	#NAME?	0.1178
CUFF.100827	CUFF.100827	-	chr21:16162651-16162807	q1	q2	OK	#NAME?	0.1203
CUFF.100828	CUFF.100828	-	chr21:16175625-16175919	q1	q2	OK	#NAME?	0.11985
CUFF.100829	CUFF.100829	-	chr21:16179652-16179804	q1	q2	OK	#NAME?	0.1213
CUFF.10083	CUFF.10083	-	chr1:151732041-151732237	q1	q2	OK	#NAME?	0.1203
CUFF.100830	CUFF.100830	-	chr21:16187755-16187960	q1	q2	OK	#NAME?	0.0774
CUFF.100831	CUFF.100831	-	chr21:16188146-16188303	q1	q2	OK	#NAME?	0.11225
CUFF.100832	CUFF.100832	-	chr21:16190892-16191043	q1	q2	OK	#NAME?	0.1131
CUFF.100833	CUFF.100833	-	chr21:16195252-16195533	q1	q2	OK	#NAME?	0.11985
CUFF.100834	CUFF.100834	-	chr21:16196650-16196947	q1	q2	OK	#NAME?	0.11475
CUFF.100835	CUFF.100835	-	chr21:16197671-16197832	q1	q2	OK	#NAME?	0.11475
CUFF.100836	CUFF.100836	-	chr21:16203406-16203579	q1	q2	OK	#NAME?	0.1131
CUFF.100837	CUFF.100837	-	chr21:16207294-16207572	q1	q2	OK	#NAME?	0.12075
CUFF.100838	CUFF.100838	-	chr21:16214268-16214431	q1	q2	OK	#NAME?	0.11975
CUFF.100839	CUFF.100839	-	chr21:16219168-16219425	q1	q2	OK	#NAME?	0.11725
CUFF.10084	CUFF.10084	-	chr1:151736816-151736970	q1	q2	OK	#NAME?	0.11475
CUFF.100840	CUFF.100840	-	chr21:16231581-16231739	q1	q2	OK	#NAME?	0.11725
CUFF.100841	CUFF.100841	-	chr21:16231963-16232191	q1	q2	OK	#NAME?	0.1209
CUFF.100842	CUFF.100842	-	chr21:16234222-16234481	q1	q2	OK	#NAME?	0.12155
CUFF.100843	CUFF.100843	-	chr21:16234643-16235275	q1	q2	OK	#NAME?	0.11765
CUFF.100844	CUFF.100844	-	chr21:16236147-16236654	q1	q2	OK	#NAME?	0.11975
CUFF.100845	CUFF.100845	-	chr21:16236710-16236947	q1	q2	OK	#NAME?	0.1131
CUFF.100846	CUFF.100846	-	chr21:16239456-16239627	q1	q2	OK	#NAME?	0.11475
CUFF.100847	CUFF.100847	-	chr21:16240529-16240911	q1	q2	OK	#NAME?	0.1209
CUFF.100848	CUFF.100848	-	chr21:16241067-16241229	q1	q2	OK	#NAME?	0.1213
CUFF.100849	CUFF.100849	-	chr21:16241400-16242111	q1	q2	OK	#NAME?	0.10355
CUFF.10085	CUFF.10085	-	chr1:151770088-151770315	q1	q2	OK	#NAME?	0.11225
CUFF.100850	CUFF.100850	-	chr21:16242886-16243240	q1	q2	OK	#NAME?	0.1193
CUFF.100851	CUFF.100851	-	chr21:16245346-16245502	q1	q2	OK	#NAME?	0.11225
CUFF.100852	CUFF.100852	-	chr21:16245904-16246099	q1	q2	OK	#NAME?	0.11225
CUFF.100853	CUFF.100853	-	chr21:16246472-16247082	q1	q2	OK	#NAME?	0.10835
CUFF.100854	CUFF.100854	-	chr21:16247247-16247461	q1	q2	OK	#NAME?	0.11725
CUFF.100855	CUFF.100855	-	chr21:16249915-16250281	q1	q2	OK	#NAME?	0.1183
CUFF.100856	CUFF.100856	-	chr21:16253415-16253590	q1	q2	OK	#NAME?	0.1131
CUFF.100857	CUFF.100857	-	chr21:16254893-16255132	q1	q2	OK	#NAME?	0.1209
CUFF.100858	CUFF.100858	-	chr21:16255630-16255918	q1	q2	OK	#NAME?	0.11975
CUFF.100859	CUFF.100859	-	chr21:16256144-16256353	q1	q2	OK	#NAME?	0.11225
CUFF.10086	CUFF.10086	-	chr1:151772486-151772744	q1	q2	OK	#NAME?	0.11725
CUFF.100860	CUFF.100860	-	chr21:16257128-16257296	q1	q2	OK	#NAME?	0.11225
CUFF.100861	CUFF.100861	-	chr21:16257490-16257676	q1	q2	OK	#NAME?	0.11475
CUFF.100862	CUFF.100862	-	chr21:16258272-16258544	q1	q2	OK	#NAME?	0.1209
CUFF.100863	CUFF.100863	-	chr21:16258823-16258975	q1	q2	OK	#NAME?	0.12115
CUFF.100864	CUFF.100864	-	chr21:16259263-16259582	q1	q2	OK	#NAME?	0.11725
CUFF.100865	CUFF.100865	-	chr21:16259957-16260206	q1	q2	OK	#NAME?	0.1131
CUFF.100866	CUFF.100866	-	chr21:16261640-16262085	q1	q2	OK	#NAME?	0.1141
CUFF.100867	CUFF.100867	-	chr21:16262198-16262422	q1	q2	OK	#NAME?	0.1169
CUFF.100868	CUFF.100868	-	chr21:16263184-16263362	q1	q2	OK	#NAME?	0.11725
CUFF.100869	CUFF.100869	-	chr21:16266724-16266934	q1	q2	OK	#NAME?	0.1198
CUFF.10087	CUFF.10087	-	chr1:151782528-151782686	q1	q2	OK	#NAME?	0.11225
CUFF.100870	CUFF.100870	-	chr21:16267025-16267188	q1	q2	OK	#NAME?	0.12155
CUFF.100871	CUFF.100871	-	chr21:16270133-16270448	q1	q2	OK	#NAME?	0.1193
CUFF.100872	CUFF.100872	-	chr21:16271453-16271610	q1	q2	OK	#NAME?	0.11225
CUFF.100873	CUFF.100873	-	chr21:16271941-16272097	q1	q2	OK	#NAME?	0.11475
CUFF.100874	CUFF.100874	-	chr21:16272774-16273172	q1	q2	OK	#NAME?	0.11765
CUFF.100875	CUFF.100875	-	chr21:16275121-16275406	q1	q2	OK	#NAME?	0.1193
CUFF.100876	CUFF.100876	-	chr21:16275600-16276005	q1	q2	OK	#NAME?	0.11965
CUFF.100877	CUFF.100877	-	chr21:16277825-16277984	q1	q2	OK	#NAME?	0.1209
CUFF.100878	CUFF.100878	-	chr21:16278541-16278713	q1	q2	OK	#NAME?	0.1131
CUFF.100879	CUFF.100879	-	chr21:16280007-16280162	q1	q2	OK	#NAME?	0.11225
CUFF.10088	CUFF.10088	-	chr1:151807483-151807643	q1	q2	OK	#NAME?	0.11475
CUFF.100880	CUFF.100880	-	chr21:16280401-16280573	q1	q2	OK	#NAME?	0.11725
CUFF.100881	CUFF.100881	-	chr21:16281388-16281685	q1	q2	OK	#NAME?	0.1193
CUFF.100882	CUFF.100882	-	chr21:16281784-16281945	q1	q2	OK	#NAME?	0.1203
CUFF.100883	CUFF.100883	-	chr21:16282474-16282670	q1	q2	OK	#NAME?	0.11725
CUFF.100884	CUFF.100884	-	chr21:16283509-16283971	q1	q2	OK	#NAME?	0.1213
CUFF.100885	CUFF.100885	-	chr21:16284358-16284580	q1	q2	OK	#NAME?	0.1131
CUFF.100886	CUFF.100886	-	chr21:16286613-16286784	q1	q2	OK	#NAME?	0.11475
CUFF.100887	CUFF.100887	-	chr21:16288994-16289186	q1	q2	OK	#NAME?	0.11725
CUFF.100888	CUFF.100888	-	chr21:16289292-16289454	q1	q2	OK	#NAME?	0.11475
CUFF.100889	CUFF.100889	-	chr21:16290880-16291041	q1	q2	OK	#NAME?	0.11725
CUFF.10089	CUFF.10089	-	chr1:151814844-151815079	q1	q2	OK	#NAME?	0.12115
CUFF.100890	CUFF.100890	-	chr21:16291973-16292298	q1	q2	OK	#NAME?	0.1201
CUFF.100891	CUFF.100891	-	chr21:16292504-16292955	q1	q2	OK	#NAME?	0.11765
CUFF.100892	CUFF.100892	-	chr21:16297524-16297799	q1	q2	OK	#NAME?	0.1123
CUFF.100893	CUFF.100893	-	chr21:16298383-16298539	q1	q2	OK	#NAME?	0.1203
CUFF.100894	CUFF.100894	-	chr21:16298655-16298884	q1	q2	OK	#NAME?	0.1213
CUFF.100895	CUFF.100895	-	chr21:16300759-16301033	q1	q2	OK	#NAME?	0.1151
CUFF.100896	CUFF.100896	-	chr21:16305870-16306350	q1	q2	OK	#NAME?	0.1055
CUFF.100897	CUFF.100897	-	chr21:16306879-16307085	q1	q2	OK	#NAME?	0.1203
CUFF.100898	CUFF.100898	-	chr21:16308998-16309320	q1	q2	OK	#NAME?	0.1198
CUFF.100899	CUFF.100899	-	chr21:16309474-16309636	q1	q2	OK	#NAME?	0.1131
CUFF.1009	CUFF.1009	-	chr1:12381890-12382195	q1	q2	OK	#NAME?	0.11035
CUFF.10090	CUFF.10090	-	chr1:151816141-151816319	q1	q2	OK	#NAME?	0.1198
CUFF.100900	CUFF.100900	-	chr21:16310385-16310542	q1	q2	OK	#NAME?	0.11975
CUFF.100901	CUFF.100901	-	chr21:16311057-16311428	q1	q2	OK	#NAME?	0.1193
CUFF.100902	CUFF.100902	-	chr21:16311997-16312458	q1	q2	OK	#NAME?	0.1161
CUFF.100903	CUFF.100903	-	chr21:16313315-16313467	q1	q2	OK	#NAME?	0.1131
CUFF.100904	CUFF.100904	-	chr21:16313586-16313742	q1	q2	OK	#NAME?	0.11475
CUFF.100905	CUFF.100905	-	chr21:16316689-16317084	q1	q2	OK	#NAME?	0.12075
CUFF.100906	CUFF.100906	-	chr21:16319536-16319691	q1	q2	OK	#NAME?	0.1131
CUFF.100907	CUFF.100907	-	chr21:16325299-16325467	q1	q2	OK	#NAME?	0.1203
CUFF.100908	CUFF.100908	-	chr21:16328136-16328333	q1	q2	OK	#NAME?	0.1198
CUFF.100909	CUFF.100909	-	chr21:16330669-16331194	q1	q2	OK	#NAME?	0.1213
CUFF.10091	CUFF.10091	-	chr1:151816418-151816581	q1	q2	OK	#NAME?	0.1131
CUFF.100910	CUFF.100910	-	chr21:16331648-16331804	q1	q2	OK	#NAME?	0.1131
CUFF.100911	CUFF.100911	-	chr21:16334229-16334701	q1	q2	OK	#NAME?	0.1183
CUFF.100912	CUFF.100912	-	chr21:16335652-16335826	q1	q2	OK	#NAME?	0.11965
CUFF.100913	CUFF.100913	-	chr21:16336636-16336830	q1	q2	OK	#NAME?	0.11985
CUFF.100914	CUFF.100914	-	chr21:16340266-16340546	q1	q2	OK	#NAME?	0.1213
CUFF.100915	CUFF.100915	-	chr21:16340692-16340920	q1	q2	OK	#NAME?	0.11725
CUFF.100916	CUFF.100916	-	chr21:16341011-16341322	q1	q2	OK	#NAME?	0.1131
CUFF.100917	CUFF.100917	-	chr21:16341945-16342149	q1	q2	OK	#NAME?	0.11765
CUFF.100918	CUFF.100918	-	chr21:16343085-16343250	q1	q2	OK	#NAME?	0.1213
CUFF.100919	CUFF.100919	-	chr21:16344942-16345101	q1	q2	OK	#NAME?	0.1131
CUFF.10092	CUFF.10092	-	chr1:151821231-151821388	q1	q2	OK	#NAME?	0.1131
CUFF.100920	CUFF.100920	-	chr21:16347839-16347994	q1	q2	OK	#NAME?	0.1131
CUFF.100921	CUFF.100921	-	chr21:16350500-16350662	q1	q2	OK	#NAME?	0.11225
CUFF.100922	CUFF.100922	-	chr21:16354298-16354454	q1	q2	OK	#NAME?	0.11475
CUFF.100923	CUFF.100923	-	chr21:16354570-16354719	q1	q2	OK	#NAME?	0.1198
CUFF.100924	CUFF.100924	-	chr21:16356587-16356741	q1	q2	OK	#NAME?	0.1203
CUFF.100925	CUFF.100925	-	chr21:16357745-16358026	q1	q2	OK	#NAME?	0.11985
CUFF.100926	CUFF.100926	-	chr21:16358087-16358251	q1	q2	OK	#NAME?	0.1203
CUFF.100927	CUFF.100927	-	chr21:16359284-16359444	q1	q2	OK	#NAME?	0.1203
CUFF.100928	CUFF.100928	-	chr21:16360654-16360980	q1	q2	OK	#NAME?	0.11225
CUFF.100929	CUFF.100929	-	chr21:16361054-16361224	q1	q2	OK	#NAME?	0.11225
CUFF.10093	CUFF.10093	-	chr1:151821741-151821939	q1	q2	OK	#NAME?	0.11975
CUFF.100930	CUFF.100930	-	chr21:16362870-16363032	q1	q2	OK	#NAME?	0.1213
CUFF.100931	CUFF.100931	-	chr21:16365826-16366233	q1	q2	OK	#NAME?	0.12025
CUFF.100932	CUFF.100932	-	chr21:16377376-16377530	q1	q2	OK	#NAME?	0.11475
CUFF.100933	CUFF.100933	-	chr21:16379260-16379422	q1	q2	OK	#NAME?	0.1203
CUFF.100934	CUFF.100934	-	chr21:16382020-16382244	q1	q2	OK	#NAME?	0.12115
CUFF.100935	CUFF.100935	-	chr21:16385564-16385721	q1	q2	OK	#NAME?	0.1131
CUFF.100936	CUFF.100936	-	chr21:16406573-16406773	q1	q2	OK	#NAME?	0.11985
CUFF.100937	CUFF.100937	-	chr21:16407402-16407748	q1	q2	OK	0.818679	0.4275
CUFF.100938	CUFF.100938	-	chr21:16409481-16409653	q1	q2	OK	#NAME?	0.119
CUFF.100939	CUFF.100939	-	chr21:16410042-16410306	q1	q2	OK	#NAME?	0.11725
CUFF.10094	CUFF.10094	-	chr1:151831370-151831684	q1	q2	OK	#NAME?	0.12115
CUFF.100940	CUFF.100940	-	chr21:16413702-16413889	q1	q2	OK	#NAME?	0.1213
CUFF.100941	CUFF.100941	-	chr21:16415438-16415595	q1	q2	OK	#NAME?	0.11475
CUFF.100942	CUFF.100942	-	chr21:16416593-16416904	q1	q2	OK	#NAME?	0.12075
CUFF.100943	CUFF.100943	-	chr21:16419496-16419678	q1	q2	OK	#NAME?	0.11475
CUFF.100944	CUFF.100944	-	chr21:16420329-16420511	q1	q2	OK	#NAME?	0.1131
CUFF.100945	CUFF.100945	-	chr21:16426753-16426946	q1	q2	OK	#NAME?	0.12025
CUFF.100946	CUFF.100946	-	chr21:16427005-16427179	q1	q2	OK	#NAME?	0.1131
CUFF.100947	CUFF.100947	-	chr21:16430851-16431256	q1	q2	OK	#NAME?	0.11985
CUFF.100948	CUFF.100948	-	chr21:16431457-16431617	q1	q2	OK	#NAME?	0.11975
CUFF.100949	CUFF.100949	-	chr21:16432679-16433168	q1	q2	OK	#NAME?	0.1201
CUFF.10095	CUFF.10095	-	chr1:151845489-151845641	q1	q2	OK	#NAME?	0.12155
CUFF.100950	CUFF.100950	-	chr21:16433989-16434475	q1	q2	OK	#NAME?	0.11895
CUFF.100951	CUFF.100951	-	chr21:16437263-16437592	q1	q2	OK	#NAME?	0.11475
CUFF.100952	CUFF.100952	-	chr21:16450254-16450433	q1	q2	OK	#NAME?	0.1131
CUFF.100953	CUFF.100953	-	chr21:16450943-16451453	q1	q2	OK	#NAME?	0.1178
CUFF.100954	CUFF.100954	-	chr21:16455138-16455307	q1	q2	OK	#NAME?	0.1131
CUFF.100955	CUFF.100955	-	chr21:16455441-16455805	q1	q2	OK	#NAME?	0.11475
CUFF.100956	CUFF.100956	-	chr21:16460688-16461028	q1	q2	OK	#NAME?	0.1213
CUFF.100957	CUFF.100957	-	chr21:16462778-16463034	q1	q2	OK	#NAME?	0.11225
CUFF.100958	CUFF.100958	-	chr21:16464390-16464651	q1	q2	OK	#NAME?	0.1201
CUFF.100959	CUFF.100959	-	chr21:16466888-16467108	q1	q2	OK	#NAME?	0.12075
CUFF.10096	CUFF.10096	-	chr1:151855336-151855494	q1	q2	OK	#NAME?	0.1213
CUFF.100960	CUFF.100960	-	chr21:16469141-16469296	q1	q2	OK	#NAME?	0.11975
CUFF.100961	CUFF.100961	-	chr21:16473294-16473588	q1	q2	OK	#NAME?	0.1203
CUFF.100962	CUFF.100962	-	chr21:16474134-16474420	q1	q2	OK	#NAME?	0.1213
CUFF.100963	CUFF.100963	-	chr21:16476135-16476386	q1	q2	OK	#NAME?	0.11985
CUFF.100964	CUFF.100964	-	chr21:16481081-16481234	q1	q2	OK	#NAME?	0.1193
CUFF.100965	CUFF.100965	-	chr21:16487965-16488156	q1	q2	OK	#NAME?	0.1131
CUFF.100966	CUFF.100966	-	chr21:16489937-16490330	q1	q2	OK	#NAME?	0.1213
CUFF.100967	CUFF.100967	-	chr21:16494151-16494526	q1	q2	OK	#NAME?	0.1156
CUFF.100968	CUFF.100968	-	chr21:16494696-16495346	q1	q2	OK	#NAME?	0.08365
CUFF.100969	CUFF.100969	-	chr21:16496632-16496986	q1	q2	OK	#NAME?	0.1212
CUFF.10097	CUFF.10097	-	chr1:151872831-151872989	q1	q2	OK	#NAME?	0.1203
CUFF.100970	CUFF.100970	-	chr21:16497657-16497854	q1	q2	OK	#NAME?	0.11225
CUFF.100971	CUFF.100971	-	chr21:16499512-16499674	q1	q2	OK	#NAME?	0.11225
CUFF.100972	CUFF.100972	-	chr21:16500319-16500697	q1	q2	OK	#NAME?	0.1141
CUFF.100973	CUFF.100973	-	chr21:16501917-16502453	q1	q2	OK	#NAME?	0.11035
CUFF.100974	CUFF.100974	-	chr21:16503072-16503255	q1	q2	OK	#NAME?	0.11985
CUFF.100975	CUFF.100975	-	chr21:16505989-16506262	q1	q2	OK	#NAME?	0.12115
CUFF.100976	CUFF.100976	-	chr21:16508611-16508836	q1	q2	OK	#NAME?	0.1203
CUFF.100977	CUFF.100977	-	chr21:16510596-16510786	q1	q2	OK	#NAME?	0.1129
CUFF.100978	CUFF.100978	-	chr21:16513933-16514093	q1	q2	OK	#NAME?	0.11225
CUFF.100979	CUFF.100979	-	chr21:16517091-16517391	q1	q2	OK	#NAME?	0.1178
CUFF.10098	CUFF.10098	-	chr1:151874254-151874408	q1	q2	OK	#NAME?	0.11225
CUFF.100980	CUFF.100980	-	chr21:16517446-16517603	q1	q2	OK	#NAME?	0.1131
CUFF.100981	CUFF.100981	-	chr21:16519574-16519735	q1	q2	OK	#NAME?	0.1131
CUFF.100982	CUFF.100982	-	chr21:16520124-16520275	q1	q2	OK	#NAME?	0.1203
CUFF.100983	CUFF.100983	-	chr21:16523086-16523484	q1	q2	OK	#NAME?	0.1198
CUFF.100984	CUFF.100984	-	chr21:16524310-16524481	q1	q2	OK	#NAME?	0.11975
CUFF.100985	CUFF.100985	-	chr21:16526146-16526327	q1	q2	OK	#NAME?	0.12115
CUFF.100986	CUFF.100986	-	chr21:16528908-16529062	q1	q2	OK	#NAME?	0.12115
CUFF.100987	CUFF.100987	-	chr21:16530473-16530678	q1	q2	OK	#NAME?	0.11725
CUFF.100988	CUFF.100988	-	chr21:16532636-16532850	q1	q2	OK	#NAME?	0.11475
CUFF.100989	CUFF.100989	-	chr21:16533053-16533259	q1	q2	OK	#NAME?	0.1213
CUFF.10099	CUFF.10099	-	chr1:151890926-151891089	q1	q2	OK	#NAME?	0.1193
CUFF.100990	CUFF.100990	-	chr21:16537009-16537208	q1	q2	OK	#NAME?	0.11765
CUFF.100991	CUFF.100991	-	chr21:16539093-16539528	q1	q2	OK	#NAME?	0.1209
CUFF.100992	CUFF.100992	-	chr21:16539894-16540078	q1	q2	OK	#NAME?	0.11225
CUFF.100993	CUFF.100993	-	chr21:16540490-16540713	q1	q2	OK	#NAME?	0.1209
CUFF.100994	CUFF.100994	-	chr21:16541242-16541408	q1	q2	OK	#NAME?	0.1198
CUFF.100995	CUFF.100995	-	chr21:16543319-16543595	q1	q2	OK	#NAME?	0.1213
CUFF.100996	CUFF.100996	-	chr21:16544687-16545054	q1	q2	OK	#NAME?	0.11965
CUFF.100997	CUFF.100997	-	chr21:16545723-16545904	q1	q2	OK	#NAME?	0.11225
CUFF.100998	CUFF.100998	-	chr21:16548062-16548307	q1	q2	OK	#NAME?	0.1213
CUFF.100999	CUFF.100999	-	chr21:16550557-16550930	q1	q2	OK	#NAME?	0.11225
CUFF.101	CUFF.101	-	chr1:1269109-1269335	q1	q2	OK	#NAME?	0.11475
CUFF.1010	CUFF.1010	-	chr1:12382667-12382867	q1	q2	OK	#NAME?	0.11975
CUFF.10100	CUFF.10100	-	chr1:151891232-151891441	q1	q2	OK	#NAME?	0.1209
CUFF.101000	CUFF.101000	-	chr21:16554491-16555001	q1	q2	OK	#NAME?	0.0973
CUFF.101001	CUFF.101001	-	chr21:16556111-16556269	q1	q2	OK	#NAME?	0.1213
CUFF.101002	CUFF.101002	-	chr21:16557236-16557526	q1	q2	OK	#NAME?	0.1198
CUFF.101003	CUFF.101003	-	chr21:16557666-16558028	q1	q2	OK	#NAME?	0.11725
CUFF.101004	CUFF.101004	-	chr21:16559283-16559573	q1	q2	OK	#NAME?	0.1131
CUFF.101005	CUFF.101005	-	chr21:16559665-16560601	q1	q2	OK	#NAME?	0.1169
CUFF.101006	CUFF.101006	-	chr21:16560716-16560885	q1	q2	OK	#NAME?	0.1193
CUFF.101007	CUFF.101007	-	chr21:16561147-16561334	q1	q2	OK	#NAME?	0.1193
CUFF.101008	CUFF.101008	-	chr21:16561531-16562341	q1	q2	OK	#NAME?	0.0937
CUFF.101009	CUFF.101009	-	chr21:16566200-16566473	q1	q2	OK	#NAME?	0.12115
CUFF.10101	CUFF.10101	-	chr1:151894448-151894741	q1	q2	OK	#NAME?	0.11725
CUFF.101010	CUFF.101010	-	chr21:16566877-16567077	q1	q2	OK	#NAME?	0.1168
CUFF.101011	CUFF.101011	-	chr21:16567577-16567737	q1	q2	OK	#NAME?	0.11225
CUFF.101012	CUFF.101012	-	chr21:16569462-16569799	q1	q2	OK	#NAME?	0.1198
CUFF.101013	CUFF.101013	-	chr21:16570382-16570534	q1	q2	OK	#NAME?	0.11475
CUFF.101014	CUFF.101014	-	chr21:16570648-16570814	q1	q2	OK	#NAME?	0.11225
CUFF.101015	CUFF.101015	-	chr21:16571006-16571258	q1	q2	OK	#NAME?	0.1193
CUFF.101016	CUFF.101016	-	chr21:16571503-16571662	q1	q2	OK	#NAME?	0.11975
CUFF.101017	CUFF.101017	-	chr21:16571790-16572166	q1	q2	OK	#NAME?	0.11965
CUFF.101018	CUFF.101018	-	chr21:16573123-16573327	q1	q2	OK	#NAME?	0.12025
CUFF.101019	CUFF.101019	-	chr21:16573573-16573929	q1	q2	OK	#NAME?	0.12155
CUFF.10102	CUFF.10102	-	chr1:151895274-151895430	q1	q2	OK	#NAME?	0.11475
CUFF.101020	CUFF.101020	-	chr21:16574149-16574417	q1	q2	OK	#NAME?	0.12155
CUFF.101021	CUFF.101021	-	chr21:16574764-16575005	q1	q2	OK	#NAME?	0.1213
CUFF.101022	CUFF.101022	-	chr21:16576170-16576491	q1	q2	OK	#NAME?	0.1209
CUFF.101023	CUFF.101023	-	chr21:16576602-16576786	q1	q2	OK	#NAME?	0.1141
CUFF.101024	CUFF.101024	-	chr21:16577682-16577838	q1	q2	OK	#NAME?	0.11725
CUFF.101025	CUFF.101025	-	chr21:16578043-16578201	q1	q2	OK	#NAME?	0.1131
CUFF.101026	CUFF.101026	-	chr21:16579633-16579817	q1	q2	OK	#NAME?	0.11765
CUFF.101027	CUFF.101027	-	chr21:16580451-16580625	q1	q2	OK	#NAME?	0.1198
CUFF.101028	CUFF.101028	-	chr21:16581172-16581332	q1	q2	OK	#NAME?	0.1213
CUFF.101029	CUFF.101029	-	chr21:16582413-16582576	q1	q2	OK	#NAME?	0.1203
CUFF.10103	CUFF.10103	-	chr1:151896666-151896838	q1	q2	OK	#NAME?	0.11975
CUFF.101030	CUFF.101030	-	chr21:16583213-16583394	q1	q2	OK	#NAME?	0.11225
CUFF.101031	CUFF.101031	-	chr21:16583518-16583778	q1	q2	OK	#NAME?	0.11985
CUFF.101032	CUFF.101032	-	chr21:16584040-16584331	q1	q2	OK	#NAME?	0.11475
CUFF.101033	CUFF.101033	-	chr21:16584667-16585113	q1	q2	OK	#NAME?	0.0973
CUFF.101034	CUFF.101034	-	chr21:16585351-16585667	q1	q2	OK	#NAME?	0.11975
CUFF.101035	CUFF.101035	-	chr21:16586895-16587091	q1	q2	OK	#NAME?	0.11965
CUFF.101036	CUFF.101036	-	chr21:16587582-16587889	q1	q2	OK	#NAME?	0.11975
CUFF.101037	CUFF.101037	-	chr21:16588574-16588727	q1	q2	OK	#NAME?	0.11975
CUFF.101038	CUFF.101038	-	chr21:16593039-16593393	q1	q2	OK	#NAME?	0.1178
CUFF.101039	CUFF.101039	-	chr21:16597534-16597805	q1	q2	OK	#NAME?	0.11895
CUFF.10104	CUFF.10104	-	chr1:151917940-151918209	q1	q2	OK	#NAME?	0.1131
CUFF.101040	CUFF.101040	-	chr21:16597994-16598149	q1	q2	OK	#NAME?	0.11475
CUFF.101041	CUFF.101041	-	chr21:16600219-16600396	q1	q2	OK	#NAME?	0.12155
CUFF.101042	CUFF.101042	-	chr21:16600943-16601120	q1	q2	OK	#NAME?	0.1193
CUFF.101043	CUFF.101043	-	chr21:16602335-16602487	q1	q2	OK	#NAME?	0.1203
CUFF.101044	CUFF.101044	-	chr21:16603646-16603835	q1	q2	OK	#NAME?	0.1203
CUFF.101045	CUFF.101045	-	chr21:16604324-16604484	q1	q2	OK	#NAME?	0.11475
CUFF.101046	CUFF.101046	-	chr21:16604797-16605258	q1	q2	OK	#NAME?	0.1209
CUFF.101047	CUFF.101047	-	chr21:16606230-16606533	q1	q2	OK	#NAME?	0.12025
CUFF.101048	CUFF.101048	-	chr21:16607165-16607487	q1	q2	OK	#NAME?	0.11725
CUFF.101049	CUFF.101049	-	chr21:16607619-16607994	q1	q2	OK	#NAME?	0.1212
CUFF.10105	CUFF.10105	-	chr1:151955954-151956172	q1	q2	OK	#NAME?	0.1178
CUFF.101050	CUFF.101050	-	chr21:16609261-16609554	q1	q2	OK	#NAME?	0.1201
CUFF.101051	CUFF.101051	-	chr21:16609669-16610247	q1	q2	OK	#NAME?	0.11125
CUFF.101052	CUFF.101052	-	chr21:16611098-16611253	q1	q2	OK	#NAME?	0.1131
CUFF.101053	CUFF.101053	-	chr21:16612722-16613025	q1	q2	OK	#NAME?	0.1198
CUFF.101054	CUFF.101054	-	chr21:16613122-16613307	q1	q2	OK	#NAME?	0.1131
CUFF.101055	CUFF.101055	-	chr21:16616780-16617509	q1	q2	OK	#NAME?	0.08025
CUFF.101056	CUFF.101056	-	chr21:16624471-16624646	q1	q2	OK	#NAME?	0.11225
CUFF.101057	CUFF.101057	-	chr21:16625876-16626029	q1	q2	OK	#NAME?	0.1193
CUFF.101058	CUFF.101058	-	chr21:16631226-16631399	q1	q2	OK	#NAME?	0.11475
CUFF.101059	CUFF.101059	-	chr21:16634955-16635115	q1	q2	OK	#NAME?	0.1213
CUFF.10106	CUFF.10106	-	chr1:151982932-151983236	q1	q2	OK	#NAME?	0.1062
CUFF.101060	CUFF.101060	-	chr21:16636579-16636773	q1	q2	OK	#NAME?	0.1131
CUFF.101061	CUFF.101061	-	chr21:16639005-16639157	q1	q2	OK	#NAME?	0.11725
CUFF.101062	CUFF.101062	-	chr21:16640624-16640781	q1	q2	OK	#NAME?	0.11225
CUFF.101063	CUFF.101063	-	chr21:16642604-16642955	q1	q2	OK	#NAME?	0.1173
CUFF.101064	CUFF.101064	-	chr21:16696102-16696258	q1	q2	OK	#NAME?	0.1131
CUFF.101065	CUFF.101065	-	chr21:16699210-16699389	q1	q2	OK	#NAME?	0.11975
CUFF.101066	CUFF.101066	-	chr21:16713838-16713990	q1	q2	OK	#NAME?	0.11725
CUFF.101067	CUFF.101067	-	chr21:16756961-16757183	q1	q2	OK	#NAME?	0.12115
CUFF.101068	CUFF.101068	-	chr21:16782042-16782194	q1	q2	OK	#NAME?	0.11225
CUFF.101069	CUFF.101069	-	chr21:16785148-16785358	q1	q2	OK	#NAME?	0.11975
CUFF.10107	CUFF.10107	-	chr1:152032497-152032839	q1	q2	OK	4.3215	0.0145
CUFF.101070	CUFF.101070	-	chr21:16786929-16787092	q1	q2	OK	#NAME?	0.11475
CUFF.101071	CUFF.101071	-	chr21:16789623-16789781	q1	q2	OK	#NAME?	0.11475
CUFF.101072	CUFF.101072	-	chr21:16795653-16795820	q1	q2	OK	#NAME?	0.11225
CUFF.101073	CUFF.101073	-	chr21:16822706-16822857	q1	q2	OK	#NAME?	0.11225
CUFF.101074	CUFF.101074	-	chr21:16827195-16827368	q1	q2	OK	#NAME?	0.1209
CUFF.101075	CUFF.101075	-	chr21:16832099-16832254	q1	q2	OK	#NAME?	0.11975
CUFF.101076	CUFF.101076	-	chr21:16840320-16840508	q1	q2	OK	#NAME?	0.1198
CUFF.101077	CUFF.101077	-	chr21:16841211-16841757	q1	q2	OK	#NAME?	0.11765
CUFF.101078	CUFF.101078	-	chr21:16869133-16869291	q1	q2	OK	#NAME?	0.11225
CUFF.101079	CUFF.101079	-	chr21:16873117-16873315	q1	q2	OK	#NAME?	0.12075
CUFF.10108	CUFF.10108	-	chr1:152033634-152033795	q1	q2	OK	#NAME?	0.12075
CUFF.101080	CUFF.101080	-	chr21:16873520-16873672	q1	q2	OK	#NAME?	0.11225
CUFF.101081	CUFF.101081	-	chr21:16892327-16892496	q1	q2	OK	#NAME?	0.11975
CUFF.101082	CUFF.101082	-	chr21:16892626-16892784	q1	q2	OK	#NAME?	0.11225
CUFF.101083	CUFF.101083	-	chr21:16899475-16899633	q1	q2	OK	#NAME?	0.11725
CUFF.101084	CUFF.101084	-	chr21:16956986-16957142	q1	q2	OK	#NAME?	0.11225
CUFF.101085	CUFF.101085	-	chr21:16963696-16963865	q1	q2	OK	#NAME?	0.11475
CUFF.101086	CUFF.101086	-	chr21:16979560-16979752	q1	q2	OK	#NAME?	0.1209
CUFF.101087	CUFF.101087	-	chr21:16984621-16984778	q1	q2	OK	#NAME?	0.12155
CUFF.101088	CUFF.101088	-	chr21:16989718-16990107	q1	q2	OK	#NAME?	0.11975
CUFF.101089	CUFF.101089	-	chr21:16990373-16990597	q1	q2	OK	#NAME?	0.1131
CUFF.10109	CUFF.10109	-	chr1:152099008-152099163	q1	q2	OK	#NAME?	0.1198
CUFF.101090	CUFF.101090	-	chr21:16991940-16992111	q1	q2	OK	#NAME?	0.1213
CUFF.101091	CUFF.101091	-	chr21:17000648-17000804	q1	q2	OK	#NAME?	0.11725
CUFF.101092	CUFF.101092	-	chr21:17001367-17001531	q1	q2	OK	#NAME?	0.11975
CUFF.101093	CUFF.101093	-	chr21:17010666-17010952	q1	q2	OK	-3.37031	0.36745
CUFF.101094	CUFF.101094	-	chr21:17011383-17011526	q1	q2	OK	#NAME?	0.11475
CUFF.101095	CUFF.101095	-	chr21:17013694-17013847	q1	q2	OK	#NAME?	0.1193
CUFF.101096	CUFF.101096	-	chr21:17017764-17017927	q1	q2	OK	#NAME?	0.1131
CUFF.101097	CUFF.101097	-	chr21:17033959-17034337	q1	q2	OK	#NAME?	0.1213
CUFF.101098	CUFF.101098	-	chr21:17035776-17035933	q1	q2	OK	#NAME?	0.11225
CUFF.101099	CUFF.101099	-	chr21:17056380-17056535	q1	q2	OK	#NAME?	0.1131
CUFF.1011	CUFF.1011	-	chr1:12385581-12385746	q1	q2	OK	#NAME?	0.11225
CUFF.10110	CUFF.10110	-	chr1:152102597-152102847	q1	q2	OK	#NAME?	0.1203
CUFF.101100	CUFF.101100	-	chr21:17057889-17058055	q1	q2	OK	#NAME?	0.1213
CUFF.101101	CUFF.101101	-	chr21:17062533-17062773	q1	q2	OK	#NAME?	0.1193
CUFF.101102	CUFF.101102	-	chr21:17075019-17075211	q1	q2	OK	#NAME?	0.1131
CUFF.101103	CUFF.101103	-	chr21:17079240-17079395	q1	q2	OK	#NAME?	0.1131
CUFF.101104	CUFF.101104	-	chr21:17222194-17222350	q1	q2	OK	#NAME?	0.11225
CUFF.101105	CUFF.101105	-	chr21:17400053-17400229	q1	q2	OK	#NAME?	0.11765
CUFF.101106	CUFF.101106	-	chr21:17432329-17432604	q1	q2	OK	#NAME?	0.08525
CUFF.101107	CUFF.101107	-	chr21:17454597-17454851	q1	q2	OK	#NAME?	0.1203
CUFF.101108	CUFF.101108	-	chr21:17460284-17460479	q1	q2	OK	#NAME?	0.1203
CUFF.101109	CUFF.101109	-	chr21:17485247-17485417	q1	q2	OK	#NAME?	0.11975
CUFF.10111	CUFF.10111	-	chr1:152160303-152160518	q1	q2	OK	#NAME?	0.1201
CUFF.101110	CUFF.101110	-	chr21:17500410-17500563	q1	q2	OK	#NAME?	0.11975
CUFF.101111	CUFF.101111	-	chr21:17508097-17508251	q1	q2	OK	#NAME?	0.1198
CUFF.101112	CUFF.101112	-	chr21:17514991-17515173	q1	q2	OK	#NAME?	0.1213
CUFF.101113	CUFF.101113	-	chr21:17518071-17518369	q1	q2	OK	#NAME?	0.1193
CUFF.101114	CUFF.101114	-	chr21:17522681-17523048	q1	q2	OK	#NAME?	0.11725
CUFF.101115	CUFF.101115	-	chr21:17528754-17528949	q1	q2	OK	#NAME?	0.1193
CUFF.101116	CUFF.101116	-	chr21:17545895-17546107	q1	q2	OK	#NAME?	0.12115
CUFF.101117	CUFF.101117	-	chr21:17548278-17548431	q1	q2	OK	#NAME?	0.1198
CUFF.101118	CUFF.101118	-	chr21:17556772-17556972	q1	q2	OK	#NAME?	0.1203
CUFF.101119	CUFF.101119	-	chr21:17565561-17566196	q1	q2	OK	#NAME?	0.1129
CUFF.10112	CUFF.10112	-	chr1:152181299-152181480	q1	q2	OK	#NAME?	0.11225
CUFF.101120	CUFF.101120	-	chr21:17566421-17566640	q1	q2	OK	#NAME?	0.1131
CUFF.101121	CUFF.101121	-	chr21:17567388-17567639	q1	q2	OK	#NAME?	0.1193
CUFF.101122	CUFF.101122	-	chr21:17568415-17568680	q1	q2	OK	#NAME?	0.11965
CUFF.101123	CUFF.101123	-	chr21:17581207-17581578	q1	q2	OK	#NAME?	0.12025
CUFF.101124	CUFF.101124	-	chr21:17592419-17592576	q1	q2	OK	#NAME?	0.11975
CUFF.101125	CUFF.101125	-	chr21:17593629-17593902	q1	q2	OK	#NAME?	0.1193
CUFF.101126	CUFF.101126	-	chr21:17597854-17598016	q1	q2	OK	#NAME?	0.11725
CUFF.101127	CUFF.101127	-	chr21:17748834-17748996	q1	q2	OK	#NAME?	0.1203
CUFF.101128	CUFF.101128	-	chr21:17790059-17790245	q1	q2	OK	#NAME?	0.1203
CUFF.101129	CUFF.101129	-	chr21:17790932-17791092	q1	q2	OK	#NAME?	0.1131
CUFF.10113	CUFF.10113	-	chr1:152187456-152187610	q1	q2	OK	#NAME?	0.11725
CUFF.101130	CUFF.101130	-	chr21:17792162-17792318	q1	q2	OK	#NAME?	0.1213
CUFF.101131	CUFF.101131	-	chr21:17800525-17800679	q1	q2	OK	#NAME?	0.1131
CUFF.101132	CUFF.101132	-	chr21:17802438-17802593	q1	q2	OK	#NAME?	0.11975
CUFF.101133	CUFF.101133	-	chr21:17803662-17803837	q1	q2	OK	#NAME?	0.1213
CUFF.101134	CUFF.101134	-	chr21:17806155-17806307	q1	q2	OK	#NAME?	0.11225
CUFF.101135	CUFF.101135	-	chr21:17812731-17812923	q1	q2	OK	#NAME?	0.1193
CUFF.101136	CUFF.101136	-	chr21:17839794-17839946	q1	q2	OK	#NAME?	0.11225
CUFF.101137	CUFF.101137	-	chr21:17877074-17877251	q1	q2	OK	#NAME?	0.12155
CUFF.101138	CUFF.101138	-	chr21:17939327-17939478	q1	q2	OK	#NAME?	0.1198
CUFF.101139	CUFF.101139	-	chr21:18032322-18032480	q1	q2	OK	#NAME?	0.1131
CUFF.10114	CUFF.10114	-	chr1:152187869-152188158	q1	q2	OK	#NAME?	0.11725
CUFF.101140	CUFF.101140	-	chr21:18055757-18055981	q1	q2	OK	#NAME?	0.11725
CUFF.101141	CUFF.101141	-	chr21:18142483-18142722	q1	q2	OK	#NAME?	0.1213
CUFF.101142	CUFF.101142	-	chr21:18167146-18167336	q1	q2	OK	#NAME?	0.1203
CUFF.101143	CUFF.101143	-	chr21:18248152-18248314	q1	q2	OK	#NAME?	0.1131
CUFF.101144	CUFF.101144	-	chr21:18361656-18361813	q1	q2	OK	#NAME?	0.11475
CUFF.101145	CUFF.101145	-	chr21:18365517-18365785	q1	q2	OK	#NAME?	0.1213
CUFF.101146	CUFF.101146	-	chr21:18389061-18389228	q1	q2	OK	#NAME?	0.1131
CUFF.101147	CUFF.101147	-	chr21:18410833-18411053	q1	q2	OK	#NAME?	0.1213
CUFF.101148	CUFF.101148	-	chr21:18413176-18413411	q1	q2	OK	#NAME?	0.11475
CUFF.101149	CUFF.101149	-	chr21:18705739-18705898	q1	q2	OK	#NAME?	0.11225
CUFF.10115	CUFF.10115	-	chr1:152189549-152189706	q1	q2	OK	#NAME?	0.1203
CUFF.101150	CUFF.101150	-	chr21:18757149-18757301	q1	q2	OK	#NAME?	0.11475
CUFF.101151	CUFF.101151	-	chr21:18790519-18790670	q1	q2	OK	#NAME?	0.11975
CUFF.101152	CUFF.101152	-	chr21:18809465-18809724	q1	q2	OK	#NAME?	0.11725
CUFF.101153	CUFF.101153	-	chr21:18857730-18858445	q1	q2	OK	2.8043	0.04035
CUFF.101154	CUFF.101154	-	chr21:18897634-18897829	q1	q2	OK	#NAME?	0.11895
CUFF.101155	CUFF.101155	-	chr21:19176923-19177077	q1	q2	OK	#NAME?	0.11225
CUFF.101156	CUFF.101156	-	chr21:19263851-19264048	q1	q2	OK	#NAME?	0.1198
CUFF.101157	CUFF.101157	-	chr21:19277196-19277354	q1	q2	OK	#NAME?	0.11225
CUFF.101158	CUFF.101158	-	chr21:19526188-19526384	q1	q2	OK	#NAME?	0.1203
CUFF.101159	CUFF.101159	-	chr21:19544844-19545012	q1	q2	OK	#NAME?	0.11725
CUFF.10116	CUFF.10116	-	chr1:152193200-152193440	q1	q2	OK	#NAME?	0.12155
CUFF.101160	CUFF.101160	-	chr21:19568915-19569077	q1	q2	OK	#NAME?	0.1198
CUFF.101161	CUFF.101161	-	chr21:19665162-19665328	q1	q2	OK	#NAME?	0.11475
CUFF.101162	CUFF.101162	-	chr21:19770753-19770973	q1	q2	OK	#NAME?	0.11975
CUFF.101163	CUFF.101163	-	chr21:19779044-19779227	q1	q2	OK	#NAME?	0.11475
CUFF.101164	CUFF.101164	-	chr21:19818406-19818557	q1	q2	OK	#NAME?	0.11225
CUFF.101165	CUFF.101165	-	chr21:19937449-19937653	q1	q2	OK	#NAME?	0.10185
CUFF.101166	CUFF.101166	-	chr21:19957376-19957544	q1	q2	OK	#NAME?	0.11975
CUFF.101167	CUFF.101167	-	chr21:19970651-19970912	q1	q2	OK	#NAME?	0.12025
CUFF.101168	CUFF.101168	-	chr21:20081767-20081921	q1	q2	OK	#NAME?	0.11725
CUFF.101169	CUFF.101169	-	chr21:20213081-20213268	q1	q2	OK	#NAME?	0.11475
CUFF.10117	CUFF.10117	-	chr1:152194412-152194570	q1	q2	OK	#NAME?	0.1131
CUFF.101170	CUFF.101170	-	chr21:20226389-20226577	q1	q2	OK	#NAME?	0.0986
CUFF.101171	CUFF.101171	-	chr21:20335681-20335875	q1	q2	OK	#NAME?	0.11725
CUFF.101172	CUFF.101172	-	chr21:20374752-20374916	q1	q2	OK	#NAME?	0.11475
CUFF.101173	CUFF.101173	-	chr21:20448365-20448665	q1	q2	OK	#NAME?	0.1062
CUFF.101174	CUFF.101174	-	chr21:20547531-20547746	q1	q2	OK	#NAME?	0.1213
CUFF.101175	CUFF.101175	-	chr21:20585631-20585799	q1	q2	OK	#NAME?	0.12075
CUFF.101176	CUFF.101176	-	chr21:20765467-20765707	q1	q2	OK	#NAME?	0.119
CUFF.101177	CUFF.101177	-	chr21:20776933-20777152	q1	q2	OK	#NAME?	0.11225
CUFF.101178	CUFF.101178	-	chr21:20881825-20882012	q1	q2	OK	#NAME?	0.11895
CUFF.101179	CUFF.101179	-	chr21:21019727-21019899	q1	q2	OK	#NAME?	0.1198
CUFF.10118	CUFF.10118	-	chr1:152197257-152197809	q1	q2	OK	-1.87622	0.13295
CUFF.101180	CUFF.101180	-	chr21:21022183-21022362	q1	q2	OK	#NAME?	0.1203
CUFF.101181	CUFF.101181	-	chr21:21022738-21023073	q1	q2	OK	#NAME?	0.1193
CUFF.101182	CUFF.101182	-	chr21:21051838-21051993	q1	q2	OK	#NAME?	0.1198
CUFF.101183	CUFF.101183	-	chr21:21054717-21054876	q1	q2	OK	#NAME?	0.1213
CUFF.101184	CUFF.101184	-	chr21:21085253-21085405	q1	q2	OK	#NAME?	0.1203
CUFF.101185	CUFF.101185	-	chr21:21107683-21107837	q1	q2	OK	#NAME?	0.1131
CUFF.101186	CUFF.101186	-	chr21:21113375-21113578	q1	q2	OK	#NAME?	0.11975
CUFF.101187	CUFF.101187	-	chr21:21144390-21144544	q1	q2	OK	#NAME?	0.11975
CUFF.101188	CUFF.101188	-	chr21:21156802-21157016	q1	q2	OK	#NAME?	0.1131
CUFF.101189	CUFF.101189	-	chr21:21174702-21174900	q1	q2	OK	#NAME?	0.12115
CUFF.10119	CUFF.10119	-	chr1:152198301-152198505	q1	q2	OK	#NAME?	0.1168
CUFF.101190	CUFF.101190	-	chr21:21204516-21204692	q1	q2	OK	#NAME?	0.11725
CUFF.101191	CUFF.101191	-	chr21:21294952-21295133	q1	q2	OK	#NAME?	0.1203
CUFF.101192	CUFF.101192	-	chr21:21391473-21391628	q1	q2	OK	#NAME?	0.1131
CUFF.101193	CUFF.101193	-	chr21:21402379-21402540	q1	q2	OK	#NAME?	0.1193
CUFF.101194	CUFF.101194	-	chr21:21415589-21415744	q1	q2	OK	#NAME?	0.11225
CUFF.101195	CUFF.101195	-	chr21:21606267-21606417	q1	q2	OK	#NAME?	0.11225
CUFF.101196	CUFF.101196	-	chr21:21606562-21606805	q1	q2	OK	#NAME?	0.1193
CUFF.101197	CUFF.101197	-	chr21:21707447-21707604	q1	q2	OK	#NAME?	0.11225
CUFF.101198	CUFF.101198	-	chr21:21730649-21730941	q1	q2	OK	#NAME?	0.12075
CUFF.101199	CUFF.101199	-	chr21:21790678-21790842	q1	q2	OK	#NAME?	0.12075
CUFF.1012	CUFF.1012	-	chr1:12387740-12387914	q1	q2	OK	#NAME?	0.1203
CUFF.10120	CUFF.10120	-	chr1:152204033-152204201	q1	q2	OK	#NAME?	0.11965
CUFF.101200	CUFF.101200	-	chr21:21793558-21793776	q1	q2	OK	#NAME?	0.1203
CUFF.101201	CUFF.101201	-	chr21:21859021-21859257	q1	q2	OK	-0.565129	0.54765
CUFF.101202	CUFF.101202	-	chr21:22053056-22053203	q1	q2	OK	#NAME?	0.11475
CUFF.101203	CUFF.101203	-	chr21:22072901-22073054	q1	q2	OK	#NAME?	0.1131
CUFF.101204	CUFF.101204	-	chr21:22361037-22361344	q1	q2	OK	#NAME?	0.1193
CUFF.101205	CUFF.101205	-	chr21:22409779-22409949	q1	q2	OK	#NAME?	0.11475
CUFF.101206	CUFF.101206	-	chr21:22451571-22451852	q1	q2	OK	1.981	0.48425
CUFF.101207	CUFF.101207	-	chr21:22582402-22582616	q1	q2	OK	#NAME?	0.1173
CUFF.101208	CUFF.101208	-	chr21:22731899-22732094	q1	q2	OK	#NAME?	0.1193
CUFF.101209	CUFF.101209	-	chr21:22773925-22774086	q1	q2	OK	#NAME?	0.11725
CUFF.10121	CUFF.10121	-	chr1:152204392-152204556	q1	q2	OK	#NAME?	0.11725
CUFF.101210	CUFF.101210	-	chr21:22783403-22783686	q1	q2	OK	#NAME?	0.1193
CUFF.101211	CUFF.101211	-	chr21:22796636-22796858	q1	q2	OK	#NAME?	0.11985
CUFF.101212	CUFF.101212	-	chr21:23074156-23074500	q1	q2	OK	#NAME?	0.1209
CUFF.101213	CUFF.101213	-	chr21:23505204-23505366	q1	q2	OK	#NAME?	0.11225
CUFF.101214	CUFF.101214	-	chr21:23655967-23656143	q1	q2	OK	#NAME?	0.11225
CUFF.101215	CUFF.101215	-	chr21:23784828-23785408	q1	q2	OK	2.37687	0.45335
CUFF.101216	CUFF.101216	-	chr21:23882122-23882345	q1	q2	OK	#NAME?	0.12155
CUFF.101217	CUFF.101217	-	chr21:23906361-23906513	q1	q2	OK	#NAME?	0.11975
CUFF.101218	CUFF.101218	-	chr21:24013513-24013688	q1	q2	OK	#NAME?	0.11475
CUFF.101219	CUFF.101219	-	chr21:24157442-24157612	q1	q2	OK	#NAME?	0.11725
CUFF.10122	CUFF.10122	-	chr1:152211739-152211898	q1	q2	OK	#NAME?	0.1131
CUFF.101220	CUFF.101220	-	chr21:24261690-24261892	q1	q2	OK	#NAME?	0.11975
CUFF.101221	CUFF.101221	-	chr21:24331957-24332109	q1	q2	OK	#NAME?	0.11725
CUFF.101222	CUFF.101222	-	chr21:24429303-24429480	q1	q2	OK	#NAME?	0.1131
CUFF.101223	CUFF.101223	-	chr21:24447561-24447724	q1	q2	OK	#NAME?	0.12115
CUFF.101224	CUFF.101224	-	chr21:24466959-24467125	q1	q2	OK	#NAME?	0.11975
CUFF.101225	CUFF.101225	-	chr21:24675031-24675282	q1	q2	OK	#NAME?	0.11765
CUFF.101226	CUFF.101226	-	chr21:24797453-24797664	q1	q2	OK	0.66567	0.5633
CUFF.101227	CUFF.101227	-	chr21:24803593-24803752	q1	q2	OK	#NAME?	0.1131
CUFF.101228	CUFF.101228	-	chr21:24825747-24825946	q1	q2	OK	#NAME?	0.11225
CUFF.101229	CUFF.101229	-	chr21:24855914-24856100	q1	q2	OK	#NAME?	0.1198
CUFF.10123	CUFF.10123	-	chr1:152212765-152212918	q1	q2	OK	#NAME?	0.11975
CUFF.101230	CUFF.101230	-	chr21:24868594-24868791	q1	q2	OK	#NAME?	0.1213
CUFF.101231	CUFF.101231	-	chr21:24966717-24966940	q1	q2	OK	#NAME?	0.11765
CUFF.101232	CUFF.101232	-	chr21:25136182-25136407	q1	q2	OK	#NAME?	0.11725
CUFF.101233	CUFF.101233	-	chr21:25146935-25147093	q1	q2	OK	#NAME?	0.1131
CUFF.101234	CUFF.101234	-	chr21:25204853-25205103	q1	q2	OK	#NAME?	0.12115
CUFF.101235	CUFF.101235	-	chr21:25220686-25220927	q1	q2	OK	#NAME?	0.12155
CUFF.101236	CUFF.101236	-	chr21:25455878-25456064	q1	q2	OK	#NAME?	0.11725
CUFF.101237	CUFF.101237	-	chr21:25480270-25480423	q1	q2	OK	#NAME?	0.1131
CUFF.101238	CUFF.101238	-	chr21:25516678-25516838	q1	q2	OK	#NAME?	0.12115
CUFF.101239	CUFF.101239	-	chr21:25563430-25563584	q1	q2	OK	#NAME?	0.11475
CUFF.10124	CUFF.10124	-	chr1:152214438-152215559	q1	q2	NOTEST	#NAME?	1
CUFF.101240	CUFF.101240	-	chr21:25572208-25572401	q1	q2	OK	#NAME?	0.11225
CUFF.101241	CUFF.101241	-	chr21:25573238-25573394	q1	q2	OK	#NAME?	0.1209
CUFF.101242	CUFF.101242	-	chr21:25574649-25574813	q1	q2	OK	#NAME?	0.11725
CUFF.101243	CUFF.101243	-	chr21:25578553-25578713	q1	q2	OK	#NAME?	0.1131
CUFF.101244	CUFF.101244	-	chr21:25582111-25582288	q1	q2	OK	#NAME?	0.11985
CUFF.101245	CUFF.101245	-	chr21:25585418-25585597	q1	q2	OK	#NAME?	0.1198
CUFF.101246	CUFF.101246	-	chr21:25589911-25590166	q1	q2	OK	#NAME?	0.11725
CUFF.101247	CUFF.101247	-	chr21:25590488-25590644	q1	q2	OK	#NAME?	0.1131
CUFF.101248	CUFF.101248	-	chr21:25601726-25601897	q1	q2	OK	#NAME?	0.1131
CUFF.101249	CUFF.101249	-	chr21:25610131-25610510	q1	q2	OK	#NAME?	0.1213
CUFF.10125	CUFF.10125	-	chr1:152218485-152219082	q1	q2	OK	#NAME?	0.1193
CUFF.101250	CUFF.101250	-	chr21:25639460-25639755	q1	q2	OK	#NAME?	0.1198
CUFF.101251	CUFF.101251	-	chr21:25647260-25647489	q1	q2	OK	#NAME?	0.12115
CUFF.101252	CUFF.101252	-	chr21:25649247-25649405	q1	q2	OK	#NAME?	0.11475
CUFF.101253	CUFF.101253	-	chr21:25651741-25651902	q1	q2	OK	#NAME?	0.11225
CUFF.101254	CUFF.101254	-	chr21:25680494-25680674	q1	q2	OK	#NAME?	0.1193
CUFF.101255	CUFF.101255	-	chr21:25684194-25684348	q1	q2	OK	#NAME?	0.11225
CUFF.101256	CUFF.101256	-	chr21:25710932-25711105	q1	q2	OK	#NAME?	0.1213
CUFF.101257	CUFF.101257	-	chr21:25713672-25713835	q1	q2	OK	#NAME?	0.1213
CUFF.101258	CUFF.101258	-	chr21:25714756-25714967	q1	q2	OK	#NAME?	0.1203
[truncated: 64,133 more rows]

## Sheet: sample 4
test_id	gene_id	gene	locus	sample_1	sample_2	status	log2(fold_change)	p_value
[truncated: 65,535 more rows]
